# Supplementary material for: PARP14 is a PARP with both ADP-ribosyl transferase and hydrolase activities
Source: Sci Adv. 2023 Sep 13;9(37):eadi2687. doi: 10.1126/sciadv.adi2687 (PMC10499325; doi:10.1126/sciadv.adi2687)
Supplement: Supplementary file 2 — Data S1 to S3 [file sciadv.adi2687_data_s1_to_s3.zip]

Archive with 3 entries (3 files):
- adi2687_Data_S1.xlsx
- adi2687_Data_S2.xlsx
- adi2687_Data_S3.xlsx
