# Supplementary material for: PARP14 is a PARP with both ADP-ribosyl transferase and hydrolase activities
Source: Sci Adv. 2023 Sep 13;9(37):eadi2687. doi: 10.1126/sciadv.adi2687 (PMC10499325; doi:10.1126/sciadv.adi2687)
Supplement: Supplementary file 2 — Data S1 to S3 [file sciadv.adi2687_data_s1_to_s3.zip › adi2687_Data_S1.xlsx]

## Sheet: PARP14_significant_hits_complet
Protein information							PARP14 MD1 / beads statistics					PARP14 WT / beads statistics					PARP14 MD1 / WT statistics					Advanced identification info											Gene set enrichment terms						MS/MS Counts data
Uniprot protein ID (best-annotated)	Uniprot protein ID (best-annotated, de-hyphenated)	Uniprot protein ID (complete)	Uniprot protein ID (Majority)	Protein names	Gene Names (primary)	Gene Names (synonym)	Student's T-test Significant MD1_af1521_MD1_beads	p-value (-log10)	q-value (FDR @ s0=1, one-sided)	Ratio (log2)	Student's T-test Test statistic	Student's T-test Significant WT_af1521_WT_beads	p-value (-log10)	q-value (FDR @ s0=1, one-sided)	Ratio (log2)	Student's T-test Test statistic	Student's T-test Significant MD1_af1521_WT_af1521	p-value (-log10)	q-value (FDR @ s0=0.1, two-sided)	Ratio (log2)	Student's T-test Test statistic	Peptides	Razor + unique peptides	Unique peptides	Sequence coverage [%]	Unique + razor sequence coverage [%]	Unique sequence coverage [%]	Q-value	Score	MS/MS Count (total)	Intensity_raw (total)	id_ProteinGroups.txt	Keyword ID	Keywords	Gene Ontology IDs	Gene Ontology (biological process)	Gene Ontology (cellular component)	Gene Ontology (molecular function)	MS/MS Count MD1_af1521_01_raw	MS/MS Count MD1_af1521_02_raw	MS/MS Count MD1_af1521_03_raw	MS/MS Count MD1_af1521_04_raw	MS/MS Count MD1_af1521_05_raw	MS/MS Count MD1_beads_01_raw	MS/MS Count MD1_beads_02_raw	MS/MS Count MD1_beads_03_raw	MS/MS Count MD1_beads_04_raw	MS/MS Count MD1_beads_05_raw	MS/MS Count WT_af1521_01_raw
P46379-2	P46379	A0A7P0MQS5;A0A024RCR6;A0A0G2JK23;A0A7I2V508;P46379-2;P46379;P46379-3;A0A0G2JL47;P46379-4;P46379-5;F6S6P2;X6REW1;A0A0G2JJM1;F6UR09;F6U1F2;F6XTU0;A0A7I2V3H1;A0A0G2JJR8;A0A1B0GX79;F6WML8;F6VEM6;F6X9W3;F6U341;F6TC96;H0Y4L1;H0Y710	A0A7P0MQS5;A0A024RCR6;A0A0G2JK23;A0A7I2V508;P46379-2;P46379;P46379-3;A0A0G2JL47;P46379-4;P46379-5	Large proline-rich protein BAG6 (BAG family molecular chaperone regulator 6) (BCL2-associated athanogene 6) (BAG-6) (HLA-B-associated transcript 3) (Protein G3) (Protein Scythe)	BAG6	BAT3 G3	+	3.12844	0.00456639	1.14122	0.919293	+	2.9991	0.0101404	0.960008	0.79119	NA	0.373921	0.704367	-0.124225	-0.502854	13	13	13	16.5	16.5	16.5	0	91.309	123	2536200000	3	KW-0002; KW-0007; KW-0025; KW-0053; KW-0143; KW-0156; KW-0963; KW-0221; KW-0391; KW-0539; KW-0597; KW-1185; KW-0677; KW-0964; KW-0744; KW-0813; KW-0832	3D-structure;Acetylation;Alternative splicing;Apoptosis;Chaperone;Chromatin regulator;Cytoplasm;Differentiation;Immunity;Nucleus;Phosphoprotein;Reference proteome;Repeat;Secreted;Spermatogenesis;Transport;Ubl conjugation	GO:0001822; GO:0002429; GO:0005102; GO:0005634; GO:0005654; GO:0005737; GO:0005829; GO:0006325; GO:0006511; GO:0006620; GO:0006915; GO:0007130; GO:0007283; GO:0007420; GO:0010498; GO:0016020; GO:0018393; GO:0030101; GO:0030154; GO:0030324; GO:0030433; GO:0030544; GO:0031593; GO:0031625; GO:0031647; GO:0032435; GO:0042771; GO:0042802; GO:0043022; GO:0043066; GO:0043231; GO:0045861; GO:0045995; GO:…	apoptotic process [GO:0006915]; brain development [GO:0007420]; cell differentiation [GO:0030154]; chromatin organization [GO:0006325]; endoplasmic reticulum stress-induced pre-emptive quality control [GO:0061857]; ER-associated misfolded protein catabolic process [GO:0071712]; immune response-activating cell surface receptor signaling pathway [GO:0002429]; internal peptidyl-lysine acetylation [G…	BAT3 complex [GO:0071818]; cytoplasm [GO:0005737]; cytosol [GO:0005829]; extracellular exosome [GO:0070062]; intracellular membrane-bounded organelle [GO:0043231]; membrane [GO:0016020]; nucleoplasm [GO:0005654]; nucleus [GO:0005634]	Hsp70 protein binding [GO:0030544]; identical protein binding [GO:0042802]; misfolded protein binding [GO:0051787]; polyubiquitin modification-dependent protein binding [GO:0031593]; proteasome binding [GO:0070628]; ribosome binding [GO:0043022]; signaling receptor binding [GO:0005102]; ubiquitin protein ligase binding [GO:0031625]; ubiquitin-specific protease binding [GO:1990381]	6	10	10	10	7	2	3	2	2	4	10
Q14135	Q14135	F8W708;E7EQU6;E7EWF5;A0A075B6E4;Q14135;E7ERW0;G5E9M9;A0A0A6YYI5;G5E9M7;Q14135-5;Q14135-6;Q14135-2;Q14135-4;A0A096LP98;C9JBN2;E7EUJ2;F8WBN7	F8W708;E7EQU6;E7EWF5;A0A075B6E4;Q14135;E7ERW0;G5E9M9;A0A0A6YYI5;G5E9M7;Q14135-5;Q14135-6;Q14135-2;Q14135-4	Transcription cofactor vestigial-like protein 4 (Vgl-4)	VGLL4	KIAA0121	+	1.48965	0.0286415	0.858402	0.612658	+	3.10108	0.00175238	1.63708	1.21274	NA	0.829463	0.349569	-0.347391	-1.09582	3	3	3	36.7	36.7	36.7	0	58.494	6	295800000	4	KW-0007; KW-0025; KW-0539; KW-0597; KW-1185; KW-0804; KW-0805	Acetylation;Alternative splicing;Nucleus;Phosphoprotein;Reference proteome;Transcription;Transcription regulation	GO:0001223; GO:0005634; GO:0030178; GO:0030308; GO:0035331; GO:0045732; GO:0045892; GO:0060044	negative regulation of cardiac muscle cell proliferation [GO:0060044]; negative regulation of cell growth [GO:0030308]; negative regulation of DNA-templated transcription [GO:0045892]; negative regulation of hippo signaling [GO:0035331]; negative regulation of Wnt signaling pathway [GO:0030178]; positive regulation of protein catabolic process [GO:0045732]	nucleus [GO:0005634]	transcription coactivator binding [GO:0001223]	1	0	1	1	0	0	0	0	0	0	0
Q8N5I9	Q8N5I9	A0A087WT30;Q8N5I9;J3KN91	A0A087WT30;Q8N5I9	NOP protein chaperone 1	NOPCHAP1	C12orf45	+	3.76427	0.000713253	2.45181	1.73584	+	4.09258	0.000217284	2.42793	1.77823	NA	1.04362	0.539799	-0.143129	-0.820878	3	3	3	17.1	17.1	17.1	0	25.965	19	733240000	10	KW-0143; KW-0539; KW-0597; KW-1185	Chaperone;Nucleus;Phosphoprotein;Reference proteome	GO:0000492; GO:0005634; GO:0062064	box C/D snoRNP assembly [GO:0000492]	nucleus [GO:0005634]	box C/D snoRNP complex binding [GO:0062064]	1	1	2	3	2	0	0	0	0	0	1
P30519	P30519	A0A087WT44;P30519;I3L159;I3L1F5;P30519-2;I3L276;I3L4P8;A0A1B0GXH0;I3L463;I3L1Y2	A0A087WT44;P30519;I3L159;I3L1F5;P30519-2	Heme oxygenase 2 (HO-2) (EC 1.14.14.18) [Cleaved into: Heme oxygenase 2 soluble form]	HMOX2	HO2	+	3.94666	0.00366201	1.14912	0.972496	+	5.36705	0.00304719	1.21818	1.08571	NA	0.530554	0.62745	-0.14313	-0.628693	13	13	13	42.7	42.7	42.7	0	310.02	103	5346800000	11	KW-0002; KW-0007; KW-0025; KW-0903; KW-0256; KW-0349; KW-0408; KW-0472; KW-0479; KW-0492; KW-0560; KW-0597; KW-1185; KW-0677; KW-0812; KW-1133	3D-structure;Acetylation;Alternative splicing;Direct protein sequencing;Endoplasmic reticulum;Heme;Iron;Membrane;Metal-binding;Microsome;Oxidoreductase;Phosphoprotein;Reference proteome;Repeat;Transmembrane;Transmembrane helix	GO:0001666; GO:0004392; GO:0005789; GO:0005886; GO:0006788; GO:0006979; GO:0016020; GO:0020037; GO:0035579; GO:0042167; GO:0046872	heme catabolic process [GO:0042167]; heme oxidation [GO:0006788]; response to hypoxia [GO:0001666]; response to oxidative stress [GO:0006979]	endoplasmic reticulum membrane [GO:0005789]; membrane [GO:0016020]; plasma membrane [GO:0005886]; specific granule membrane [GO:0035579]	heme binding [GO:0020037]; heme oxygenase (decyclizing) activity [GO:0004392]; metal ion binding [GO:0046872]	8	6	6	7	6	1	2	2	2	2	9
Q96C36	Q96C36	A0A087WTV6;Q96C36;J3KR12;A0A087WX69;A0A087WZF0	A0A087WTV6;Q96C36;J3KR12	Pyrroline-5-carboxylate reductase 2 (P5C reductase 2) (P5CR 2) (EC 1.5.1.2)	PYCR2	NA	+	2.41231	0.0016636	1.71442	1.1539	+	3.80653	0.000363025	2.07221	1.54232	NA	0.535309	0.672264	-0.106485	-0.548038	5	5	5	39	39	39	0	22.055	29	494930000	20	KW-0002; KW-0007; KW-0028; KW-0963; KW-0903; KW-0225; KW-1026; KW-0496; KW-0521; KW-0560; KW-0597; KW-0641; KW-1185	3D-structure;Acetylation;Amino-acid biosynthesis;Cytoplasm;Direct protein sequencing;Disease variant;Leukodystrophy;Mitochondrion;NADP;Oxidoreductase;Phosphoprotein;Proline biosynthesis;Reference proteome	GO:0004735; GO:0005739; GO:0005759; GO:0006561; GO:0034599; GO:0055129	cellular response to oxidative stress [GO:0034599]; L-proline biosynthetic process [GO:0055129]; proline biosynthetic process [GO:0006561]	mitochondrial matrix [GO:0005759]; mitochondrion [GO:0005739]	pyrroline-5-carboxylate reductase activity [GO:0004735]	2	2	2	2	2	1	0	0	1	1	2
O14979-3	O14979	A0A087WUK2;O14979-3;O14979-2;O14979	A0A087WUK2;O14979-3;O14979-2;O14979	Heterogeneous nuclear ribonucleoprotein D-like (hnRNP D-like) (hnRNP DL) (AU-rich element RNA-binding factor) (JKT41-binding protein) (Protein laAUF1)	HNRNPDL	HNRPDL JKTBP	+	2.22383	0.00477724	1.26823	0.91116	+	4.72185	0.000191304	2.12951	1.68867	NA	1.05444	0.168942	-0.65433	-1.49691	5	4	4	17.6	15.4	15.4	0	48.081	10	532980000	28	KW-0007; KW-0010; KW-0025; KW-0963; KW-0903; KW-0225; KW-0238; KW-1017; KW-0947; KW-0488; KW-0539; KW-0597; KW-1185; KW-0677; KW-0678; KW-0694; KW-0804; KW-0805; KW-0832	Acetylation;Activator;Alternative splicing;Cytoplasm;Direct protein sequencing;Disease variant;DNA-binding;Isopeptide bond;Limb-girdle muscular dystrophy;Methylation;Nucleus;Phosphoprotein;Reference proteome;Repeat;Repressor;RNA-binding;Transcription;Transcription regulation;Ubl conjugation	GO:0003677; GO:0003690; GO:0003697; GO:0003723; GO:0005634; GO:0005654; GO:0005681; GO:0005829; GO:0006396; GO:0008143; GO:0010468; GO:0034046	regulation of gene expression [GO:0010468]; RNA processing [GO:0006396]	cytosol [GO:0005829]; nucleoplasm [GO:0005654]; nucleus [GO:0005634]; spliceosomal complex [GO:0005681]	DNA binding [GO:0003677]; double-stranded DNA binding [GO:0003690]; poly(A) binding [GO:0008143]; poly(G) binding [GO:0034046]; RNA binding [GO:0003723]; single-stranded DNA binding [GO:0003697]	0	1	0	1	0	0	0	0	0	0	1
Q9P2K5-2	Q9P2K5	A0A087WUT0;A0A0A0MQW0;A0A0A0MR39;Q9P2K5-2;Q9P2K5;A0A0C4DGV1;H0YKS1;H0YN19;Q9P2K5-4;Q9P2K5-3	A0A087WUT0;A0A0A0MQW0;A0A0A0MR39;Q9P2K5-2;Q9P2K5;A0A0C4DGV1	Myelin expression factor 2 (MEF-2) (MyEF-2) (MST156)	MYEF2	KIAA1341	+	2.15837	0.0109529	1.0147	0.766644	NA	0.916323	0.237529	0.333025	0.263492	NA	0.0687871	0.941161	0.0453823	0.134271	3	3	3	8.4	8.4	8.4	0.00031348	4.1823	5	341380000	30	KW-0025; KW-0238; KW-1017; KW-0488; KW-0539; KW-0597; KW-1185; KW-0677; KW-0678; KW-0694; KW-0804; KW-0832	Alternative splicing;DNA-binding;Isopeptide bond;Methylation;Nucleus;Phosphoprotein;Reference proteome;Repeat;Repressor;RNA-binding;Transcription;Ubl conjugation	GO:0003677; GO:0003723; GO:0003729; GO:0005634; GO:0014902; GO:0030182	myotube differentiation [GO:0014902]; neuron differentiation [GO:0030182]	nucleus [GO:0005634]	DNA binding [GO:0003677]; mRNA binding [GO:0003729]; RNA binding [GO:0003723]	0	0	0	2	0	0	0	0	0	0	0
Q99417	Q99417	A0A087WV05;Q99417;A0A0D9SEI7	A0A087WV05;Q99417	c-Myc-binding protein (Associate of Myc 1) (AMY-1)	MYCBP	AMY1	+	0.899861	0.0401873	1.01387	0.556784	NA	0.86293	0.0525567	0.932944	0.519808	NA	0.419811	0.676741	-0.129042	-0.539941	5	5	5	60.9	60.9	60.9	0	24.047	32	1490600000	34	KW-0002; KW-0963; KW-0903; KW-0496; KW-0539; KW-1185; KW-0804; KW-0805	3D-structure;Cytoplasm;Direct protein sequencing;Mitochondrion;Nucleus;Reference proteome;Transcription;Transcription regulation	GO:0003713; GO:0005634; GO:0005654; GO:0005737; GO:0005739; GO:0006355; GO:0007283	regulation of DNA-templated transcription [GO:0006355]; spermatogenesis [GO:0007283]	cytoplasm [GO:0005737]; mitochondrion [GO:0005739]; nucleoplasm [GO:0005654]; nucleus [GO:0005634]	transcription coactivator activity [GO:0003713]	1	0	2	0	0	0	1	2	4	2	2
B7ZM99	B7ZM99	A0A087WVM4;B7ZM99;H0Y327	A0A087WVM4;B7ZM99	formate--tetrahydrofolate ligase (EC 6.3.4.3)	MTHFD1L	NA	+	7.70996	0.0049418	0.946694	0.904134	+	6.20925	0.00891402	0.873419	0.818021	NA	0.555219	0.77991	-0.0568268	-0.381705	28	28	1	45.6	45.6	1.1	0	323.31	276	11220000000	40	KW-0067; KW-0436; KW-0547; KW-0554; KW-1267; KW-1185	ATP-binding;Ligase;Nucleotide-binding;One-carbon metabolism;Proteomics identification;Reference proteome	GO:0004329; GO:0004488; GO:0005524; GO:0005739; GO:0035999	tetrahydrofolate interconversion [GO:0035999]	mitochondrion [GO:0005739]	ATP binding [GO:0005524]; formate-tetrahydrofolate ligase activity [GO:0004329]; methylenetetrahydrofolate dehydrogenase (NADP+) activity [GO:0004488]	18	16	16	17	18	9	7	9	12	8	18
Q15334	Q15334	A0A087WW77;Q15334	A0A087WW77;Q15334	Lethal(2) giant larvae protein homolog 1 (LLGL) (DLG4) (Hugl-1) (Human homolog to the D-lgl gene protein)	LLGL1	DLG4 HUGL HUGL1	NA	0.841328	0.15667	0.494649	0.344748	+	1.84383	0.00575556	1.40088	0.918022	NA	0.699585	0.633967	-0.108312	-0.61025	6	6	6	10.3	10.3	10.3	0	13.677	27	418420000	47	KW-0966; KW-0963; KW-0206; KW-0967; KW-0268; KW-0333; KW-0472; KW-0597; KW-1185; KW-0677; KW-0853	Cell projection;Cytoplasm;Cytoskeleton;Endosome;Exocytosis;Golgi apparatus;Membrane;Phosphoprotein;Reference proteome;Repeat;WD repeat	GO:0000137; GO:0000139; GO:0005096; GO:0005198; GO:0005737; GO:0005856; GO:0005886; GO:0005912; GO:0006887; GO:0006893; GO:0007409; GO:0008593; GO:0019901; GO:0030424; GO:0030864; GO:0030866; GO:0031901; GO:0032588; GO:0032878; GO:0045159; GO:0045197; GO:0050708; GO:0051294; GO:0065003	axonogenesis [GO:0007409]; cortical actin cytoskeleton organization [GO:0030866]; establishment of spindle orientation [GO:0051294]; establishment or maintenance of epithelial cell apical/basal polarity [GO:0045197]; exocytosis [GO:0006887]; Golgi to plasma membrane transport [GO:0006893]; protein-containing complex assembly [GO:0065003]; regulation of establishment or maintenance of cell polarit…	adherens junction [GO:0005912]; axon [GO:0030424]; cortical actin cytoskeleton [GO:0030864]; cytoplasm [GO:0005737]; cytoskeleton [GO:0005856]; early endosome membrane [GO:0031901]; Golgi cis cisterna [GO:0000137]; Golgi membrane [GO:0000139]; plasma membrane [GO:0005886]; trans-Golgi network membrane [GO:0032588]	GTPase activator activity [GO:0005096]; myosin II binding [GO:0045159]; protein kinase binding [GO:0019901]; structural molecule activity [GO:0005198]	1	1	2	2	1	1	2	1	2	2	1
O95999	O95999	A0A087WWW9;O95999	A0A087WWW9;O95999	B-cell lymphoma/leukemia 10 (B-cell CLL/lymphoma 10) (Bcl-10) (CARD-containing molecule enhancing NF-kappa-B) (CARD-like apoptotic protein) (hCLAP) (CED-3/ICH-1 prodomain homologous E10-like regulator) (CIPER) (Cellular homolog of vCARMEN) (cCARMEN) (Cellular-E10) (c-E10) (Mammalian CARD-containing adapter molecule E10) (mE10)	BCL10	CIPER CLAP	NA	1.46305	0.117678	0.484455	0.393669	+	2.76444	0.00693878	1.10691	0.871576	NA	0.794944	0.598532	-0.122185	-0.682753	4	4	4	24.3	24.3	24.3	0	29.121	21	261310000	53	KW-0002; KW-0007; KW-1064; KW-0053; KW-0160; KW-0963; KW-0225; KW-0391; KW-0399; KW-1017; KW-0472; KW-0597; KW-1185; KW-0043; KW-0832	3D-structure;Acetylation;Adaptive immunity;Apoptosis;Chromosomal rearrangement;Cytoplasm;Disease variant;Immunity;Innate immunity;Isopeptide bond;Membrane;Phosphoprotein;Reference proteome;Tumor suppressor;Ubl conjugation	GO:0001772; GO:0001783; GO:0001843; GO:0002020; GO:0002096; GO:0002224; GO:0002250; GO:0002906; GO:0003713; GO:0005634; GO:0005737; GO:0005764; GO:0005829; GO:0005881; GO:0006968; GO:0007249; GO:0008219; GO:0016064; GO:0031398; GO:0031625; GO:0031663; GO:0032094; GO:0032449; GO:0032755; GO:0032757; GO:0032761; GO:0032765; GO:0032991; GO:0042327; GO:0042802; GO:0043065; GO:0043123; GO:0043280; GO:…	adaptive immune response [GO:0002250]; antifungal innate immune response [GO:0061760]; B cell apoptotic process [GO:0001783]; cell death [GO:0008219]; cellular defense response [GO:0006968]; cellular response to lipopolysaccharide [GO:0071222]; cellular response to mechanical stimulus [GO:0071260]; I-kappaB kinase/NF-kappaB signaling [GO:0007249]; immunoglobulin mediated immune response [GO:00160…	CBM complex [GO:0032449]; cytoplasm [GO:0005737]; cytoplasmic microtubule [GO:0005881]; cytosol [GO:0005829]; immunological synapse [GO:0001772]; lysosome [GO:0005764]; membrane raft [GO:0045121]; nucleus [GO:0005634]; perinuclear region of cytoplasm [GO:0048471]; polkadots [GO:0002096]; protein-containing complex [GO:0032991]	CARD domain binding [GO:0050700]; general transcription initiation factor binding [GO:0140296]; identical protein binding [GO:0042802]; NF-kappaB binding [GO:0051059]; protease binding [GO:0002020]; protein kinase B binding [GO:0043422]; protein self-association [GO:0043621]; protein-containing complex binding [GO:0044877]; transcription coactivator activity [GO:0003713]; ubiquitin protein ligase…	1	3	2	2	2	0	0	1	0	0	2
O95299	O95299	A0A7I2V2W9;A0A7I2V458;A0A7I2V2X3;A0A7I2V419;A0A7I2V594;A0A7I2V5U7;A0A7I2V5B2;H7C1Y7;A0A087WXC5;H7C2X4;A0A7I2V2N6;A0A7I2V4N8;E7ESZ7;A0A7I2V327;O95299;A0A7I2V5L0;A0A7I2V438;A0A7I2YQU0;O95299-2;A0A7I2V3H5;H7C2W5;A0A7I2V2F6;Q8N1B9;A0A7I2V2I6;A0A7I2V3D4;C9J6X0;A0A7I2V2J5	A0A7I2V2W9;A0A7I2V458;A0A7I2V2X3;A0A7I2V419;A0A7I2V594;A0A7I2V5U7;A0A7I2V5B2;H7C1Y7;A0A087WXC5;H7C2X4;A0A7I2V2N6;A0A7I2V4N8;E7ESZ7;A0A7I2V327;O95299;A0A7I2V5L0;A0A7I2V438;A0A7I2YQU0;O95299-2;A0A7I2V3H5	NADH dehydrogenase [ubiquinone] 1 alpha subcomplex subunit 10, mitochondrial (Complex I-42kD) (CI-42kD) (NADH-ubiquinone oxidoreductase 42 kDa subunit)	NDUFA10	NA	+	5.46462	0.0110517	0.82668	0.765196	+	4.43506	0.00755172	0.964261	0.853607	NA	2.16682	0.208982	-0.223553	-1.38164	8	8	8	31.9	31.9	31.9	0	109.46	73	3279700000	56	KW-0002; KW-0025; KW-0225; KW-0249; KW-0274; KW-0285; KW-0496; KW-0597; KW-1274; KW-1185; KW-0679; KW-0809; KW-0813	3D-structure;Alternative splicing;Disease variant;Electron transport;FAD;Flavoprotein;Mitochondrion;Phosphoprotein;Primary mitochondrial disease;Reference proteome;Respiratory chain;Transit peptide;Transport	GO:0005737; GO:0005739; GO:0005743; GO:0005747; GO:0005759; GO:0006120; GO:0008137; GO:0009060; GO:0032981; GO:0042776	aerobic respiration [GO:0009060]; mitochondrial electron transport, NADH to ubiquinone [GO:0006120]; mitochondrial respiratory chain complex I assembly [GO:0032981]; proton motive force-driven mitochondrial ATP synthesis [GO:0042776]	cytoplasm [GO:0005737]; mitochondrial inner membrane [GO:0005743]; mitochondrial matrix [GO:0005759]; mitochondrial respiratory chain complex I [GO:0005747]; mitochondrion [GO:0005739]	NADH dehydrogenase (ubiquinone) activity [GO:0008137]	6	5	6	8	4	0	1	1	1	2	4
Q9NP64-2	Q9NP64	A0A0D9SEW3;A0A087WXF8;Q9NP64-2;Q9NP64-3;Q9NP64;A0A087WXU5;A0A087WYV3;A0A087WYF0	A0A0D9SEW3;A0A087WXF8;Q9NP64-2;Q9NP64-3;Q9NP64;A0A087WXU5;A0A087WYV3	Zinc finger CCHC domain-containing protein 17 (Nucleolar protein of 40 kDa) (pNO40) (Pnn-interacting nucleolar protein) (Putative S1 RNA-binding domain protein) (PS1D protein)	ZCCHC17	PS1D	+	4.94037	0.00205211	1.26022	1.10144	+	6.51377	0.000504478	1.63631	1.46646	NA	0.0363435	0.973696	0.0152294	0.061802	5	5	5	16.9	16.9	16.9	0	43.575	63	2859400000	57	KW-0002; KW-0007; KW-0025; KW-0479; KW-0539; KW-0597; KW-1185; KW-0687; KW-0862; KW-0863	3D-structure;Acetylation;Alternative splicing;Metal-binding;Nucleus;Phosphoprotein;Reference proteome;Ribonucleoprotein;Zinc;Zinc-finger	GO:0003723; GO:0005730; GO:0008270; GO:0022625; GO:0042802; GO:0043489	RNA stabilization [GO:0043489]	cytosolic large ribosomal subunit [GO:0022625]; nucleolus [GO:0005730]	identical protein binding [GO:0042802]; RNA binding [GO:0003723]; zinc ion binding [GO:0008270]	4	3	4	3	4	2	3	3	1	4	5
Q8IY67-2	Q8IY67	A0A087WZ13;E9PAU2;Q8IY67-2;Q8IY67;K7EQG2;K7EKR9	A0A087WZ13;E9PAU2;Q8IY67-2	Ribonucleoprotein PTB-binding 1 (Protein raver-1)	RAVER1	KIAA1978	NA	1.95849	0.0854921	0.52789	0.445006	+	3.94844	0.00933303	0.930404	0.811188	NA	0.781026	0.499983	-0.213504	-0.889869	11	11	11	32.5	32.5	32.5	0	108.79	60	2075900000	67	KW-0002; KW-0007; KW-0025; KW-0963; KW-0539; KW-0597; KW-1185; KW-0677; KW-0694	3D-structure;Acetylation;Alternative splicing;Cytoplasm;Nucleus;Phosphoprotein;Reference proteome;Repeat;RNA-binding	GO:0003723; GO:0005634; GO:0005737	NA	cytoplasm [GO:0005737]; nucleus [GO:0005634]	RNA binding [GO:0003723]	4	4	5	3	2	0	2	3	2	2	4
Q9Y4L1	Q9Y4L1	A0A087X054;K7EQK2;A0A494C039;Q9Y4L1;A0A8Q3SHG4;J3QQH7;J3QLE9;E9PJ21;A0A087WWI4;A0A0G2JRS0;Q9Y4L1-2;J3KTF1;J3QL06;Q9BST8;A0A0G2JRT9;A0A0G2JRG7;A0A8Q3SHP7;A0A0G2JR71;A0A0G2JR88	A0A087X054;K7EQK2;A0A494C039;Q9Y4L1;A0A8Q3SHG4;J3QQH7;J3QLE9;E9PJ21;A0A087WWI4;A0A0G2JRS0;Q9Y4L1-2	Hypoxia up-regulated protein 1 (150 kDa oxygen-regulated protein) (ORP-150) (170 kDa glucose-regulated protein) (GRP-170)	HYOU1	GRP170 ORP150	+	4.82452	0.000678378	1.7017	1.41582	+	4.04809	0.0003904	1.97284	1.51601	NA	0.443412	0.638012	0.154543	0.596124	11	11	11	19.1	19.1	19.1	0	29.679	41	1052700000	73	KW-0007; KW-0025; KW-0067; KW-0143; KW-0903; KW-0225; KW-0256; KW-0325; KW-0547; KW-0597; KW-1185; KW-0732; KW-0346	Acetylation;Alternative splicing;ATP-binding;Chaperone;Direct protein sequencing;Disease variant;Endoplasmic reticulum;Glycoprotein;Nucleotide-binding;Phosphoprotein;Reference proteome;Signal;Stress response	GO:0002931; GO:0005524; GO:0005576; GO:0005783; GO:0005788; GO:0005790; GO:0005925; GO:0006888; GO:0016020; GO:0031204; GO:0034663; GO:0034976; GO:0051082; GO:0051087; GO:0070062; GO:0071456; GO:0071682; GO:0140662; GO:1903298; GO:1903382	cellular response to hypoxia [GO:0071456]; endoplasmic reticulum to Golgi vesicle-mediated transport [GO:0006888]; negative regulation of endoplasmic reticulum stress-induced neuron intrinsic apoptotic signaling pathway [GO:1903382]; negative regulation of hypoxia-induced intrinsic apoptotic signaling pathway [GO:1903298]; post-translational protein targeting to membrane, translocation [GO:003120…	endocytic vesicle lumen [GO:0071682]; endoplasmic reticulum [GO:0005783]; endoplasmic reticulum chaperone complex [GO:0034663]; endoplasmic reticulum lumen [GO:0005788]; extracellular exosome [GO:0070062]; extracellular region [GO:0005576]; focal adhesion [GO:0005925]; membrane [GO:0016020]; smooth endoplasmic reticulum [GO:0005790]	ATP binding [GO:0005524]; ATP-dependent protein folding chaperone [GO:0140662]; protein-folding chaperone binding [GO:0051087]; unfolded protein binding [GO:0051082]	6	3	2	5	4	0	0	0	0	0	6
Q9ULT8	Q9ULT8	H0YJP0;A0A8I5QJU2;A0A087X2H1;Q9ULT8;A0A8I5KU01;H0YJD4;A0A8I5KUD6	H0YJP0;A0A8I5QJU2;A0A087X2H1;Q9ULT8;A0A8I5KU01;H0YJD4	E3 ubiquitin-protein ligase HECTD1 (EC 2.3.2.26) (E3 ligase for inhibin receptor) (EULIR) (HECT domain-containing protein 1)	HECTD1	KIAA1131	+	2.24546	0.0119119	0.977115	0.752287	+	2.54676	0.00839527	1.06638	0.829946	NA	0.0223297	0.99976	-0.00552521	-0.0298341	6	6	6	3.8	3.8	3.8	0	20.167	23	321840000	89	KW-0002; KW-0040; KW-0597; KW-1185; KW-0677; KW-0808; KW-0833	3D-structure;ANK repeat;Phosphoprotein;Reference proteome;Repeat;Transferase;Ubl conjugation pathway	GO:0001779; GO:0001843; GO:0003170; GO:0003281; GO:0016607; GO:0032436; GO:0035904; GO:0043161; GO:0046872; GO:0048856; GO:0051865; GO:0060707; GO:0060708; GO:0061630; GO:0070534; GO:0072659; GO:1903077	anatomical structure development [GO:0048856]; aorta development [GO:0035904]; heart valve development [GO:0003170]; natural killer cell differentiation [GO:0001779]; negative regulation of protein localization to plasma membrane [GO:1903077]; neural tube closure [GO:0001843]; positive regulation of proteasomal ubiquitin-dependent protein catabolic process [GO:0032436]; proteasome-mediated ubiqui…	nuclear speck [GO:0016607]	metal ion binding [GO:0046872]; ubiquitin protein ligase activity [GO:0061630]	1	2	1	1	1	0	0	1	1	1	0
P62333	P62333	A0A087X2I1;P62333;H0YJC0;H0YJS8;H0YJX2;H0YJE9;H0YJT1	A0A087X2I1;P62333	26S proteasome regulatory subunit 10B (26S proteasome AAA-ATPase subunit RPT4) (Proteasome 26S subunit ATPase 6) (Proteasome subunit p42)	PSMC6	SUG2	+	7.43612	0.0035356	1.03653	0.981697	+	7.04844	0.0056493	0.975682	0.921383	NA	0.798795	0.674207	0.0841366	0.545766	15	15	15	46.2	46.2	46.2	0	133.98	205	9414200000	90	KW-0002; KW-0007; KW-0067; KW-0963; KW-0903; KW-0547; KW-0539; KW-0597; KW-0647; KW-1185	3D-structure;Acetylation;ATP-binding;Cytoplasm;Direct protein sequencing;Nucleotide-binding;Nucleus;Phosphoprotein;Proteasome;Reference proteome	GO:0000502; GO:0005524; GO:0005634; GO:0005654; GO:0005829; GO:0008540; GO:0016020; GO:0016234; GO:0016887; GO:0022624; GO:0030433; GO:0030674; GO:0031597; GO:0036402; GO:0042802; GO:0043161; GO:0045899; GO:0070062; GO:0090261; GO:1901800	positive regulation of inclusion body assembly [GO:0090261]; positive regulation of proteasomal protein catabolic process [GO:1901800]; positive regulation of RNA polymerase II transcription preinitiation complex assembly [GO:0045899]; proteasome-mediated ubiquitin-dependent protein catabolic process [GO:0043161]; ubiquitin-dependent ERAD pathway [GO:0030433]	cytosol [GO:0005829]; cytosolic proteasome complex [GO:0031597]; extracellular exosome [GO:0070062]; inclusion body [GO:0016234]; membrane [GO:0016020]; nucleoplasm [GO:0005654]; nucleus [GO:0005634]; proteasome accessory complex [GO:0022624]; proteasome complex [GO:0000502]; proteasome regulatory particle, base subcomplex [GO:0008540]	ATP binding [GO:0005524]; ATP hydrolysis activity [GO:0016887]; identical protein binding [GO:0042802]; proteasome-activating activity [GO:0036402]; protein-macromolecule adaptor activity [GO:0030674]	13	12	13	11	9	9	9	8	10	9	12
Q14168-6	Q14168	B4DZ84;D3DX48;A0A0A0MRU0;D3DX49;A0A0C4DH75;Q14168-6;Q14168-2;Q14168-3;Q14168;Q14168-4;Q14168-5;A0A087WVY2;E5RI47;E5RK50;E5RJK0;E5RK44;E5RI32;E5RIU3;A0A087X0C7;E5RFN8	B4DZ84;D3DX48;A0A0A0MRU0;D3DX49;A0A0C4DH75;Q14168-6;Q14168-2;Q14168-3;Q14168;Q14168-4;Q14168-5	MAGUK p55 subfamily member 2 (Discs large homolog 2) (Protein MPP2)	MPP2	DLG2	+	3.73902	0.00247143	1.30027	1.06522	+	3.94392	0.006384	1.03479	0.889217	NA	0.0403971	0.970007	-0.0205193	-0.0737512	10	9	9	30.5	28.3	28.3	0	56.779	36	1888200000	119	KW-0002; KW-0025; KW-0966; KW-0963; KW-0206; KW-0472; KW-0597; KW-1185; KW-0677; KW-0728; KW-0770	3D-structure;Alternative splicing;Cell projection;Cytoplasm;Cytoskeleton;Membrane;Phosphoprotein;Reference proteome;Repeat;SH3 domain;Synapse	GO:0005737; GO:0005856; GO:0005886; GO:0005911; GO:0014069; GO:0032590; GO:0043197; GO:0043198; GO:0051260; GO:0060079; GO:0060291	excitatory postsynaptic potential [GO:0060079]; long-term synaptic potentiation [GO:0060291]; protein homooligomerization [GO:0051260]	cell-cell junction [GO:0005911]; cytoplasm [GO:0005737]; cytoskeleton [GO:0005856]; dendrite membrane [GO:0032590]; dendritic shaft [GO:0043198]; dendritic spine [GO:0043197]; plasma membrane [GO:0005886]; postsynaptic density [GO:0014069]	NA	3	3	2	3	5	1	0	0	0	1	2
Q9P2S5	Q9P2S5	A0A0A0MRV3;Q9P2S5;Q5T0D5;J3KTP2;Q5TBW1	A0A0A0MRV3;Q9P2S5;Q5T0D5	WD repeat-containing protein WRAP73 (WD repeat-containing protein 8) (WD repeat-containing protein antisense to TP73 gene)	WRAP73	WDR8	+	4.371	0.00252199	1.23993	1.05958	+	4.35943	0.00407945	1.19455	1.02572	NA	0.449484	0.599689	0.215975	0.674681	5	5	5	14.3	14.3	14.3	0	30.488	26	568030000	121	KW-0970; KW-0963; KW-0206; KW-0597; KW-1185; KW-0677; KW-0853	Cilium biogenesis/degradation;Cytoplasm;Cytoskeleton;Phosphoprotein;Reference proteome;Repeat;WD repeat	GO:0005737; GO:0005813; GO:0005814; GO:0005815; GO:0030030; GO:0036064; GO:0072686; GO:0090307; GO:1902857; GO:1990811	cell projection organization [GO:0030030]; mitotic spindle assembly [GO:0090307]; positive regulation of non-motile cilium assembly [GO:1902857]	centriole [GO:0005814]; centrosome [GO:0005813]; ciliary basal body [GO:0036064]; cytoplasm [GO:0005737]; microtubule organizing center [GO:0005815]; mitotic spindle [GO:0072686]; MWP complex [GO:1990811]	NA	1	3	3	4	4	0	0	0	0	0	0
Q15392-2	Q15392	A0A0A0MTI1;Q15392-2;Q15392	A0A0A0MTI1;Q15392-2;Q15392	Delta(24)-sterol reductase (EC 1.3.1.72) (24-dehydrocholesterol reductase) (3-beta-hydroxysterol Delta-24-reductase) (Diminuto/dwarf1 homolog) (Seladin-1)	DHCR24	KIAA0018	+	5.21919	0.031901	0.634726	0.595121	+	3.60388	0.0474437	0.595287	0.538281	NA	0.0440177	0.97521	-0.0126385	-0.0628426	8	8	8	10.4	10.4	10.4	0	13.859	55	2113800000	139	KW-0025; KW-0152; KW-0153; KW-0225; KW-0256; KW-0274; KW-0285; KW-0333; KW-0444; KW-0443; KW-0472; KW-0521; KW-0560; KW-1185; KW-0732; KW-0752; KW-0753; KW-0756; KW-1207; KW-0812; KW-1133	Alternative splicing;Cholesterol biosynthesis;Cholesterol metabolism;Disease variant;Endoplasmic reticulum;FAD;Flavoprotein;Golgi apparatus;Lipid biosynthesis;Lipid metabolism;Membrane;NADP;Oxidoreductase;Reference proteome;Signal;Steroid biosynthesis;Steroid metabolism;Sterol biosynthesis;Sterol metabolism;Transmembrane;Transmembrane helix	GO:0000139; GO:0000246; GO:0005634; GO:0005737; GO:0005783; GO:0005789; GO:0005829; GO:0005856; GO:0006695; GO:0006915; GO:0006979; GO:0007265; GO:0008104; GO:0008202; GO:0008285; GO:0009725; GO:0009888; GO:0016020; GO:0016628; GO:0019899; GO:0030539; GO:0031639; GO:0033489; GO:0033490; GO:0042605; GO:0042987; GO:0043066; GO:0043154; GO:0043588; GO:0050614; GO:0051726; GO:0061024; GO:0071949; GO:…	amyloid precursor protein catabolic process [GO:0042987]; apoptotic process [GO:0006915]; cholesterol biosynthetic process [GO:0006695]; cholesterol biosynthetic process via desmosterol [GO:0033489]; cholesterol biosynthetic process via lathosterol [GO:0033490]; male genitalia development [GO:0030539]; membrane organization [GO:0061024]; negative regulation of apoptotic process [GO:0043066]; nega…	cytoplasm [GO:0005737]; cytoskeleton [GO:0005856]; cytosol [GO:0005829]; endoplasmic reticulum [GO:0005783]; endoplasmic reticulum membrane [GO:0005789]; Golgi membrane [GO:0000139]; membrane [GO:0016020]; nucleus [GO:0005634]	delta24(24-1) sterol reductase activity [GO:0000246]; delta24-sterol reductase activity [GO:0050614]; enzyme binding [GO:0019899]; FAD binding [GO:0071949]; oxidoreductase activity, acting on the CH-CH group of donors, NAD or NADP as acceptor [GO:0016628]; peptide antigen binding [GO:0042605]	3	1	2	2	2	2	4	3	3	5	1
Q13617	Q13617	Q5T2B5;A0A8I5KU22;A0A8I5KQQ5;A0A8I5KUA9;A0A8I5KYP8;A0A8I5QJI3;A0A0A0MTN0;Q13617;Q13617-2;A0A0D9SET6;A0A8I5KYZ8;A0A8I5KVR3;A0A8I5KXB2;A0A8I5KY75;A0A8I5KVE2;A0A8I5KTY5;A0A8I5KS98;A0A8I5KPX0;A0A8I5QKN3;A0A8I5KSW7;A0A8I5KYM7;A0A8I5KV54;A0A8I5KTY2;A0A8I5KWB8;A0A8I5KR51;Q5T2B7;A0A8I5KUA0;A0A8I5KYA3	Q5T2B5;A0A8I5KU22;A0A8I5KQQ5;A0A8I5KUA9;A0A8I5KYP8;A0A8I5QJI3;A0A0A0MTN0;Q13617;Q13617-2;A0A0D9SET6;A0A8I5KYZ8;A0A8I5KVR3;A0A8I5KXB2;A0A8I5KY75	Cullin-2 (CUL-2)	CUL2	NA	+	4.1765	0.00421556	1.09208	0.9416	+	5.0537	0.00202424	1.34236	1.16911	NA	0.551226	0.565869	-0.207747	-0.742708	13	13	13	22.8	22.8	22.8	0	83.294	56	1426100000	140	KW-0002; KW-0007; KW-0025; KW-0945; KW-1017; KW-0539; KW-0597; KW-1185; KW-0832; KW-0833	3D-structure;Acetylation;Alternative splicing;Host-virus interaction;Isopeptide bond;Nucleus;Phosphoprotein;Reference proteome;Ubl conjugation;Ubl conjugation pathway	GO:0000082; GO:0004842; GO:0005654; GO:0005730; GO:0005829; GO:0016567; GO:0019005; GO:0030674; GO:0030891; GO:0031146; GO:0031462; GO:0031625; GO:0044877; GO:0097193	G1/S transition of mitotic cell cycle [GO:0000082]; intrinsic apoptotic signaling pathway [GO:0097193]; protein ubiquitination [GO:0016567]; SCF-dependent proteasomal ubiquitin-dependent protein catabolic process [GO:0031146]	Cul2-RING ubiquitin ligase complex [GO:0031462]; cytosol [GO:0005829]; nucleolus [GO:0005730]; nucleoplasm [GO:0005654]; SCF ubiquitin ligase complex [GO:0019005]; VCB complex [GO:0030891]	protein-containing complex binding [GO:0044877]; protein-macromolecule adaptor activity [GO:0030674]; ubiquitin protein ligase binding [GO:0031625]; ubiquitin-protein transferase activity [GO:0004842]	5	5	6	5	4	1	0	0	1	0	4
P57737-3	P57737	A0A0A6YYL4;P57737-3;I3L1U7;I3L0X9;I3L3T0;Q9Y3D7;P57737-2;P57737-4;P57737;I3L212;E7EP81;I3L167	A0A0A6YYL4;P57737-3;I3L1U7;I3L0X9;I3L3T0;Q9Y3D7	Coronin-7 (Crn7) (70 kDa WD repeat tumor rejection antigen homolog)	CORO7	NA	+	4.4632	0.00524444	1.01574	0.894679	+	3.02306	0.0157746	0.856719	0.720743	NA	0.0392629	0.972199	0.011739	0.0573235	7	7	7	9.8	9.8	9.8	0	23.047	39	2959000000	147	KW-0009; KW-0025; KW-0963; KW-0968; KW-0333; KW-1017; KW-0472; KW-0597; KW-0653; KW-1185; KW-0677; KW-0813; KW-0832; KW-0853	Actin-binding;Alternative splicing;Cytoplasm;Cytoplasmic vesicle;Golgi apparatus;Isopeptide bond;Membrane;Phosphoprotein;Protein transport;Reference proteome;Repeat;Transport;Ubl conjugation;WD repeat	GO:0000139; GO:0003779; GO:0005794; GO:0005802; GO:0005829; GO:0006895; GO:0007030; GO:0015031; GO:0016020; GO:0016477; GO:0030010; GO:0030041; GO:0031410; GO:0035332	actin filament polymerization [GO:0030041]; cell migration [GO:0016477]; establishment of cell polarity [GO:0030010]; Golgi organization [GO:0007030]; Golgi to endosome transport [GO:0006895]; positive regulation of hippo signaling [GO:0035332]; protein transport [GO:0015031]	cytoplasmic vesicle [GO:0031410]; cytosol [GO:0005829]; Golgi apparatus [GO:0005794]; Golgi membrane [GO:0000139]; membrane [GO:0016020]; trans-Golgi network [GO:0005802]	actin binding [GO:0003779]	2	3	4	2	2	0	2	0	1	1	2
Q9NRZ9-2	Q9NRZ9	A0A0B4J1V9;Q9NRZ9-2;Q9NRZ9;Q9NRZ9-5;Q9NRZ9-3;Q9NRZ9-6;Q9NRZ9-4;A0A087WSW7;F6RPV8;Q9NRZ9-7;Q9NRZ9-8;B1ALG6;Q76H82;Q9NRZ9-9	A0A0B4J1V9;Q9NRZ9-2;Q9NRZ9;Q9NRZ9-5;Q9NRZ9-3;Q9NRZ9-6;Q9NRZ9-4;A0A087WSW7;F6RPV8	Lymphoid-specific helicase (EC 3.6.4.-) (Proliferation-associated SNF2-like protein) (SWI/SNF2-related matrix-associated actin-dependent regulator of chromatin subfamily A member 6)	HELLS	PASG SMARCA6	+	5.41149	0.049249	0.5547	0.52588	+	4.42418	0.0235623	0.71318	0.650583	NA	1.11767	0.572803	-0.114813	-0.734005	27	27	27	34	34	34	0	161.23	213	6694300000	149	KW-0025; KW-0067; KW-0131; KW-0132; KW-0175; KW-0217; KW-0225; KW-0347; KW-0378; KW-0498; KW-0547; KW-0539; KW-0597; KW-1185; KW-0804; KW-0805	Alternative splicing;ATP-binding;Cell cycle;Cell division;Coiled coil;Developmental protein;Disease variant;Helicase;Hydrolase;Mitosis;Nucleotide-binding;Nucleus;Phosphoprotein;Reference proteome;Transcription;Transcription regulation	GO:0000775; GO:0001655; GO:0001822; GO:0003682; GO:0004386; GO:0005524; GO:0005634; GO:0005721; GO:0006306; GO:0006346; GO:0006915; GO:0007049; GO:0016787; GO:0031508; GO:0044027; GO:0046651; GO:0051301; GO:0140658; GO:1990830; GO:2001243	apoptotic process [GO:0006915]; cell cycle [GO:0007049]; cell division [GO:0051301]; cellular response to leukemia inhibitory factor [GO:1990830]; DNA methylation [GO:0006306]; DNA methylation-dependent heterochromatin formation [GO:0006346]; kidney development [GO:0001822]; lymphocyte proliferation [GO:0046651]; negative regulation of gene expression via CpG island methylation [GO:0044027]; nega…	chromosome, centromeric region [GO:0000775]; nucleus [GO:0005634]; pericentric heterochromatin [GO:0005721]	ATP binding [GO:0005524]; ATP-dependent chromatin remodeler activity [GO:0140658]; chromatin binding [GO:0003682]; helicase activity [GO:0004386]; hydrolase activity [GO:0016787]	11	10	15	17	14	8	9	9	7	11	10
Q13509	Q13509	A0A0B4J269;Q13509;Q13509-2;G3V5W4;G3V2R8;G3V3R4;G3V2N6	A0A0B4J269;Q13509;Q13509-2	Tubulin beta-3 chain (Tubulin beta-4 chain) (Tubulin beta-III)	TUBB3	TUBB4	+	3.65029	0.000933333	1.70148	1.31104	+	3.85649	0.00200178	1.46203	1.18069	NA	1.54831	0.255163	0.249872	1.29113	18	2	1	22	4.6	1.5	0	13.969	19	432420000	153	KW-0002; KW-0025; KW-0966; KW-0963; KW-0206; KW-0903; KW-0225; KW-0342; KW-1017; KW-0460; KW-0479; KW-0493; KW-0547; KW-0597; KW-1185	3D-structure;Alternative splicing;Cell projection;Cytoplasm;Cytoskeleton;Direct protein sequencing;Disease variant;GTP-binding;Isopeptide bond;Magnesium;Metal-binding;Microtubule;Nucleotide-binding;Phosphoprotein;Reference proteome	GO:0000226; GO:0000278; GO:0003924; GO:0005200; GO:0005525; GO:0005634; GO:0005737; GO:0005874; GO:0007411; GO:0015630; GO:0030027; GO:0030175; GO:0030424; GO:0030425; GO:0030426; GO:0042277; GO:0043025; GO:0045171; GO:0046872; GO:0070062; GO:0071944; GO:0072686; GO:1990791; GO:1990890	axon guidance [GO:0007411]; dorsal root ganglion development [GO:1990791]; microtubule cytoskeleton organization [GO:0000226]; mitotic cell cycle [GO:0000278]	axon [GO:0030424]; cell periphery [GO:0071944]; cytoplasm [GO:0005737]; dendrite [GO:0030425]; extracellular exosome [GO:0070062]; filopodium [GO:0030175]; growth cone [GO:0030426]; intercellular bridge [GO:0045171]; lamellipodium [GO:0030027]; microtubule [GO:0005874]; microtubule cytoskeleton [GO:0015630]; mitotic spindle [GO:0072686]; neuronal cell body [GO:0043025]; nucleus [GO:0005634]	GTP binding [GO:0005525]; GTPase activity [GO:0003924]; metal ion binding [GO:0046872]; netrin receptor binding [GO:1990890]; peptide binding [GO:0042277]; structural constituent of cytoskeleton [GO:0005200]	0	1	1	1	1	1	1	1	0	1	2
Q9UL33-2	Q9UL33	A0A0B4J294;H3BP13;Q9UL33-2;Q9UL33;H3BUK6;H3BPN3;A0A0B4J286;H3BQQ8	A0A0B4J294;H3BP13;Q9UL33-2;Q9UL33;H3BUK6	Trafficking protein particle complex subunit 2-like protein	TRAPPC2L	NA	NA	0.381393	0.635598	0.179694	0.0989911	+	1.50271	0.0177044	1.0417	0.702705	NA	0.844033	0.206708	-0.922665	-1.38034	6	6	6	38.4	38.4	38.4	0	15.597	23	1073800000	155	KW-0025; KW-0963; KW-0225; KW-0256; KW-0887; KW-0931; KW-0333; KW-1185; KW-0813	Alternative splicing;Cytoplasm;Disease variant;Endoplasmic reticulum;Epilepsy;ER-Golgi transport;Golgi apparatus;Reference proteome;Transport	GO:0005634; GO:0005737; GO:0005783; GO:0005829; GO:0006888; GO:0006901; GO:0030008; GO:0043231; GO:0048208; GO:0048471; GO:0099022; GO:1990071; GO:1990072	COPII vesicle coating [GO:0048208]; endoplasmic reticulum to Golgi vesicle-mediated transport [GO:0006888]; vesicle coating [GO:0006901]; vesicle tethering [GO:0099022]	cytoplasm [GO:0005737]; cytosol [GO:0005829]; endoplasmic reticulum [GO:0005783]; intracellular membrane-bounded organelle [GO:0043231]; nucleus [GO:0005634]; perinuclear region of cytoplasm [GO:0048471]; TRAPP complex [GO:0030008]; TRAPPII protein complex [GO:1990071]; TRAPPIII protein complex [GO:1990072]	NA	1	1	1	2	1	0	1	1	1	2	0
Q9UHJ6	Q9UHJ6	A0A0B4J2A0;Q9UHJ6	A0A0B4J2A0;Q9UHJ6	Sedoheptulokinase (SHK) (EC 2.7.1.14) (Carbohydrate kinase-like protein)	SHPK	CARKL	NA	2.14369	0.133511	0.422772	0.37223	+	4.73791	0.0468392	0.578585	0.540447	NA	0.775826	0.498753	-0.212684	-0.885692	10	10	10	29.7	29.7	29.7	0	31.906	63	1486000000	157	KW-0067; KW-0963; KW-0418; KW-0547; KW-1185; KW-0808	ATP-binding;Cytoplasm;Kinase;Nucleotide-binding;Reference proteome;Transferase	GO:0005524; GO:0005737; GO:0005829; GO:0005975; GO:0006071; GO:0006098; GO:0009052; GO:0016310; GO:0035963; GO:0043030; GO:0050277; GO:0050727; GO:0071222; GO:0071353	carbohydrate metabolic process [GO:0005975]; cellular response to interleukin-13 [GO:0035963]; cellular response to interleukin-4 [GO:0071353]; cellular response to lipopolysaccharide [GO:0071222]; glycerol metabolic process [GO:0006071]; pentose-phosphate shunt [GO:0006098]; pentose-phosphate shunt, non-oxidative branch [GO:0009052]; phosphorylation [GO:0016310]; regulation of inflammatory respo…	cytoplasm [GO:0005737]; cytosol [GO:0005829]	ATP binding [GO:0005524]; sedoheptulokinase activity [GO:0050277]	4	3	4	4	2	2	2	3	2	4	0
Q92544	Q92544	A0A0C4DFM1;Q92544	A0A0C4DFM1;Q92544	Transmembrane 9 superfamily member 4 (Tumor cannibalism associated protein 1)	TM9SF4	KIAA0255 TUCAP1	+	1.76824	0.0107427	1.10313	0.770144	NA	1.62762	0.219845	0.31293	0.276069	NA	0.72783	0.557154	-0.161268	-0.761428	3	3	3	6.7	6.7	6.7	0	33.883	30	528200000	162	KW-0967; KW-0333; KW-0472; KW-0597; KW-1185; KW-0732; KW-0812; KW-1133	Endosome;Golgi apparatus;Membrane;Phosphoprotein;Reference proteome;Signal;Transmembrane;Transmembrane helix	GO:0001666; GO:0005769; GO:0005794; GO:0006909; GO:0007155; GO:0016020; GO:0051453; GO:0070072; GO:0070863; GO:0072657; GO:2000010	cell adhesion [GO:0007155]; phagocytosis [GO:0006909]; positive regulation of protein exit from endoplasmic reticulum [GO:0070863]; positive regulation of protein localization to cell surface [GO:2000010]; protein localization to membrane [GO:0072657]; regulation of intracellular pH [GO:0051453]; response to hypoxia [GO:0001666]; vacuolar proton-transporting V-type ATPase complex assembly [GO:007…	early endosome [GO:0005769]; Golgi apparatus [GO:0005794]; membrane [GO:0016020]	NA	2	2	3	2	2	0	0	1	1	2	2
Q01105-3	Q01105	A0A8I5KS71;A0A8J8YYJ1;A0A0C4DFV9;Q01105-3;Q01105-4;Q01105-2;Q01105;P0DME0	A0A8I5KS71;A0A8J8YYJ1;A0A0C4DFV9;Q01105-3;Q01105-4;Q01105-2;Q01105;P0DME0	Protein SET (HLA-DR-associated protein II) (Inhibitor of granzyme A-activated DNase) (IGAAD) (PHAPII) (Phosphatase 2A inhibitor I2PP2A) (I-2PP2A) (Template-activating factor I) (TAF-I)	SET	NA	+	1.95729	0.0223577	0.844742	0.650683	NA	0.440972	0.649503	0.113479	0.0865686	NA	0.492755	0.566566	0.234575	0.728481	4	4	4	31.8	31.8	31.8	0	232.95	45	871260000	164	KW-0002; KW-0007; KW-0025; KW-0143; KW-0160; KW-0963; KW-0903; KW-0225; KW-0238; KW-0256; KW-0945; KW-0991; KW-1017; KW-0488; KW-0539; KW-0597; KW-0656; KW-1185; KW-0832	3D-structure;Acetylation;Alternative splicing;Chaperone;Chromosomal rearrangement;Cytoplasm;Direct protein sequencing;Disease variant;DNA-binding;Endoplasmic reticulum;Host-virus interaction;Intellectual disability;Isopeptide bond;Methylation;Nucleus;Phosphoprotein;Proto-oncogene;Reference proteome;Ubl conjugation	GO:0000785; GO:0003677; GO:0003682; GO:0004864; GO:0005634; GO:0005654; GO:0005737; GO:0005783; GO:0005811; GO:0005829; GO:0006260; GO:0006334; GO:0006337; GO:0019888; GO:0032991; GO:0035067; GO:0042393; GO:0043524; GO:0045892; GO:0048471	DNA replication [GO:0006260]; negative regulation of DNA-templated transcription [GO:0045892]; negative regulation of histone acetylation [GO:0035067]; negative regulation of neuron apoptotic process [GO:0043524]; nucleosome assembly [GO:0006334]; nucleosome disassembly [GO:0006337]	chromatin [GO:0000785]; cytoplasm [GO:0005737]; cytosol [GO:0005829]; endoplasmic reticulum [GO:0005783]; lipid droplet [GO:0005811]; nucleoplasm [GO:0005654]; nucleus [GO:0005634]; perinuclear region of cytoplasm [GO:0048471]; protein-containing complex [GO:0032991]	chromatin binding [GO:0003682]; DNA binding [GO:0003677]; histone binding [GO:0042393]; protein phosphatase inhibitor activity [GO:0004864]; protein phosphatase regulator activity [GO:0019888]	3	3	3	3	3	2	2	1	1	1	2
Q5JUR7	Q5JUR7	A0A0C4DFW4;Q5JUR7	A0A0C4DFW4;Q5JUR7	Testis-expressed protein 30	TEX30	C13orf27	NA	1.58322	0.220889	0.32842	0.287041	+	1.57857	0.0458138	0.714935	0.543776	NA	0.515215	0.537301	-0.279041	-0.786458	4	4	4	23.1	23.1	23.1	0	10.893	14	289530000	165	KW-0025; KW-1185	Alternative splicing;Reference proteome	NA	NA	NA	NA	1	1	0	1	0	1	0	0	1	1	1
A0A0C4DG89	A0A0C4DG89	A0A0C4DG89	A0A0C4DG89	RNA helicase (EC 3.6.4.13)	DDX46	NA	+	3.20946	0.0492491	0.589716	0.526058	+	4.57974	0.0198196	0.752211	0.686008	NA	0.0396258	0.975656	-0.015078	-0.0645997	20	20	1	22.4	22.4	1.9	0	92.569	119	4987300000	172	KW-0002; KW-0067; KW-0347; KW-0378; KW-0547; KW-1267; KW-1185	3D-structure;ATP-binding;Helicase;Hydrolase;Nucleotide-binding;Proteomics identification;Reference proteome	GO:0001650; GO:0003676; GO:0003724; GO:0005524; GO:0016607; GO:0016787	NA	fibrillar center [GO:0001650]; nuclear speck [GO:0016607]	ATP binding [GO:0005524]; hydrolase activity [GO:0016787]; nucleic acid binding [GO:0003676]; RNA helicase activity [GO:0003724]	8	7	8	9	7	0	3	4	3	4	9
Q14527	Q14527	A0A0C4DGA6;Q14527;Q14527-2;H7C5K0	A0A0C4DGA6;Q14527;Q14527-2	Helicase-like transcription factor (EC 2.3.2.27) (EC 3.6.4.-) (DNA-binding protein/plasminogen activator inhibitor 1 regulator) (HIP116) (RING finger protein 80) (RING-type E3 ubiquitin transferase HLTF) (SWI/SNF-related matrix-associated actin-dependent regulator of chromatin subfamily A member 3) (Sucrose nonfermenting protein 2-like 3)	HLTF	HIP116A RNF80 SMARCA3 SNF2L3 ZBU1	+	7.89606	0.000553271	1.73399	1.6031	+	9.68398	0.000311504	1.652	1.57896	NA	0.510191	0.733456	0.0845406	0.475461	31	31	31	33.7	33.7	33.7	0	255.57	205	13565000000	174	KW-0002; KW-0010; KW-0024; KW-0067; KW-0156; KW-0963; KW-0238; KW-0347; KW-0378; KW-1017; KW-0479; KW-0488; KW-0511; KW-0547; KW-0539; KW-0597; KW-1185; KW-0804; KW-0808; KW-0832; KW-0833; KW-0862; KW-0863	3D-structure;Activator;Alternative initiation;ATP-binding;Chromatin regulator;Cytoplasm;DNA-binding;Helicase;Hydrolase;Isopeptide bond;Metal-binding;Methylation;Multifunctional enzyme;Nucleotide-binding;Nucleus;Phosphoprotein;Reference proteome;Transcription;Transferase;Ubl conjugation;Ubl conjugation pathway;Zinc;Zinc-finger	GO:0003677; GO:0003723; GO:0004386; GO:0005524; GO:0005634; GO:0005654; GO:0005730; GO:0005737; GO:0006281; GO:0008094; GO:0008270; GO:0016020; GO:0016363; GO:0016567; GO:0016818; GO:0031625; GO:0042789; GO:0045944; GO:0050767; GO:0061630; GO:0090575; GO:0140658	DNA repair [GO:0006281]; mRNA transcription by RNA polymerase II [GO:0042789]; positive regulation of transcription by RNA polymerase II [GO:0045944]; protein ubiquitination [GO:0016567]; regulation of neurogenesis [GO:0050767]	cytoplasm [GO:0005737]; membrane [GO:0016020]; nuclear matrix [GO:0016363]; nucleolus [GO:0005730]; nucleoplasm [GO:0005654]; nucleus [GO:0005634]; RNA polymerase II transcription regulator complex [GO:0090575]	ATP binding [GO:0005524]; ATP-dependent activity, acting on DNA [GO:0008094]; ATP-dependent chromatin remodeler activity [GO:0140658]; DNA binding [GO:0003677]; helicase activity [GO:0004386]; hydrolase activity, acting on acid anhydrides, in phosphorus-containing anhydrides [GO:0016818]; RNA binding [GO:0003723]; ubiquitin protein ligase activity [GO:0061630]; ubiquitin protein ligase binding [G…	16	19	14	19	19	1	2	4	2	2	16
Q6IAN0	Q6IAN0	A0A0C4DGQ8;Q6IAN0;J3KRS1;J3QKT1;J3QLK1;J3QLJ8	A0A0C4DGQ8;Q6IAN0;J3KRS1	Dehydrogenase/reductase SDR family member 7B (EC 1.1.-.-) (Short-chain dehydrogenase/reductase family 32C member 1) (Protein SDR32C1)	DHRS7B	SDR32C1	+	4.67426	0.00205447	1.28791	1.10998	+	5.23145	0.00166869	1.44365	1.25449	NA	0.160344	0.884467	0.0478249	0.221278	8	8	8	29.7	29.7	29.7	0	92.923	61	2350500000	182	KW-0256; KW-0472; KW-0520; KW-0521; KW-0560; KW-1185; KW-0735; KW-0812; KW-1133	Endoplasmic reticulum;Membrane;NAD;NADP;Oxidoreductase;Reference proteome;Signal-anchor;Transmembrane;Transmembrane helix	GO:0000140; GO:0003714; GO:0005634; GO:0005667; GO:0005778; GO:0005789; GO:0006656; GO:0006954; GO:0008611; GO:0016020; GO:0030223; GO:0032091; GO:0050873; GO:0060612; GO:0120161; GO:0140297	adipose tissue development [GO:0060612]; brown fat cell differentiation [GO:0050873]; ether lipid biosynthetic process [GO:0008611]; inflammatory response [GO:0006954]; negative regulation of protein binding [GO:0032091]; neutrophil differentiation [GO:0030223]; phosphatidylcholine biosynthetic process [GO:0006656]; regulation of cold-induced thermogenesis [GO:0120161]	endoplasmic reticulum membrane [GO:0005789]; membrane [GO:0016020]; nucleus [GO:0005634]; peroxisomal membrane [GO:0005778]; transcription regulator complex [GO:0005667]	acylglycerone-phosphate reductase activity [GO:0000140]; DNA-binding transcription factor binding [GO:0140297]; transcription corepressor activity [GO:0003714]	6	4	4	7	6	1	3	0	3	1	5
P39656-3	P39656	A0A0C4DGS1;P39656-3;P39656;P39656-2;U3KQ84	A0A0C4DGS1;P39656-3;P39656;P39656-2	Dolichyl-diphosphooligosaccharide--protein glycosyltransferase 48 kDa subunit (DDOST 48 kDa subunit) (Oligosaccharyl transferase 48 kDa subunit)	DDOST	KIAA0115 OST48	NA	3.13391	0.0690387	0.529458	0.476231	+	4.95902	0.0230657	0.706763	0.654182	NA	0.622112	0.625491	-0.121373	-0.621359	16	16	16	59.2	59.2	59.2	0	323.31	202	11253000000	183	KW-0002; KW-0025; KW-0900; KW-0225; KW-0256; KW-0472; KW-1185; KW-0732; KW-0812; KW-1133	3D-structure;Alternative splicing;Congenital disorder of glycosylation;Disease variant;Endoplasmic reticulum;Membrane;Reference proteome;Signal;Transmembrane;Transmembrane helix	GO:0005783; GO:0005789; GO:0005886; GO:0006486; GO:0006487; GO:0008047; GO:0008250; GO:0016020; GO:0018279; GO:0031647; GO:0034097; GO:0035577; GO:0042110; GO:0043231	protein glycosylation [GO:0006486]; protein N-linked glycosylation [GO:0006487]; protein N-linked glycosylation via asparagine [GO:0018279]; regulation of protein stability [GO:0031647]; response to cytokine [GO:0034097]; T cell activation [GO:0042110]	azurophil granule membrane [GO:0035577]; endoplasmic reticulum [GO:0005783]; endoplasmic reticulum membrane [GO:0005789]; intracellular membrane-bounded organelle [GO:0043231]; membrane [GO:0016020]; oligosaccharyltransferase complex [GO:0008250]; plasma membrane [GO:0005886]	enzyme activator activity [GO:0008047]	12	13	13	11	9	7	5	9	8	10	11
O95819	O95819	E7EX83;H7C0P6;A0A0D9SEY1;O95819;O95819-3;E7ENQ1;H7C360;E7EN19;G5E948;O95819-4;O95819-2;O95819-5;O95819-6;H7C3Z6;Q8N4C8-5;Q8N4C8-2;Q8N4C8-3;Q8N4C8-4;Q8N4C8	E7EX83;H7C0P6;A0A0D9SEY1;O95819;O95819-3;E7ENQ1;H7C360;E7EN19;G5E948;O95819-4;O95819-2;O95819-5;O95819-6	Mitogen-activated protein kinase kinase kinase kinase 4 (EC 2.7.11.1) (HPK/GCK-like kinase HGK) (MAPK/ERK kinase kinase kinase 4) (MEK kinase kinase 4) (MEKKK 4) (Nck-interacting kinase)	MAP4K4	HGK KIAA0687 NIK	+	2.47674	0.00343072	1.35906	0.988937	+	1.18724	0.0255468	1.02277	0.636833	NA	0.820267	0.217457	0.931912	1.35578	6	6	5	10.1	10.1	9.1	0	55.743	6	449440000	189	KW-0002; KW-0007; KW-0025; KW-0067; KW-0963; KW-0418; KW-0547; KW-0597; KW-1185; KW-0723; KW-0808	3D-structure;Acetylation;Alternative splicing;ATP-binding;Cytoplasm;Kinase;Nucleotide-binding;Phosphoprotein;Reference proteome;Serine/threonine-protein kinase;Transferase	GO:0000165; GO:0001953; GO:0004111; GO:0004674; GO:0005524; GO:0005737; GO:0005925; GO:0006468; GO:0008017; GO:0030335; GO:0032014; GO:0035556; GO:0043066; GO:0043408; GO:0043547; GO:0046328; GO:0048812; GO:0051549; GO:0051894; GO:0106310; GO:0120183	intracellular signal transduction [GO:0035556]; MAPK cascade [GO:0000165]; negative regulation of apoptotic process [GO:0043066]; negative regulation of cell-matrix adhesion [GO:0001953]; neuron projection morphogenesis [GO:0048812]; positive regulation of ARF protein signal transduction [GO:0032014]; positive regulation of cell migration [GO:0030335]; positive regulation of focal adhesion assemb…	cytoplasm [GO:0005737]; focal adhesion [GO:0005925]	ATP binding [GO:0005524]; creatine kinase activity [GO:0004111]; microtubule binding [GO:0008017]; protein serine kinase activity [GO:0106310]; protein serine/threonine kinase activity [GO:0004674]	0	0	0	4	0	0	0	0	0	0	0
Q9H936	Q9H936	A0A0D9SFE1;E9PJH7;Q9H936;A0A0D9SEI9;K4DIB8;K4DIA8;E9PS95;A0A0D9SFA8;K4DIB0;K4DIA2;A0A0D9SG84;E9PI74;E9PQ36;K4DIB6;K4DIB3;Q9H1K4;E9PJY0;A0A0A6YYN8	A0A0D9SFE1;E9PJH7;Q9H936;A0A0D9SEI9;K4DIB8;K4DIA8;E9PS95	Mitochondrial glutamate carrier 1 (GC-1) (Glutamate/H(+) symporter 1) (Solute carrier family 25 member 22)	SLC25A22	GC1	+	3.59113	0.0122832	0.861415	0.7465	+	3.6927	0.0101667	0.916935	0.791737	NA	0.469896	0.736701	-0.089819	-0.476953	6	6	6	36.4	36.4	36.4	0	149.33	45	1294100000	191	KW-0225; KW-0887; KW-0472; KW-0496; KW-0999; KW-1185; KW-0677; KW-0769; KW-0812; KW-1133; KW-0813	Disease variant;Epilepsy;Membrane;Mitochondrion;Mitochondrion inner membrane;Reference proteome;Repeat;Symport;Transmembrane;Transmembrane helix;Transport	GO:0005280; GO:0005313; GO:0005743; GO:0006811; GO:0015183; GO:0015810; GO:0015813; GO:0043490; GO:0050796	aspartate transmembrane transport [GO:0015810]; L-glutamate transmembrane transport [GO:0015813]; malate-aspartate shuttle [GO:0043490]; monoatomic ion transport [GO:0006811]; regulation of insulin secretion [GO:0050796]	mitochondrial inner membrane [GO:0005743]	amino acid:proton symporter activity [GO:0005280]; L-aspartate transmembrane transporter activity [GO:0015183]; L-glutamate transmembrane transporter activity [GO:0005313]	3	2	4	2	2	1	2	2	2	2	4
P0DMV8	P0DMV8	A0A0G2JIW1;P0DMV9;P0DMV8;P0DMV8-2;V9GZ37	A0A0G2JIW1;P0DMV9;P0DMV8;P0DMV8-2;V9GZ37	Heat shock 70 kDa protein 1A (Heat shock 70 kDa protein 1) (HSP70-1) (HSP70.1)	HSPA1A	HSP72 HSPA1 HSX70	+	7.44305	0.000749367	1.93569	1.75321	+	10.6254	0.000251429	1.95936	1.88075	NA	0.48592	0.688489	-0.104575	-0.522642	63	63	36	89.3	89.3	59.5	0	323.31	869	539670000000	198	KW-0002; KW-0007; KW-0025; KW-0067; KW-0143; KW-0963; KW-0206; KW-0903; KW-1183; KW-0945; KW-0488; KW-0547; KW-0539; KW-0597; KW-0675; KW-1185; KW-0964; KW-0346	3D-structure;Acetylation;Alternative splicing;ATP-binding;Chaperone;Cytoplasm;Cytoskeleton;Direct protein sequencing;Host cell receptor for virus entry;Host-virus interaction;Methylation;Nucleotide-binding;Nucleus;Phosphoprotein;Receptor;Reference proteome;Secreted;Stress response	GO:0000122; GO:0001618; GO:0001664; GO:0003714; GO:0003723; GO:0005102; GO:0005524; GO:0005576; GO:0005615; GO:0005634; GO:0005654; GO:0005737; GO:0005739; GO:0005783; GO:0005813; GO:0005814; GO:0005829; GO:0005925; GO:0006402; GO:0006986; GO:0007041; GO:0008285; GO:0010628; GO:0016234; GO:0016235; GO:0016607; GO:0016887; GO:0019899; GO:0030308; GO:0030512; GO:0031072; GO:0031249; GO:0031396; GO:…	ATP metabolic process [GO:0046034]; cellular heat acclimation [GO:0070370]; cellular response to heat [GO:0034605]; cellular response to oxidative stress [GO:0034599]; cellular response to steroid hormone stimulus [GO:0071383]; cellular response to unfolded protein [GO:0034620]; chaperone cofactor-dependent protein refolding [GO:0051085]; chaperone-mediated protein complex assembly [GO:0051131]; …	aggresome [GO:0016235]; blood microparticle [GO:0072562]; centriole [GO:0005814]; centrosome [GO:0005813]; cytoplasm [GO:0005737]; cytosol [GO:0005829]; endoplasmic reticulum [GO:0005783]; extracellular exosome [GO:0070062]; extracellular region [GO:0005576]; extracellular space [GO:0005615]; ficolin-1-rich granule lumen [GO:1904813]; focal adhesion [GO:0005925]; inclusion body [GO:0016234]; mito…	ATP binding [GO:0005524]; ATP hydrolysis activity [GO:0016887]; ATP-dependent protein disaggregase activity [GO:0140545]; ATP-dependent protein folding chaperone [GO:0140662]; C3HC4-type RING finger domain binding [GO:0055131]; cadherin binding [GO:0045296]; death receptor agonist activity [GO:0038177]; denatured protein binding [GO:0031249]; disordered domain specific binding [GO:0097718]; enzym…	55	48	44	45	51	37	33	36	36	40	50
P25440	P25440	A0A0G2JK44;P25440;P25440-2;H0Y6K2;A0A140T9E9;A0A140T9V2;P25440-3;U3KQA6;A0A0G2JHL0;A0A140T9F7;P25440-4;E9PIQ3;H0Y799;A0A140T9X8;A0A0G2JHN8;A0A140T9I1;E9PKQ9;H0YDJ7;U3KPW0	A0A0G2JK44;P25440;P25440-2;H0Y6K2;A0A140T9E9;A0A140T9V2;P25440-3;U3KQA6;A0A0G2JHL0;A0A140T9F7;P25440-4;E9PIQ3	Bromodomain-containing protein 2 (O27.1.1) (Really interesting new gene 3 protein)	BRD2	KIAA9001 RING3	+	4.48429	8.57143e-05	3.14015	2.21846	+	4.36414	0.000148148	3.65914	2.43388	NA	1.32765	0.270791	-0.275097	-1.26598	23	23	22	33.4	33.4	31.8	0	323.31	174	10227000000	200	KW-0002; KW-0007; KW-0025; KW-0103; KW-0156; KW-0945; KW-0539; KW-0597; KW-1185; KW-0677; KW-0804; KW-0805	3D-structure;Acetylation;Alternative splicing;Bromodomain;Chromatin regulator;Host-virus interaction;Nucleus;Phosphoprotein;Reference proteome;Repeat;Transcription;Transcription regulation	GO:0001843; GO:0003682; GO:0004674; GO:0005634; GO:0005654; GO:0005737; GO:0006334; GO:0006357; GO:0006468; GO:0007283; GO:0016607; GO:0070577	neural tube closure [GO:0001843]; nucleosome assembly [GO:0006334]; protein phosphorylation [GO:0006468]; regulation of transcription by RNA polymerase II [GO:0006357]; spermatogenesis [GO:0007283]	cytoplasm [GO:0005737]; nuclear speck [GO:0016607]; nucleoplasm [GO:0005654]; nucleus [GO:0005634]	chromatin binding [GO:0003682]; lysine-acetylated histone binding [GO:0070577]; protein serine/threonine kinase activity [GO:0004674]	17	15	15	16	15	4	3	2	1	0	14
P10636-2	P10636	A0A7P0T936;A0A7I2PLE3;A0A0G2JQJ7;A0A0G2JPD5;A0A0G2JS76;A0A0G2JMX7;A0A7I2PJZ2;P10636-2;P10636-4;P10636-6;P10636-5;P10636-7;P10636-8;P10636;P10636-9;I3L170;P10636-3;I3L2Z2	A0A7P0T936;A0A7I2PLE3;A0A0G2JQJ7;A0A0G2JPD5;A0A0G2JS76;A0A0G2JMX7;A0A7I2PJZ2;P10636-2;P10636-4;P10636-6;P10636-5;P10636-7;P10636-8;P10636;P10636-9;I3L170;P10636-3	Microtubule-associated protein tau (Neurofibrillary tangle protein) (Paired helical filament-tau) (PHF-tau)	MAPT	MAPTL MTBT1 TAU	+	3.1772	0.001084	1.69172	1.25188	+	1.88894	0.00633118	1.3297	0.894222	NA	0.574035	0.680248	-0.097179	-0.535755	6	6	6	23.3	23.3	23.3	0	63.016	24	598220000	203	KW-0002; KW-0007; KW-0025; KW-0026; KW-1003; KW-0966; KW-0963; KW-0206; KW-0903; KW-0225; KW-1015; KW-0971; KW-0325; KW-1017; KW-0472; KW-0488; KW-0493; KW-0523; KW-0908; KW-0597; KW-1185; KW-0677; KW-0964; KW-0832	3D-structure;Acetylation;Alternative splicing;Alzheimer disease;Cell membrane;Cell projection;Cytoplasm;Cytoskeleton;Direct protein sequencing;Disease variant;Disulfide bond;Glycation;Glycoprotein;Isopeptide bond;Membrane;Methylation;Microtubule;Neurodegeneration;Parkinsonism;Phosphoprotein;Reference proteome;Repeat;Secreted;Ubl conjugation	GO:0000226; GO:0001774; GO:0003677; GO:0003680; GO:0003690; GO:0003697; GO:0003723; GO:0003779; GO:0005576; GO:0005634; GO:0005737; GO:0005739; GO:0005829; GO:0005874; GO:0005886; GO:0006475; GO:0006919; GO:0006974; GO:0007267; GO:0007416; GO:0007611; GO:0007613; GO:0008017; GO:0010288; GO:0010506; GO:0010629; GO:0010917; GO:0015630; GO:0016072; GO:0016607; GO:0017124; GO:0019896; GO:0019899; GO:…	activation of cysteine-type endopeptidase activity involved in apoptotic process [GO:0006919]; amyloid fibril formation [GO:1990000]; astrocyte activation [GO:0048143]; axon development [GO:0061564]; axonal transport [GO:0098930]; axonal transport of mitochondrion [GO:0019896]; cell-cell signaling [GO:0007267]; cellular response to brain-derived neurotrophic factor stimulus [GO:1990416]; cellular…	axolemma [GO:0030673]; axon [GO:0030424]; axon cytoplasm [GO:1904115]; cell body [GO:0044297]; cytoplasm [GO:0005737]; cytoplasmic ribonucleoprotein granule [GO:0036464]; cytosol [GO:0005829]; dendrite [GO:0030425]; dendritic spine [GO:0043197]; extracellular region [GO:0005576]; glial cell projection [GO:0097386]; growth cone [GO:0030426]; main axon [GO:0044304]; membrane raft [GO:0045121]; micr…	actin binding [GO:0003779]; apolipoprotein binding [GO:0034185]; DNA binding [GO:0003677]; double-stranded DNA binding [GO:0003690]; dynactin binding [GO:0034452]; enzyme binding [GO:0019899]; histone-dependent DNA binding [GO:0099077]; Hsp90 protein binding [GO:0051879]; identical protein binding [GO:0042802]; lipoprotein particle binding [GO:0071813]; microtubule binding [GO:0008017]; microtubu…	2	2	2	3	1	0	0	1	0	0	1
Q14160	Q14160	A0A0G2JNZ2;A0A0G2JPP5;A0A669KB89;Q14160;Q14160-3;A0A0G2JMS7;Q14160-2;H0YCG0;Q5T0G3;A0A669KAX5;Q9BTT6-2;Q9BTT6;H0YDF9	A0A0G2JNZ2;A0A0G2JPP5;A0A669KB89;Q14160;Q14160-3;A0A0G2JMS7;Q14160-2	Protein scribble homolog (Scribble) (hScrib) (Protein LAP4)	SCRIB	CRIB1 KIAA0147 LAP4 SCRB1 VARTUL	+	3.89549	0.0083703	0.938434	0.815375	NA	3.12695	0.0614472	0.552407	0.494582	NA	0.0929629	0.951104	-0.0231571	-0.120705	17	17	17	17.8	17.8	17.8	0	128.4	71	1836700000	206	KW-0002; KW-0025; KW-0965; KW-1003; KW-0966; KW-0175; KW-0963; KW-0217; KW-0221; KW-0225; KW-0945; KW-1090; KW-1114; KW-1105; KW-1106; KW-0433; KW-0449; KW-0472; KW-0564; KW-0597; KW-1185; KW-0677; KW-0770; KW-0832; KW-0899	3D-structure;Alternative splicing;Cell junction;Cell membrane;Cell projection;Coiled coil;Cytoplasm;Developmental protein;Differentiation;Disease variant;Host-virus interaction;Inhibition of host innate immune response by virus;Inhibition of host interferon signaling pathway by virus;Inhibition of host STAT1 by virus;Inhibition of host STAT2 by virus;Leucine-rich repeat;Lipoprotein;Membrane;Palmi…	GO:0001768; GO:0001772; GO:0001843; GO:0001921; GO:0005654; GO:0005886; GO:0005911; GO:0005912; GO:0008283; GO:0014069; GO:0016080; GO:0016323; GO:0016477; GO:0021747; GO:0030027; GO:0030054; GO:0030859; GO:0032729; GO:0034750; GO:0035089; GO:0035591; GO:0035748; GO:0036342; GO:0042060; GO:0043065; GO:0043615; GO:0044291; GO:0045197; GO:0045296; GO:0045930; GO:0046007; GO:0048488; GO:0050918; GO:…	activation of GTPase activity [GO:0090630]; apoptotic process involved in morphogenesis [GO:0060561]; astrocyte cell migration [GO:0043615]; auditory receptor cell stereocilium organization [GO:0060088]; cell migration [GO:0016477]; cell population proliferation [GO:0008283]; cell-cell adhesion [GO:0098609]; cochlear nucleus development [GO:0021747]; establishment of apical/basal cell polarity [G…	adherens junction [GO:0005912]; basolateral plasma membrane [GO:0016323]; cell junction [GO:0030054]; cell-cell contact zone [GO:0044291]; cell-cell junction [GO:0005911]; extracellular exosome [GO:0070062]; extrinsic component of postsynaptic density membrane [GO:0099147]; glutamatergic synapse [GO:0098978]; immunological synapse [GO:0001772]; lamellipodium [GO:0030027]; myelin sheath abaxonal r…	cadherin binding [GO:0045296]; signaling adaptor activity [GO:0035591]	6	6	6	6	8	0	0	2	0	2	3
O43251-5	O43251	B0QYV1;A0A0G2JRA5;A0A8Q3SI58;A0A8Q3WKT3;O43251-5;O43251-10;O43251-2;O43251;O43251-6;O43251-8;S4R469;F8VR27;F8VZY7;A0A804HKG7;A0A6Q8PHA3;A0A6Q8PGE0;B0QYY4;I3L1D4;A0A6Q8PH77;A0A087X2B1;A0A804HJM2;A0A994J531;A0A8Q3SI75;A0A6Q8PFM4;B7Z1U7;F8VZG9;A0A286YEU2;O43251-9;Q9NWB1-3;O43251-4;Q9NWB1-4;Q9NWB1-5;Q9NWB1;O43251-7;Q9NWB1-2;A0A8Q3SI19;A0A0G2JRD1;S4R3K7;O43251-3;A0A0G2JSB3;B0QYY7;A0A3B3ITL7;J3QRF4;A0A…	B0QYV1;A0A0G2JRA5;A0A8Q3SI58;A0A8Q3WKT3;O43251-5;O43251-10;O43251-2;O43251;O43251-6;O43251-8;S4R469;F8VR27;F8VZY7;A0A804HKG7;A0A6Q8PHA3;A0A6Q8PGE0;B0QYY4;I3L1D4;A0A6Q8PH77;A0A087X2B1;A0A804HJM2;A0A994J531;A0A8Q3SI75;A0A6Q8PFM4;B7Z1U7;F8VZG9;A0A286YEU2;O43251-9;Q9NWB1-3;O43251-4;Q9NWB1-4;Q9NWB1-5;Q9NWB1;O43251-7;Q9NWB1-2;A0A8Q3SI19;A0A0G2JRD1;S4R3K7;O43251-3;A0A0G2JSB3;B0QYY7;A0A3B3ITL7;J3QRF4;A0A…	RNA binding protein fox-1 homolog 2 (Fox-1 homolog B) (Hexaribonucleotide-binding protein 2) (RNA-binding motif protein 9) (RNA-binding protein 9) (Repressor of tamoxifen transcriptional activity)	RBFOX2	FOX2 HRNBP2 RBM9 RTA	+	1.81945	0.0113815	1.07228	0.761485	+	4.22742	0.0206069	0.749952	0.676905	NA	1.27974	0.506412	-0.14129	-0.871534	6	6	6	21.6	21.6	21.6	0	53.699	51	1787700000	208	KW-0002; KW-0025; KW-0963; KW-0488; KW-0507; KW-0508; KW-0539; KW-0597; KW-1185; KW-0694	3D-structure;Alternative splicing;Cytoplasm;Methylation;mRNA processing;mRNA splicing;Nucleus;Phosphoprotein;Reference proteome;RNA-binding	GO:0000381; GO:0003714; GO:0003723; GO:0003729; GO:0005634; GO:0005654; GO:0005737; GO:0006397; GO:0007399; GO:0008380; GO:0016070; GO:0030520; GO:0042127; GO:0045892; GO:0140297	intracellular estrogen receptor signaling pathway [GO:0030520]; mRNA processing [GO:0006397]; negative regulation of DNA-templated transcription [GO:0045892]; nervous system development [GO:0007399]; regulation of alternative mRNA splicing, via spliceosome [GO:0000381]; regulation of cell population proliferation [GO:0042127]; RNA metabolic process [GO:0016070]; RNA splicing [GO:0008380]	cytoplasm [GO:0005737]; nucleoplasm [GO:0005654]; nucleus [GO:0005634]	DNA-binding transcription factor binding [GO:0140297]; mRNA binding [GO:0003729]; RNA binding [GO:0003723]; transcription corepressor activity [GO:0003714]	3	2	3	3	1	3	2	3	4	2	2
Q15165-1	Q15165	A0A0J9YXF2;Q15165-1;Q15165;G3XAK4;Q15165-3;A0A0J9YXU7;A0A0J9YYF0;A0A0J9YYF3;A0A0J9YYJ1	A0A0J9YXF2;Q15165-1;Q15165;G3XAK4;Q15165-3;A0A0J9YXU7	Serum paraoxonase/arylesterase 2 (PON 2) (EC 3.1.1.2) (EC 3.1.1.81) (Aromatic esterase 2) (A-esterase 2) (Serum aryldialkylphosphatase 2)	PON2	NA	+	1.90403	0.0157257	0.952755	0.707796	+	2.11633	0.00648488	1.24358	0.885231	NA	0.00316356	0.999587	-0.00212364	-0.00650844	4	4	4	29.1	29.1	29.1	0	46.803	16	316670000	213	KW-0025; KW-0106; KW-1015; KW-0325; KW-0378; KW-0472; KW-0479; KW-1185; KW-0732	Alternative splicing;Calcium;Disulfide bond;Glycoprotein;Hydrolase;Membrane;Metal-binding;Reference proteome;Signal	GO:0004064; GO:0005576; GO:0005634; GO:0005739; GO:0005764; GO:0005886; GO:0006979; GO:0009636; GO:0019439; GO:0042802; GO:0046872; GO:0102007	aromatic compound catabolic process [GO:0019439]; response to oxidative stress [GO:0006979]; response to toxic substance [GO:0009636]	extracellular region [GO:0005576]; lysosome [GO:0005764]; mitochondrion [GO:0005739]; nucleus [GO:0005634]; plasma membrane [GO:0005886]	acyl-L-homoserine-lactone lactonohydrolase activity [GO:0102007]; arylesterase activity [GO:0004064]; identical protein binding [GO:0042802]; metal ion binding [GO:0046872]	1	3	2	2	0	0	0	0	0	0	0
A0A140T913	A0A140T913	A0A140T955;A0A140T933;A0A1W2PPQ2;A0A1W2PRT9;Q53Z42;A0A140T9I0;A0A140T9X5;A0A140T913;A0A140T975;A0A140T941;A0A140T8W8;A0A1W2PR61;A0A1W2PQS8;Q9GJ45;A0A1W2PS39;A0A1W2PPF8;A0A140T9Z6;Q5SPM2;Q5RJ27;B0UXQ0;A0A140T8Y4;A0A0G2JPD3	A0A140T955;A0A140T933;A0A1W2PPQ2;A0A1W2PRT9;Q53Z42;A0A140T9I0;A0A140T9X5;A0A140T913;A0A140T975;A0A140T941;A0A140T8W8;A0A1W2PR61;A0A1W2PQS8;Q9GJ45;A0A1W2PS39;A0A1W2PPF8;A0A140T9Z6;Q5SPM2;Q5RJ27;B0UXQ0;A0A140T8Y4;A0A0G2JPD3	HLA class I histocompatibility antigen, A alpha chain	HLA-A	NA	+	4.18629	0.0117289	0.848894	0.755362	+	3.03748	0.0182689	0.824767	0.698588	NA	0.14918	0.893921	0.0459408	0.209872	5	3	2	22.4	14.4	9.7	0	32.819	15	631480000	229	KW-0002; KW-1003; KW-1015; KW-0325; KW-0472; KW-1267; KW-1185; KW-0732; KW-0812; KW-1133	3D-structure;Cell membrane;Disulfide bond;Glycoprotein;Membrane;Proteomics identification;Reference proteome;Signal;Transmembrane;Transmembrane helix	GO:0005886; GO:0006955; GO:0009986; GO:0012507; GO:0019882; GO:0030670; GO:0031901; GO:0055038	antigen processing and presentation [GO:0019882]; immune response [GO:0006955]	cell surface [GO:0009986]; early endosome membrane [GO:0031901]; ER to Golgi transport vesicle membrane [GO:0012507]; phagocytic vesicle membrane [GO:0030670]; plasma membrane [GO:0005886]; recycling endosome membrane [GO:0055038]	NA	1	1	2	3	0	0	0	0	0	0	0
Q5XKP0	Q5XKP0	A0A140TA86;Q5XKP0;K7EIR2;A0A140TA84	A0A140TA86;Q5XKP0;K7EIR2;A0A140TA84	MICOS complex subunit MIC13 (Protein P117)	MICOS13	C19orf70 MIC13 QIL1	+	5.42997	0.000102857	3.04873	2.34608	+	4.48911	0.000293878	2.82207	2.05571	NA	0.0611375	0.948683	-0.0258453	-0.102808	4	4	4	60.7	60.7	60.7	0	139.78	28	1282900000	232	KW-0472; KW-0496; KW-0999; KW-1274; KW-1185; KW-0812; KW-1133	Membrane;Mitochondrion;Mitochondrion inner membrane;Primary mitochondrial disease;Reference proteome;Transmembrane;Transmembrane helix	GO:0001401; GO:0005654; GO:0005739; GO:0005743; GO:0007007; GO:0042407; GO:0044284; GO:0061617; GO:0140275	cristae formation [GO:0042407]; inner mitochondrial membrane organization [GO:0007007]	MIB complex [GO:0140275]; MICOS complex [GO:0061617]; mitochondrial crista junction [GO:0044284]; mitochondrial inner membrane [GO:0005743]; mitochondrion [GO:0005739]; nucleoplasm [GO:0005654]; SAM complex [GO:0001401]	NA	3	3	3	3	3	0	0	0	0	0	2
Q9NRW7	Q9NRW7	A0A8V8TMG7;A0A1B0GXI6;A0A8V8TMD1;A0A8V8TM05;A0A8V8TMH2;Q9NRW7;A0A8V8TLX8;A0A8V8TNM6;A0A8V8TNG0;A0A8V8TLW3;A0A8V8TMF8;A0A8V8TNR0;A0A8V8TNQ5;A0A8V8TNE7;A0A2R8YD95;A0A8V8TM00;A0A8V8TMG3;A0A8V8TLU0;A0A8V8TLX3;A0A8V8TNB6;A0A2R8YE10;A0A2R8YF01;A0A8V8TMC6;A0A8V8TM10;Q9NRW7-2;A0A2R8YEX8;A0A8V8TNF0;A0A8V8TLZ5;A0A8V8TNF5;B7Z7G7;A0A2R8Y7W9;A0A2R8YDP1	A0A8V8TMG7;A0A1B0GXI6;A0A8V8TMD1;A0A8V8TM05;A0A8V8TMH2;Q9NRW7;A0A8V8TLX8;A0A8V8TNM6;A0A8V8TNG0;A0A8V8TLW3;A0A8V8TMF8;A0A8V8TNR0;A0A8V8TNQ5;A0A8V8TNE7;A0A2R8YD95;A0A8V8TM00;A0A8V8TMG3;A0A8V8TLU0;A0A8V8TLX3;A0A8V8TNB6;A0A2R8YE10;A0A2R8YF01;A0A8V8TMC6;A0A8V8TM10;Q9NRW7-2;A0A2R8YEX8;A0A8V8TNF0	Vacuolar protein sorting-associated protein 45 (h-VPS45) (hlVps45)	VPS45	VPS45A VPS45B	+	9.02248	0.000211765	3.32221	2.98575	+	7.90039	0.000173913	3.10111	2.70641	NA	0.605406	0.615415	0.134922	0.647727	16	16	16	37.5	37.5	37.5	0	65.529	90	4303500000	247	KW-0025; KW-0225; KW-0967; KW-0333; KW-0472; KW-0597; KW-0653; KW-1185; KW-0813	Alternative splicing;Disease variant;Endosome;Golgi apparatus;Membrane;Phosphoprotein;Protein transport;Reference proteome;Transport	GO:0000139; GO:0005794; GO:0006886; GO:0008021; GO:0010008; GO:0016020; GO:0016192	intracellular protein transport [GO:0006886]; vesicle-mediated transport [GO:0016192]	endosome membrane [GO:0010008]; Golgi apparatus [GO:0005794]; Golgi membrane [GO:0000139]; membrane [GO:0016020]; synaptic vesicle [GO:0008021]	NA	8	8	9	9	8	1	1	0	1	1	6
Q969N2-2	Q969N2	A0A1W2PPK4;A0A1W2PQY1;A0A1W2PP53;A0A1W2PP57;A0A1W2PPC3;A0A1W2PPS0;A0A1W2PR73;A0A1W2PNP0;Q969N2-2;Q969N2-4;Q969N2-5;Q969N2;A0A1W2PPQ7;A0A1W2PPR6;A0A1W2PSC5;H7C2Y2;A0A1W2PQ52;A0A1W2PRZ8;A0A1W2PR92;Q969N2-3;Q969N2-6	A0A1W2PPK4;A0A1W2PQY1;A0A1W2PP53;A0A1W2PP57;A0A1W2PPC3;A0A1W2PPS0;A0A1W2PR73;A0A1W2PNP0;Q969N2-2;Q969N2-4;Q969N2-5;Q969N2;A0A1W2PPQ7;A0A1W2PPR6	GPI transamidase component PIG-T (Phosphatidylinositol-glycan biosynthesis class T protein)	PIGT	NA	NA	0.734672	0.228384	0.398059	0.280791	+	2.83038	0.0137817	0.89937	0.741061	NA	0.26943	0.770523	-0.109641	-0.405612	3	3	3	35.4	35.4	35.4	0	5.8906	10	164100000	248	KW-0002; KW-0025; KW-0903; KW-0225; KW-1015; KW-0256; KW-0887; KW-0325; KW-0337; KW-0472; KW-1185; KW-0732; KW-0812; KW-1133	3D-structure;Alternative splicing;Direct protein sequencing;Disease variant;Disulfide bond;Endoplasmic reticulum;Epilepsy;Glycoprotein;GPI-anchor biosynthesis;Membrane;Reference proteome;Signal;Transmembrane;Transmembrane helix	GO:0005789; GO:0016020; GO:0016255; GO:0030182; GO:0031410; GO:0042765; GO:0051402	attachment of GPI anchor to protein [GO:0016255]; neuron apoptotic process [GO:0051402]; neuron differentiation [GO:0030182]	cytoplasmic vesicle [GO:0031410]; endoplasmic reticulum membrane [GO:0005789]; GPI-anchor transamidase complex [GO:0042765]; membrane [GO:0016020]	NA	1	2	0	0	0	0	0	0	0	0	2
Q92841	Q92841	A0A1X7SBZ2;A0A5H1ZRQ2;Q92841;Q92841-1;Q92841-3;Q92841-2;A0A0U1RQJ0	A0A1X7SBZ2;A0A5H1ZRQ2;Q92841;Q92841-1;Q92841-3;Q92841-2	Probable ATP-dependent RNA helicase DDX17 (EC 3.6.4.13) (DEAD box protein 17) (DEAD box protein p72) (DEAD box protein p82) (RNA-dependent helicase p72)	DDX17	NA	NA	3.87696	0.0543554	0.558561	0.512253	+	4.55518	0.0309654	0.655681	0.604432	NA	2.56184	0.37364	0.139862	1.05324	34	25	25	55	44.9	44.9	0	323.31	246	25621000000	258	KW-0002; KW-0007; KW-0024; KW-0025; KW-0051; KW-0067; KW-0963; KW-0903; KW-0347; KW-0378; KW-0391; KW-1017; KW-0488; KW-0507; KW-0508; KW-0547; KW-0539; KW-0597; KW-1185; KW-0694; KW-0943; KW-0698; KW-0804; KW-0805; KW-0832	3D-structure;Acetylation;Alternative initiation;Alternative splicing;Antiviral defense;ATP-binding;Cytoplasm;Direct protein sequencing;Helicase;Hydrolase;Immunity;Isopeptide bond;Methylation;mRNA processing;mRNA splicing;Nucleotide-binding;Nucleus;Phosphoprotein;Reference proteome;RNA-binding;RNA-mediated gene silencing;rRNA processing;Transcription;Transcription regulation;Ubl conjugation	GO:0000380; GO:0000381; GO:0001837; GO:0002376; GO:0003713; GO:0003723; GO:0003724; GO:0003730; GO:0005524; GO:0005634; GO:0005654; GO:0005730; GO:0005737; GO:0005829; GO:0006357; GO:0006364; GO:0006396; GO:0008186; GO:0010586; GO:0016020; GO:0016607; GO:0016887; GO:0030520; GO:0030521; GO:0031047; GO:0043021; GO:0045445; GO:0045944; GO:0051607; GO:1990904; GO:2001014	alternative mRNA splicing, via spliceosome [GO:0000380]; androgen receptor signaling pathway [GO:0030521]; defense response to virus [GO:0051607]; epithelial to mesenchymal transition [GO:0001837]; immune system process [GO:0002376]; intracellular estrogen receptor signaling pathway [GO:0030520]; miRNA metabolic process [GO:0010586]; myoblast differentiation [GO:0045445]; positive regulation of t…	cytoplasm [GO:0005737]; cytosol [GO:0005829]; membrane [GO:0016020]; nuclear speck [GO:0016607]; nucleolus [GO:0005730]; nucleoplasm [GO:0005654]; nucleus [GO:0005634]; ribonucleoprotein complex [GO:1990904]	ATP binding [GO:0005524]; ATP hydrolysis activity [GO:0016887]; ATP-dependent activity, acting on RNA [GO:0008186]; mRNA 3'-UTR binding [GO:0003730]; ribonucleoprotein complex binding [GO:0043021]; RNA binding [GO:0003723]; RNA helicase activity [GO:0003724]; transcription coactivator activity [GO:0003713]	13	16	14	14	12	17	6	9	6	10	13
O43175	O43175	A0A286YF22;O43175;A0A2C9F2M7;A0A286YFA2;A0A286YFL2;A0A286YFM8;A0A286YFC8;A0A286YFB2;A0A286YF78;A0A286YER3;A0A286YF34;A0A286YFF3;A0A286YFE1;A0A286YFK5	A0A286YF22;O43175;A0A2C9F2M7;A0A286YFA2;A0A286YFL2;A0A286YFM8	D-3-phosphoglycerate dehydrogenase (3-PGDH) (EC 1.1.1.95) (2-oxoglutarate reductase) (EC 1.1.1.399) (Malate dehydrogenase) (EC 1.1.1.37)	PHGDH	PGDH3	NA	4.55039	0.0692613	0.506859	0.475636	+	5.82271	0.0430325	0.581194	0.553181	NA	1.38013	0.551526	-0.112386	-0.767724	25	25	25	62.4	62.4	62.4	0	323.31	382	72613000000	259	KW-0002; KW-0007; KW-0028; KW-0903; KW-0225; KW-1017; KW-0520; KW-0560; KW-0597; KW-1185; KW-0718; KW-0832	3D-structure;Acetylation;Amino-acid biosynthesis;Direct protein sequencing;Disease variant;Isopeptide bond;NAD;Oxidoreductase;Phosphoprotein;Reference proteome;Serine biosynthesis;Ubl conjugation	GO:0004617; GO:0005829; GO:0006541; GO:0006544; GO:0006564; GO:0006566; GO:0007420; GO:0009055; GO:0009448; GO:0010468; GO:0019530; GO:0021510; GO:0021782; GO:0021915; GO:0030060; GO:0031175; GO:0051287; GO:0070062; GO:0070314	brain development [GO:0007420]; G1 to G0 transition [GO:0070314]; gamma-aminobutyric acid metabolic process [GO:0009448]; glial cell development [GO:0021782]; glutamine metabolic process [GO:0006541]; glycine metabolic process [GO:0006544]; L-serine biosynthetic process [GO:0006564]; neural tube development [GO:0021915]; neuron projection development [GO:0031175]; regulation of gene expression [G…	cytosol [GO:0005829]; extracellular exosome [GO:0070062]	electron transfer activity [GO:0009055]; L-malate dehydrogenase activity [GO:0030060]; NAD binding [GO:0051287]; phosphoglycerate dehydrogenase activity [GO:0004617]	20	20	22	18	22	18	18	15	18	17	20
Q13322-3	Q13322	A0A2R8YCL1;Q13322-3;Q13322-2;Q13322-4;Q13322	A0A2R8YCL1;Q13322-3;Q13322-2;Q13322-4;Q13322	Growth factor receptor-bound protein 10 (GRB10 adapter protein) (Insulin receptor-binding protein Grb-IR)	GRB10	GRBIR KIAA0207	+	2.24662	0.0217458	0.823894	0.658137	+	1.78395	0.0213226	0.908248	0.671398	NA	0.24912	0.787351	0.0933434	0.366183	4	4	4	8.5	8.5	8.5	0	7.2169	11	283950000	292	KW-0002; KW-0025; KW-0963; KW-0903; KW-0597; KW-1185; KW-0727	3D-structure;Alternative splicing;Cytoplasm;Direct protein sequencing;Phosphoprotein;Reference proteome;SH2 domain	GO:0005158; GO:0005737; GO:0005829; GO:0005886; GO:0008286; GO:0010467; GO:0030159; GO:0030178; GO:0030949; GO:0032868; GO:0032991; GO:0042326; GO:0042327; GO:0042802; GO:0045719; GO:0046325; GO:0046627; GO:0048009; GO:0070371; GO:0120162; GO:1904738	ERK1 and ERK2 cascade [GO:0070371]; gene expression [GO:0010467]; insulin receptor signaling pathway [GO:0008286]; insulin-like growth factor receptor signaling pathway [GO:0048009]; negative regulation of glucose import [GO:0046325]; negative regulation of glycogen biosynthetic process [GO:0045719]; negative regulation of insulin receptor signaling pathway [GO:0046627]; negative regulation of ph…	cytoplasm [GO:0005737]; cytosol [GO:0005829]; plasma membrane [GO:0005886]; protein-containing complex [GO:0032991]	identical protein binding [GO:0042802]; insulin receptor binding [GO:0005158]; signaling receptor complex adaptor activity [GO:0030159]	1	1	1	1	2	0	0	0	0	0	2
Q15437	Q15437	A0A2R8YFH5;Q15437;Q5QPE1;Q5QPE2	A0A2R8YFH5;Q15437;Q5QPE1	Protein transport protein Sec23B (hSec23B) (SEC23-related protein B)	SEC23B	NA	+	1.53375	0.0193989	0.968457	0.672929	+	2.19771	0.00408678	1.50684	1.02404	NA	0.0781954	0.969449	-0.0115345	-0.0750576	9	8	8	20.3	20.3	20.3	0	24.175	24	395810000	299	KW-0007; KW-1055; KW-0963; KW-0968; KW-0225; KW-0256; KW-0931; KW-0360; KW-0472; KW-0479; KW-0653; KW-1185; KW-0813; KW-0862	Acetylation;Congenital dyserythropoietic anemia;Cytoplasm;Cytoplasmic vesicle;Disease variant;Endoplasmic reticulum;ER-Golgi transport;Hereditary hemolytic anemia;Membrane;Metal-binding;Protein transport;Reference proteome;Transport;Zinc	GO:0005096; GO:0005783; GO:0005789; GO:0005829; GO:0006886; GO:0008270; GO:0012505; GO:0030127; GO:0048471; GO:0070971; GO:0090110	COPII-coated vesicle cargo loading [GO:0090110]; intracellular protein transport [GO:0006886]	COPII vesicle coat [GO:0030127]; cytosol [GO:0005829]; endomembrane system [GO:0012505]; endoplasmic reticulum [GO:0005783]; endoplasmic reticulum exit site [GO:0070971]; endoplasmic reticulum membrane [GO:0005789]; perinuclear region of cytoplasm [GO:0048471]	GTPase activator activity [GO:0005096]; zinc ion binding [GO:0008270]	2	2	2	2	2	0	0	0	1	2	0
Q9BY41	Q9BY41	A0A3B3IRI9;A0A3B3IT04;A0A3B3IS68;A0A3B3ISJ4;A6NGJ7;A0A3B3IRV1;Q9BY41;A6NMT1;A0A3B3IT95;A0A3B3ISS7;A0A3B3IT30;A0A3B3IT84;E7EVA8;A0A3B3IRP8;A0A3B3ITZ3;Q9BY41-5;Q9BY41-4;A0A3B3IRZ0;A0A3B3IU62;A0A3B3IRZ8;A0A3B3ISE4;A0A3B3IRJ3;A6NFW1;C9J8F0;A0A3B3IU21;A0A3B3IS93;A6NGT0;A0A3B3ITV2;A0A3B3IUD1;A0A3B3IU52;E7EW22;A0A3B3IS37;A0A3B3IRJ8;A0A3B3ISY0;A0A3B3IU01;Q9BY41-8;Q9BY41-7	A0A3B3IRI9;A0A3B3IT04;A0A3B3IS68;A0A3B3ISJ4;A6NGJ7;A0A3B3IRV1;Q9BY41;A6NMT1;A0A3B3IT95;A0A3B3ISS7;A0A3B3IT30;A0A3B3IT84;E7EVA8;A0A3B3IRP8;A0A3B3ITZ3;Q9BY41-5;Q9BY41-4;A0A3B3IRZ0;A0A3B3IU62;A0A3B3IRZ8;A0A3B3ISE4	Histone deacetylase 8 (HD8) (EC 3.5.1.98) (Protein deacetylase HDAC8) (EC 3.5.1.-) (Protein decrotonylase HDAC8) (EC 3.5.1.-)	HDAC8	HDACL1	+	2.72305	0.000567442	2.36569	1.49075	+	1.06535	0.0311732	1.00732	0.602594	NA	0.298425	0.784659	0.0806465	0.375104	5	5	5	21.4	21.4	21.4	0	38.27	25	914080000	306	KW-0002; KW-0025; KW-0156; KW-0158; KW-0963; KW-0225; KW-0378; KW-0991; KW-0479; KW-0539; KW-0550; KW-0597; KW-1185; KW-0678; KW-0804; KW-0805	3D-structure;Alternative splicing;Chromatin regulator;Chromosome;Cytoplasm;Disease variant;Hydrolase;Intellectual disability;Metal-binding;Nucleus;Obesity;Phosphoprotein;Reference proteome;Repressor;Transcription;Transcription regulation	GO:0000118; GO:0000122; GO:0000228; GO:0004407; GO:0005634; GO:0005654; GO:0005737; GO:0006325; GO:0007064; GO:0016575; GO:0030544; GO:0031397; GO:0031647; GO:0032204; GO:0033558; GO:0046872; GO:0051879; GO:0140297; GO:0160009	chromatin organization [GO:0006325]; histone deacetylation [GO:0016575]; mitotic sister chromatid cohesion [GO:0007064]; negative regulation of protein ubiquitination [GO:0031397]; negative regulation of transcription by RNA polymerase II [GO:0000122]; regulation of protein stability [GO:0031647]; regulation of telomere maintenance [GO:0032204]	cytoplasm [GO:0005737]; histone deacetylase complex [GO:0000118]; nuclear chromosome [GO:0000228]; nucleoplasm [GO:0005654]; nucleus [GO:0005634]	DNA-binding transcription factor binding [GO:0140297]; histone deacetylase activity [GO:0004407]; histone decrotonylase activity [GO:0160009]; Hsp70 protein binding [GO:0030544]; Hsp90 protein binding [GO:0051879]; metal ion binding [GO:0046872]; protein lysine deacetylase activity [GO:0033558]	1	2	0	2	1	0	1	2	1	2	1
Q13724	Q13724	A0A3B3IRK6;Q13724;A0A8I5KTK5;Q13724-2;A0A3B3IRW2;A0A3B3IS52;A0A8I5KQG9;A0A3B3ITC1;C9JDQ1;B4E3B8;A0A3B3ITU6;B8ZZE2	A0A3B3IRK6;Q13724;A0A8I5KTK5;Q13724-2;A0A3B3IRW2;A0A3B3IS52	Mannosyl-oligosaccharide glucosidase (EC 3.2.1.106) (Processing A-glucosidase I)	MOGS	GCS1	+	2.87757	0.00382925	1.23654	0.959869	+	2.52661	0.00294866	1.55258	1.09461	NA	0.498273	0.595399	-0.188466	-0.680927	17	17	17	40	40	40	0	129.85	116	2907900000	307	KW-0025; KW-0225; KW-0256; KW-0325; KW-0326; KW-0378; KW-0472; KW-1185; KW-0735; KW-0812; KW-1133	Alternative splicing;Disease variant;Endoplasmic reticulum;Glycoprotein;Glycosidase;Hydrolase;Membrane;Reference proteome;Signal-anchor;Transmembrane;Transmembrane helix	GO:0004573; GO:0005783; GO:0005789; GO:0006457; GO:0006487; GO:0009311; GO:0015926; GO:0016020; GO:0019082; GO:0070062	oligosaccharide metabolic process [GO:0009311]; protein folding [GO:0006457]; protein N-linked glycosylation [GO:0006487]; viral protein processing [GO:0019082]	endoplasmic reticulum [GO:0005783]; endoplasmic reticulum membrane [GO:0005789]; extracellular exosome [GO:0070062]; membrane [GO:0016020]	Glc3Man9GlcNAc2 oligosaccharide glucosidase activity [GO:0004573]; glucosidase activity [GO:0015926]	9	9	11	7	11	1	2	2	2	2	5
P20839-2	P20839	A0A3B3IRL5;C9J381;P20839-2;P20839-4;P20839;P20839-3;P20839-7;P20839-5;P20839-6;C9K0R9;C9J029;H7C5T1;H7C511	A0A3B3IRL5;C9J381;P20839-2;P20839-4;P20839;P20839-3;P20839-7;P20839-5;P20839-6;C9K0R9	Inosine-5'-monophosphate dehydrogenase 1 (IMP dehydrogenase 1) (IMPD 1) (IMPDH 1) (EC 1.1.1.205) (IMPDH-I)	IMPDH1	IMPD1	+	1.889	0.00667685	1.23905	0.852298	NA	1.90199	0.052079	0.644912	0.522398	NA	1.09288	0.196066	0.483967	1.41426	6	4	4	15.7	12.4	12.4	0	8.6445	9	330220000	308	KW-0002; KW-0025; KW-0129; KW-0963; KW-0903; KW-0225; KW-0238; KW-0332; KW-0901; KW-0479; KW-0488; KW-0520; KW-0539; KW-0560; KW-0597; KW-0630; KW-0658; KW-1185; KW-0677; KW-0682; KW-0694	3D-structure;Alternative splicing;CBS domain;Cytoplasm;Direct protein sequencing;Disease variant;DNA-binding;GMP biosynthesis;Leber congenital amaurosis;Metal-binding;Methylation;NAD;Nucleus;Oxidoreductase;Phosphoprotein;Potassium;Purine biosynthesis;Reference proteome;Repeat;Retinitis pigmentosa;RNA-binding	GO:0000166; GO:0003676; GO:0003677; GO:0003723; GO:0003938; GO:0005576; GO:0005634; GO:0005737; GO:0005829; GO:0006177; GO:0006183; GO:0034774; GO:0035578; GO:0042802; GO:0046872; GO:1904813	GMP biosynthetic process [GO:0006177]; GTP biosynthetic process [GO:0006183]	azurophil granule lumen [GO:0035578]; cytoplasm [GO:0005737]; cytosol [GO:0005829]; extracellular region [GO:0005576]; ficolin-1-rich granule lumen [GO:1904813]; nucleus [GO:0005634]; secretory granule lumen [GO:0034774]	DNA binding [GO:0003677]; identical protein binding [GO:0042802]; IMP dehydrogenase activity [GO:0003938]; metal ion binding [GO:0046872]; nucleic acid binding [GO:0003676]; nucleotide binding [GO:0000166]; RNA binding [GO:0003723]	2	0	0	2	4	0	0	0	0	0	0
P43307	P43307	C9J3L8;C9J5W0;A0A3B3IRT8;E9PAL7;C9IZQ1;P43307;P43307-2	C9J3L8;C9J5W0;A0A3B3IRT8;E9PAL7;C9IZQ1;P43307;P43307-2	Translocon-associated protein subunit alpha (TRAP-alpha) (Signal sequence receptor subunit alpha) (SSR-alpha)	SSR1	TRAPA	+	5.63829	0.00209299	1.2094	1.08812	+	4.55659	0.005472	1.06257	0.934255	NA	0.186847	0.849784	-0.0621559	-0.267886	3	3	3	12.8	12.8	12.8	0	19.284	32	1919700000	310	KW-0025; KW-0106; KW-0903; KW-0256; KW-0325; KW-0472; KW-0597; KW-1185; KW-0732; KW-0812; KW-1133	Alternative splicing;Calcium;Direct protein sequencing;Endoplasmic reticulum;Glycoprotein;Membrane;Phosphoprotein;Reference proteome;Signal;Transmembrane;Transmembrane helix	GO:0005783; GO:0005789; GO:0006613; GO:0008284; GO:0016020	cotranslational protein targeting to membrane [GO:0006613]; positive regulation of cell population proliferation [GO:0008284]	endoplasmic reticulum [GO:0005783]; endoplasmic reticulum membrane [GO:0005789]; membrane [GO:0016020]	NA	1	2	2	2	1	1	0	1	2	2	2
Q12756	Q12756	A0A3F2YNW9;A0A3B3IUA1;A0A3B3ITF7;A0A3B3ITW6;Q12756;A0A3B3IU40;A0A3B3IT28;A0A3B3ITE5;Q12756-3;Q12756-2;A0A3B3ITK3;H7C3Y8;H7C0K6;O60333-3;A0A8Q3WL98;O43896;A0A6Q8PFR5;A0A6Q8PGE4;A0A6Q8PFJ8;A0A3B3ITW4	A0A3F2YNW9;A0A3B3IUA1;A0A3B3ITF7;A0A3B3ITW6;Q12756;A0A3B3IU40;A0A3B3IT28;A0A3B3ITE5;Q12756-3;Q12756-2;A0A3B3ITK3	Kinesin-like protein KIF1A (Axonal transporter of synaptic vesicles) (Microtubule-based motor KIF1A) (Unc-104- and KIF1A-related protein) (hUnc-104)	KIF1A	ATSV C2orf20	+	4.91503	0.000328571	2.66306	2.03742	+	5.57275	0.00170837	1.40767	1.24313	+	3.4996	0.00385	0.713366	3.26464	33	33	25	29.7	29.7	23.3	0	323.31	169	6227900000	321	KW-0002; KW-0025; KW-0067; KW-0966; KW-0175; KW-0963; KW-0968; KW-0206; KW-0225; KW-0890; KW-0991; KW-0472; KW-0493; KW-0505; KW-0523; KW-0622; KW-0547; KW-0597; KW-1185; KW-0770	3D-structure;Alternative splicing;ATP-binding;Cell projection;Coiled coil;Cytoplasm;Cytoplasmic vesicle;Cytoskeleton;Disease variant;Hereditary spastic paraplegia;Intellectual disability;Membrane;Microtubule;Motor protein;Neurodegeneration;Neuropathy;Nucleotide-binding;Phosphoprotein;Reference proteome;Synapse	GO:0003774; GO:0005524; GO:0005871; GO:0005874; GO:0007018; GO:0008017; GO:0008089; GO:0008574; GO:0016192; GO:0016887; GO:0030424; GO:0030425; GO:0030705; GO:0042802; GO:0045202; GO:0048471; GO:0060998; GO:0061001; GO:0098674; GO:0098992; GO:0099519; GO:1904115; GO:1990048; GO:1990049	anterograde axonal transport [GO:0008089]; anterograde neuronal dense core vesicle transport [GO:1990048]; cytoskeleton-dependent intracellular transport [GO:0030705]; dense core granule cytoskeletal transport [GO:0099519]; microtubule-based movement [GO:0007018]; regulation of dendritic spine development [GO:0060998]; regulation of dendritic spine morphogenesis [GO:0061001]; retrograde neuronal …	axon [GO:0030424]; axon cytoplasm [GO:1904115]; dendrite [GO:0030425]; extrinsic component of neuronal dense core vesicle membrane [GO:0098674]; kinesin complex [GO:0005871]; microtubule [GO:0005874]; neuronal dense core vesicle [GO:0098992]; perinuclear region of cytoplasm [GO:0048471]; synapse [GO:0045202]	ATP binding [GO:0005524]; ATP hydrolysis activity [GO:0016887]; cytoskeletal motor activity [GO:0003774]; identical protein binding [GO:0042802]; microtubule binding [GO:0008017]; plus-end-directed microtubule motor activity [GO:0008574]	19	15	19	20	18	2	2	2	2	2	11
P50336	P50336	A0A494C0D4;A0A494C146;P50336;F5GZT7;A0A1W2PPA5;A0A1W2PNH4;A0A494C0L4;F5H1I5;A0A494C0M9;D3DVG2;A0A1W2PRF9;H0YFP3;A0A494C1M8;A0A1W2PQM0;F5H825;H0YFE1	A0A494C0D4;A0A494C146;P50336;F5GZT7;A0A1W2PPA5	Protoporphyrinogen oxidase (PPO) (EC 1.3.3.4)	PPOX	NA	+	4.11858	0.00091828	1.62082	1.30522	+	1.94555	0.00697436	1.26313	0.871885	NA	0.428733	0.767465	0.0743965	0.416138	5	5	5	21.4	21.4	21.4	0	36.084	24	486720000	344	KW-0002; KW-0225; KW-0274; KW-0285; KW-0350; KW-0472; KW-0496; KW-0999; KW-0560; KW-0627; KW-1185	3D-structure;Disease variant;FAD;Flavoprotein;Heme biosynthesis;Membrane;Mitochondrion;Mitochondrion inner membrane;Oxidoreductase;Porphyrin biosynthesis;Reference proteome	GO:0004729; GO:0005743; GO:0005758; GO:0006779; GO:0006782; GO:0006783; GO:0031966; GO:0050660	heme biosynthetic process [GO:0006783]; porphyrin-containing compound biosynthetic process [GO:0006779]; protoporphyrinogen IX biosynthetic process [GO:0006782]	mitochondrial inner membrane [GO:0005743]; mitochondrial intermembrane space [GO:0005758]; mitochondrial membrane [GO:0031966]	flavin adenine dinucleotide binding [GO:0050660]; oxygen-dependent protoporphyrinogen oxidase activity [GO:0004729]	2	1	3	1	2	0	1	0	1	1	2
Q9UHD2	Q9UHD2	A0A494C0X2;A0A494C167;A0A7I2V4W4;A0A7I2V643;A0A7I2V646;Q9UHD2;A0A7I2V4Z2;A0A494C079;A0A7I2V463;A0A494C0R4;A0A494C0A8;A0A494C1M6;A0A7I2V2F4;A0A494C148;A0A494C045;A0A7I2YQG1;A0A7I2V636;A0A7I2V3S9;A0A7I2V5Y4;A0A494C1I2	A0A494C0X2;A0A494C167;A0A7I2V4W4;A0A7I2V643;A0A7I2V646;Q9UHD2;A0A7I2V4Z2;A0A494C079;A0A7I2V463;A0A494C0R4;A0A494C0A8;A0A494C1M6;A0A7I2V2F4;A0A494C148;A0A494C045	Serine/threonine-protein kinase TBK1 (EC 2.7.11.1) (NF-kappa-B-activating kinase) (T2K) (TANK-binding kinase 1)	TBK1	NAK	+	2.80517	0.0045385	1.18293	0.921399	+	4.30721	0.000925641	1.70165	1.37395	NA	2.42324	0.0922256	-0.315517	-1.77019	5	5	5	10.1	10.1	10.1	0	9.9388	5	346710000	349	KW-0002; KW-0036; KW-0051; KW-0067; KW-0175; KW-0963; KW-0225; KW-0955; KW-0945; KW-0391; KW-0399; KW-1017; KW-0418; KW-0523; KW-0547; KW-0597; KW-1185; KW-0723; KW-0808; KW-0832	3D-structure;Amyotrophic lateral sclerosis;Antiviral defense;ATP-binding;Coiled coil;Cytoplasm;Disease variant;Glaucoma;Host-virus interaction;Immunity;Innate immunity;Isopeptide bond;Kinase;Neurodegeneration;Nucleotide-binding;Phosphoprotein;Reference proteome;Serine/threonine-protein kinase;Transferase;Ubl conjugation	GO:0002218; GO:0002753; GO:0003676; GO:0004672; GO:0004674; GO:0005524; GO:0005654; GO:0005737; GO:0005829; GO:0006468; GO:0006954; GO:0007249; GO:0009615; GO:0010508; GO:0010629; GO:0010803; GO:0016239; GO:0016301; GO:0018105; GO:0018107; GO:0019903; GO:0032479; GO:0032481; GO:0032727; GO:0032728; GO:0033138; GO:0042802; GO:0043123; GO:0043231; GO:0044565; GO:0045087; GO:0045944; GO:0050830; GO:…	activation of innate immune response [GO:0002218]; antiviral innate immune response [GO:0140374]; cytosolic pattern recognition receptor signaling pathway [GO:0002753]; defense response to Gram-positive bacterium [GO:0050830]; defense response to virus [GO:0051607]; dendritic cell proliferation [GO:0044565]; I-kappaB kinase/NF-kappaB signaling [GO:0007249]; inflammatory response [GO:0006954]; inn…	cytoplasm [GO:0005737]; cytosol [GO:0005829]; intracellular membrane-bounded organelle [GO:0043231]; nucleoplasm [GO:0005654]; serine/threonine protein kinase complex [GO:1902554]	ATP binding [GO:0005524]; identical protein binding [GO:0042802]; kinase activity [GO:0016301]; molecular function activator activity [GO:0140677]; nucleic acid binding [GO:0003676]; phosphoprotein binding [GO:0051219]; protein kinase activity [GO:0004672]; protein phosphatase binding [GO:0019903]; protein serine kinase activity [GO:0106310]; protein serine/threonine kinase activity [GO:0004674]	0	0	0	0	0	0	0	1	0	0	0
Q14739	Q14739	A0A494C1L1;Q14739;C9JXK0;C9JES9	A0A494C1L1;Q14739;C9JXK0	Delta(14)-sterol reductase LBR (Delta-14-SR) (EC 1.3.1.70) (3-beta-hydroxysterol Delta (14)-reductase) (C-14 sterol reductase) (C14SR) (Integral nuclear envelope inner membrane protein) (LMN2R) (Lamin-B receptor) (Sterol C14-reductase)	LBR	NA	+	4.64811	0.00736454	0.937437	0.838751	+	2.75893	0.0435787	0.636406	0.55072	NA	0.55516	0.65417	0.113079	0.573228	12	12	12	30.9	30.9	30.9	0	323.31	100	7064800000	354	KW-0002; KW-0007; KW-0152; KW-0153; KW-0963; KW-0225; KW-0238; KW-0242; KW-0256; KW-0444; KW-0443; KW-0472; KW-0539; KW-0560; KW-0597; KW-0675; KW-1185; KW-0752; KW-0753; KW-0756; KW-1207; KW-0812; KW-1133	3D-structure;Acetylation;Cholesterol biosynthesis;Cholesterol metabolism;Cytoplasm;Disease variant;DNA-binding;Dwarfism;Endoplasmic reticulum;Lipid biosynthesis;Lipid metabolism;Membrane;Nucleus;Oxidoreductase;Phosphoprotein;Receptor;Reference proteome;Steroid biosynthesis;Steroid metabolism;Sterol biosynthesis;Sterol metabolism;Transmembrane;Transmembrane helix	GO:0003677; GO:0003723; GO:0005521; GO:0005634; GO:0005635; GO:0005637; GO:0005737; GO:0005789; GO:0006695; GO:0016020; GO:0030223; GO:0031965; GO:0050613; GO:0070087; GO:0070402	cholesterol biosynthetic process [GO:0006695]; neutrophil differentiation [GO:0030223]	cytoplasm [GO:0005737]; endoplasmic reticulum membrane [GO:0005789]; membrane [GO:0016020]; nuclear envelope [GO:0005635]; nuclear inner membrane [GO:0005637]; nuclear membrane [GO:0031965]; nucleus [GO:0005634]	chromo shadow domain binding [GO:0070087]; delta14-sterol reductase activity [GO:0050613]; DNA binding [GO:0003677]; lamin binding [GO:0005521]; NADPH binding [GO:0070402]; RNA binding [GO:0003723]	5	7	5	6	8	3	4	4	3	5	8
A0FGR8-2	A0FGR8	A0A499FIX8;H7BXI1;A0FGR8-2;A0FGR8;A0FGR8-6;A0FGR8-4;A0FGR8-5	A0A499FIX8;H7BXI1;A0FGR8-2;A0FGR8;A0FGR8-6;A0FGR8-4	Extended synaptotagmin-2 (E-Syt2) (Chr2Syt)	ESYT2	FAM62B KIAA1228	NA	2.08448	0.0518958	0.626295	0.518833	+	1.73835	0.00830526	1.24844	0.833431	NA	0.376101	0.667975	-0.165315	-0.560869	14	14	14	24.1	24.1	24.1	0	120.32	50	1488400000	358	KW-0002; KW-0025; KW-0106; KW-1003; KW-0254; KW-0256; KW-0445; KW-0446; KW-0472; KW-0479; KW-0597; KW-1185; KW-0677; KW-0812; KW-1133; KW-0813	3D-structure;Alternative splicing;Calcium;Cell membrane;Endocytosis;Endoplasmic reticulum;Lipid transport;Lipid-binding;Membrane;Metal-binding;Phosphoprotein;Reference proteome;Repeat;Transmembrane;Transmembrane helix;Transport	GO:0005509; GO:0005544; GO:0005789; GO:0005829; GO:0005886; GO:0006869; GO:0006897; GO:0008429; GO:0016020; GO:0031210; GO:0031234; GO:0035091; GO:0042802; GO:0044232; GO:0045296; GO:0061817; GO:0140268	endocytosis [GO:0006897]; endoplasmic reticulum-plasma membrane tethering [GO:0061817]; lipid transport [GO:0006869]	cytosol [GO:0005829]; endoplasmic reticulum membrane [GO:0005789]; endoplasmic reticulum-plasma membrane contact site [GO:0140268]; extrinsic component of cytoplasmic side of plasma membrane [GO:0031234]; membrane [GO:0016020]; organelle membrane contact site [GO:0044232]; plasma membrane [GO:0005886]	cadherin binding [GO:0045296]; calcium ion binding [GO:0005509]; calcium-dependent phospholipid binding [GO:0005544]; identical protein binding [GO:0042802]; phosphatidylcholine binding [GO:0031210]; phosphatidylethanolamine binding [GO:0008429]; phosphatidylinositol binding [GO:0035091]	2	1	1	6	4	2	1	2	3	3	2
Q9H7D7-2	Q9H7D7	A0A7I2YQL3;A0A7P0SXD0;A0A7I2YQQ9;A0A499FIZ0;Q9H7D7-2;Q9H7D7;H0Y9R3;C9JCS7;A0A994J7J9	A0A7I2YQL3;A0A7P0SXD0;A0A7I2YQQ9;A0A499FIZ0;Q9H7D7-2;Q9H7D7;H0Y9R3	WD repeat-containing protein 26 (CUL4- and DDB1-associated WDR protein 2) (Myocardial ischemic preconditioning up-regulated protein 2)	WDR26	CDW2 MIP2	+	1.93015	0.0138024	0.987659	0.729568	+	3.49648	0.0238072	0.737635	0.649143	NA	0.158502	0.86578	-0.0571117	-0.237867	3	3	3	8.1	8.1	8.1	0	15.379	19	279360000	359	KW-0025; KW-0963; KW-0225; KW-0991; KW-0496; KW-0539; KW-0597; KW-1185; KW-0677; KW-0853	Alternative splicing;Cytoplasm;Disease variant;Intellectual disability;Mitochondrion;Nucleus;Phosphoprotein;Reference proteome;Repeat;WD repeat	GO:0000151; GO:0005634; GO:0005654; GO:0005737; GO:0005739; GO:0005829; GO:0034657; GO:0043161	proteasome-mediated ubiquitin-dependent protein catabolic process [GO:0043161]	cytoplasm [GO:0005737]; cytosol [GO:0005829]; GID complex [GO:0034657]; mitochondrion [GO:0005739]; nucleoplasm [GO:0005654]; nucleus [GO:0005634]; ubiquitin ligase complex [GO:0000151]	NA	1	1	0	0	2	1	1	1	1	1	2
O75027	O75027	A0A590UJS8;A0A5F9ZA98;O75027;O75027-2;B4DGL8;A0A087WW65;O75027-3;A0A2R8Y473;E9PJR8;E9PNQ5;A0A2R8Y3N2	A0A590UJS8;A0A5F9ZA98;O75027;O75027-2;B4DGL8;A0A087WW65;O75027-3;A0A2R8Y473	Iron-sulfur clusters transporter ABCB7, mitochondrial (ATP-binding cassette sub-family B member 7, mitochondrial) (ATP-binding cassette transporter 7) (ABC transporter 7 protein)	ABCB7	ABC7	+	7.58075	0.00404223	0.99949	0.950432	+	5.19078	0.0109784	0.849289	0.779281	NA	0.143951	0.944184	-0.0163986	-0.114033	16	16	16	36.8	36.8	36.8	0	254.26	141	4915500000	369	KW-0002; KW-0007; KW-0025; KW-0067; KW-0225; KW-0472; KW-0496; KW-0999; KW-0547; KW-0597; KW-1185; KW-0809; KW-0812; KW-1133; KW-0813	3D-structure;Acetylation;Alternative splicing;ATP-binding;Disease variant;Membrane;Mitochondrion;Mitochondrion inner membrane;Nucleotide-binding;Phosphoprotein;Reference proteome;Transit peptide;Transmembrane;Transmembrane helix;Transport	GO:0005524; GO:0005739; GO:0005743; GO:0006879; GO:0015232; GO:0016226; GO:0016887; GO:0034755; GO:0042626; GO:0042803; GO:0055085; GO:0070455; GO:0140466; GO:0140481; GO:1903331; GO:1903427	intracellular iron ion homeostasis [GO:0006879]; iron ion transmembrane transport [GO:0034755]; iron-sulfur cluster assembly [GO:0016226]; iron-sulfur cluster export from the mitochondrion [GO:0140466]; negative regulation of reactive oxygen species biosynthetic process [GO:1903427]; positive regulation of heme biosynthetic process [GO:0070455]; positive regulation of iron-sulfur cluster assembly…	mitochondrial inner membrane [GO:0005743]; mitochondrion [GO:0005739]	ABC-type iron-sulfur cluster transporter activity [GO:0140481]; ATP binding [GO:0005524]; ATP hydrolysis activity [GO:0016887]; ATPase-coupled transmembrane transporter activity [GO:0042626]; heme transmembrane transporter activity [GO:0015232]; protein homodimerization activity [GO:0042803]	10	13	9	11	9	2	2	2	3	4	9
P49642	P49642	A0A5F9ZHB6;P49642;F8VNY2;F8VSB2;A0A3B3ITS8	A0A5F9ZHB6;P49642;F8VNY2	DNA primase small subunit (EC 2.7.7.102) (DNA primase 49 kDa subunit) (p49)	PRIM1	NA	+	1.88094	0.0224706	0.853415	0.649516	+	1.84376	0.0140591	1.02146	0.738295	NA	0.135777	0.898303	0.043586	0.195755	3	3	3	10.5	10.5	10.5	0	8.916	23	351200000	376	KW-0002; KW-0007; KW-0225; KW-0235; KW-0240; KW-0242; KW-0460; KW-0464; KW-0479; KW-0548; KW-0639; KW-1185; KW-0804; KW-0808; KW-0862	3D-structure;Acetylation;Disease variant;DNA replication;DNA-directed RNA polymerase;Dwarfism;Magnesium;Manganese;Metal-binding;Nucleotidyltransferase;Primosome;Reference proteome;Transcription;Transferase;Zinc	GO:0000287; GO:0003896; GO:0005654; GO:0005658; GO:0006269; GO:0006270; GO:0008270; GO:0016020; GO:0032553	DNA replication initiation [GO:0006270]; DNA replication, synthesis of RNA primer [GO:0006269]	alpha DNA polymerase:primase complex [GO:0005658]; membrane [GO:0016020]; nucleoplasm [GO:0005654]	DNA primase activity [GO:0003896]; magnesium ion binding [GO:0000287]; ribonucleotide binding [GO:0032553]; zinc ion binding [GO:0008270]	2	1	1	0	1	1	2	1	1	1	1
P51648	P51648	A0A5F9ZHN9;P51648;P51648-2;A0A5K1VW72;J3QRD1;A0A5F9ZHI5;A0A5F9ZGX4;A0A5F9ZI12;A0A5F9ZHP6;I3L2W1;A0A0D9SGC3;I3L1M4;A0A5F9ZHZ9;J3QKK9;J3QS00;J3KTG1;I3L0X1	A0A5F9ZHN9;P51648;P51648-2;A0A5K1VW72;J3QRD1;A0A5F9ZHI5;A0A5F9ZGX4;A0A5F9ZI12;A0A5F9ZHP6	Aldehyde dehydrogenase family 3 member A2 (EC 1.2.1.3) (EC 1.2.1.94) (Aldehyde dehydrogenase 10) (Fatty aldehyde dehydrogenase) (Microsomal aldehyde dehydrogenase)	ALDH3A2	ALDH10 FALDH	+	3.75933	0.0407158	0.611546	0.554411	NA	3.64083	0.0681309	0.523009	0.479014	NA	1.76204	0.279562	-0.21401	-1.24757	8	8	8	24.6	24.6	24.6	0	26.602	51	1337300000	379	KW-0002; KW-0025; KW-0903; KW-0225; KW-0256; KW-0276; KW-0977; KW-0991; KW-0443; KW-0472; KW-0492; KW-0520; KW-0560; KW-0597; KW-1185; KW-0812; KW-1133	3D-structure;Alternative splicing;Direct protein sequencing;Disease variant;Endoplasmic reticulum;Fatty acid metabolism;Ichthyosis;Intellectual disability;Lipid metabolism;Membrane;Microsome;NAD;Oxidoreductase;Phosphoprotein;Reference proteome;Transmembrane;Transmembrane helix	GO:0004028; GO:0004029; GO:0005737; GO:0005777; GO:0005778; GO:0005789; GO:0005829; GO:0006081; GO:0006631; GO:0006714; GO:0007417; GO:0007422; GO:0008544; GO:0033306; GO:0042803; GO:0043231; GO:0043878; GO:0046458; GO:0046577; GO:0050061; GO:0052814	cellular aldehyde metabolic process [GO:0006081]; central nervous system development [GO:0007417]; epidermis development [GO:0008544]; fatty acid metabolic process [GO:0006631]; hexadecanal metabolic process [GO:0046458]; peripheral nervous system development [GO:0007422]; phytol metabolic process [GO:0033306]; sesquiterpenoid metabolic process [GO:0006714]	cytoplasm [GO:0005737]; cytosol [GO:0005829]; endoplasmic reticulum membrane [GO:0005789]; intracellular membrane-bounded organelle [GO:0043231]; peroxisomal membrane [GO:0005778]; peroxisome [GO:0005777]	3-chloroallyl aldehyde dehydrogenase activity [GO:0004028]; aldehyde dehydrogenase (NAD+) activity [GO:0004029]; glyceraldehyde-3-phosphate dehydrogenase (NAD+) (non-phosphorylating) activity [GO:0043878]; long-chain-alcohol oxidase activity [GO:0046577]; long-chain-aldehyde dehydrogenase activity [GO:0050061]; medium-chain-aldehyde dehydrogenase activity [GO:0052814]; protein homodimerization ac…	2	5	2	3	5	1	0	0	0	1	4
O75419-2	O75419	A0A5K1VW85;O75419-2;O75419;O75419-3;A0A5F9ZI22;A0A5F9ZH29	A0A5K1VW85;O75419-2;O75419;O75419-3;A0A5F9ZI22;A0A5F9ZH29	Cell division control protein 45 homolog (PORC-PI-1)	CDC45	CDC45L CDC45L2	+	1.1351	0.039353	0.859775	0.560213	+	1.21719	0.0397488	0.840538	0.566031	NA	0.764887	0.632515	-0.101163	-0.604276	6	6	6	20.6	20.6	20.6	0	23.678	33	872960000	384	KW-0002; KW-0025; KW-0131; KW-0158; KW-0225; KW-0235; KW-0242; KW-0539; KW-0597; KW-1185	3D-structure;Alternative splicing;Cell cycle;Chromosome;Disease variant;DNA replication;Dwarfism;Nucleus;Phosphoprotein;Reference proteome	GO:0000076; GO:0000727; GO:0003682; GO:0003688; GO:0003697; GO:0005634; GO:0005654; GO:0005813; GO:0006268; GO:0006270; GO:0031261; GO:0036064; GO:0071162; GO:1902977	DNA replication checkpoint signaling [GO:0000076]; DNA replication initiation [GO:0006270]; DNA unwinding involved in DNA replication [GO:0006268]; double-strand break repair via break-induced replication [GO:0000727]; mitotic DNA replication preinitiation complex assembly [GO:1902977]	centrosome [GO:0005813]; ciliary basal body [GO:0036064]; CMG complex [GO:0071162]; DNA replication preinitiation complex [GO:0031261]; nucleoplasm [GO:0005654]; nucleus [GO:0005634]	chromatin binding [GO:0003682]; DNA replication origin binding [GO:0003688]; single-stranded DNA binding [GO:0003697]	3	5	2	2	5	0	0	0	0	0	3
Q92538-3	Q92538	A0A7I2V2L4;A0A7I2V3Y5;A0A7I2V4K2;A0A7I2V529;A0A7I2YQ65;A0A7I2V514;A0A7I2V2L5;A0A7I2YQM2;A0A7I2V452;A0A7P0RGV0;A0A669KB10;A0A669KBG8;Q92538-3;Q92538-2;Q92538;A0A7I2V3Q4;A0A7I2V300;A0A7I2V2I0;A0A7I2YQM0;A0A7I2V4H1;A0A7I2V5C9;A0A7I2V342;A0A7I2V4L8;A0A7I2V2Q1;A0A7I2V2F8;A0A7I2YQP6;A0A7I2V4F1;A0A7I2V4W6;A0A7I2V2U1;A0A7I2YQA6;A0A7I2V3J0	A0A7I2V2L4;A0A7I2V3Y5;A0A7I2V4K2;A0A7I2V529;A0A7I2YQ65;A0A7I2V514;A0A7I2V2L5;A0A7I2YQM2;A0A7I2V452;A0A7P0RGV0;A0A669KB10;A0A669KBG8;Q92538-3;Q92538-2;Q92538	Golgi-specific brefeldin A-resistance guanine nucleotide exchange factor 1 (BFA-resistant GEF 1)	GBF1	KIAA0248	+	3.86204	0.00958288	0.911776	0.794009	+	2.38367	0.0147303	0.927923	0.732774	NA	0.514699	0.627877	-0.147057	-0.627394	11	11	11	11.1	11.1	11.1	0	32.378	41	915390000	391	KW-0025; KW-0963; KW-0333; KW-0344; KW-0945; KW-0551; KW-0446; KW-0472; KW-0597; KW-0653; KW-1185; KW-0813	Alternative splicing;Cytoplasm;Golgi apparatus;Guanine-nucleotide releasing factor;Host-virus interaction;Lipid droplet;Lipid-binding;Membrane;Phosphoprotein;Protein transport;Reference proteome;Transport	GO:0000139; GO:0002263; GO:0005085; GO:0005547; GO:0005793; GO:0005794; GO:0005801; GO:0005802; GO:0005811; GO:0005829; GO:0006888; GO:0006890; GO:0006892; GO:0006895; GO:0007030; GO:0007346; GO:0015031; GO:0016020; GO:0030593; GO:0031252; GO:0032012; GO:0034067; GO:0042147; GO:0048205; GO:0060271; GO:0061162; GO:0070973; GO:0080025; GO:0090166; GO:0097111; GO:0098586; GO:1903409; GO:1903420; GO:…	cell activation involved in immune response [GO:0002263]; cellular response to virus [GO:0098586]; cilium assembly [GO:0060271]; COPI coating of Golgi vesicle [GO:0048205]; endoplasmic reticulum to Golgi vesicle-mediated transport [GO:0006888]; endoplasmic reticulum-Golgi intermediate compartment organization [GO:0097111]; establishment of monopolar cell polarity [GO:0061162]; Golgi disassembly […	cell leading edge [GO:0031252]; cis-Golgi network [GO:0005801]; cytosol [GO:0005829]; endoplasmic reticulum-Golgi intermediate compartment [GO:0005793]; Golgi apparatus [GO:0005794]; Golgi membrane [GO:0000139]; lipid droplet [GO:0005811]; membrane [GO:0016020]; trans-Golgi network [GO:0005802]	guanyl-nucleotide exchange factor activity [GO:0005085]; phosphatidylinositol-3,4,5-trisphosphate binding [GO:0005547]; phosphatidylinositol-3,5-bisphosphate binding [GO:0080025]	1	2	4	7	4	0	0	0	2	0	4
Q9NVN8	Q9NVN8	A0A6I8PL80;Q9NVN8;A0A6I8PS19;A0A6I8PL53;A0A6I8PL58	A0A6I8PL80;Q9NVN8;A0A6I8PS19	Guanine nucleotide-binding protein-like 3-like protein	GNL3L	NA	+	1.5704	0.0137853	1.07794	0.729763	NA	2.95984	0.0519362	0.593175	0.523144	NA	0.421526	0.671329	-0.134174	-0.549795	5	5	5	16.4	16.4	16.4	0	9.5791	23	562330000	395	KW-0175; KW-0342; KW-1017; KW-0547; KW-0539; KW-1185; KW-0690; KW-0832	Coiled coil;GTP-binding;Isopeptide bond;Nucleotide-binding;Nucleus;Reference proteome;Ribosome biogenesis;Ubl conjugation	GO:0003723; GO:0005525; GO:0005654; GO:0005697; GO:0005730; GO:0005829; GO:0016020; GO:0031334; GO:0031397; GO:0031647; GO:0032091; GO:0032211; GO:0033234; GO:0042254; GO:1904816	negative regulation of protein binding [GO:0032091]; negative regulation of protein sumoylation [GO:0033234]; negative regulation of protein ubiquitination [GO:0031397]; negative regulation of telomere maintenance via telomerase [GO:0032211]; positive regulation of protein localization to chromosome, telomeric region [GO:1904816]; positive regulation of protein-containing complex assembly [GO:003…	cytosol [GO:0005829]; membrane [GO:0016020]; nucleolus [GO:0005730]; nucleoplasm [GO:0005654]; telomerase holoenzyme complex [GO:0005697]	GTP binding [GO:0005525]; RNA binding [GO:0003723]	3	1	0	1	2	1	1	0	0	0	1
Q06210-2	Q06210	A0A6I8PRN4;Q06210-2;Q06210;A0A6I8PTT9;E5RJP4	A0A6I8PRN4;Q06210-2;Q06210;A0A6I8PTT9	Glutamine--fructose-6-phosphate aminotransferase [isomerizing] 1 (EC 2.6.1.16) (D-fructose-6-phosphate amidotransferase 1) (Glutamine:fructose-6-phosphate amidotransferase 1) (GFAT 1) (GFAT1) (Hexosephosphate aminotransferase 1)	GFPT1	GFAT GFPT	NA	3.96751	0.163175	0.357751	0.338733	+	4.80084	0.0227239	0.714508	0.658278	+	3.76818	0.0348167	-0.335067	-2.22167	18	18	16	42.7	42.7	39.1	0	239.29	154	6526900000	396	KW-0002; KW-0025; KW-0032; KW-0090; KW-1004; KW-0225; KW-0315; KW-0597; KW-1185; KW-0677; KW-0808	3D-structure;Alternative splicing;Aminotransferase;Biological rhythms;Congenital myasthenic syndrome;Disease variant;Glutamine amidotransferase;Phosphoprotein;Reference proteome;Repeat;Transferase	GO:0004360; GO:0005829; GO:0006002; GO:0006047; GO:0006048; GO:0006112; GO:0006487; GO:0006541; GO:0032922; GO:0070062; GO:0097367	circadian regulation of gene expression [GO:0032922]; energy reserve metabolic process [GO:0006112]; fructose 6-phosphate metabolic process [GO:0006002]; glutamine metabolic process [GO:0006541]; protein N-linked glycosylation [GO:0006487]; UDP-N-acetylglucosamine biosynthetic process [GO:0006048]; UDP-N-acetylglucosamine metabolic process [GO:0006047]	cytosol [GO:0005829]; extracellular exosome [GO:0070062]	carbohydrate derivative binding [GO:0097367]; glutamine-fructose-6-phosphate transaminase (isomerizing) activity [GO:0004360]	7	8	10	9	8	5	6	5	9	5	10
Q96S66	Q96S66	A0A6Q8PG14;A0A6Q8PG30;A0A6Q8PHQ1;A0A6Q8PEZ7;Q96S66;A0A6Q8PFF7;Q5T1P5;A0A8I5KRC0;A0A6Q8PG75;A0A6Q8PGA4;Q96S66-2;Q96S66-3;A0A6Q8PG68;Q96S66-4;A0A8I5KPC2;A0A6Q8PFH1;A0A8I5KXB0;A0A6Q8PF11;A0A8I5KXZ8	A0A6Q8PG14;A0A6Q8PG30;A0A6Q8PHQ1;A0A6Q8PEZ7;Q96S66;A0A6Q8PFF7;Q5T1P5;A0A8I5KRC0;A0A6Q8PG75;A0A6Q8PGA4;Q96S66-2;Q96S66-3;A0A6Q8PG68;Q96S66-4	Chloride channel CLIC-like protein 1 (Mid-1-related chloride channel protein 1)	CLCC1	KIAA0761 MCLC	+	5.06062	0.00458849	1.02112	0.917872	+	3.15084	0.0151131	0.859092	0.727922	NA	0.109353	0.933577	-0.0299786	-0.148029	10	10	10	25	25	25	0	38.527	48	1713200000	398	KW-0025; KW-0868; KW-0869; KW-0256; KW-0333; KW-0407; KW-0406; KW-0472; KW-0539; KW-0597; KW-1185; KW-0682; KW-0732; KW-0812; KW-1133; KW-0813	Alternative splicing;Chloride;Chloride channel;Endoplasmic reticulum;Golgi apparatus;Ion channel;Ion transport;Membrane;Nucleus;Phosphoprotein;Reference proteome;Retinitis pigmentosa;Signal;Transmembrane;Transmembrane helix;Transport	GO:0000139; GO:0005254; GO:0005783; GO:0005789; GO:0016020; GO:0031965; GO:0034707; GO:0043231; GO:0044233	NA	chloride channel complex [GO:0034707]; endoplasmic reticulum [GO:0005783]; endoplasmic reticulum membrane [GO:0005789]; Golgi membrane [GO:0000139]; intracellular membrane-bounded organelle [GO:0043231]; membrane [GO:0016020]; mitochondria-associated endoplasmic reticulum membrane [GO:0044233]; nuclear membrane [GO:0031965]	chloride channel activity [GO:0005254]	2	3	4	5	4	1	0	1	1	1	3
Q27J81-2	Q27J81	A0A6Q8PF44;A0A6Q8PGN3;A0A6Q8PHG2;A0A6Q8PH71;A0A6Q8PHA2;Q27J81-2;Q27J81;A0A6Q8PFW4;A0A087X118;A0A6Q8PGC7;A0A6Q8PF29;A0A6Q8PH25;A0A6Q8PH63;A0A6Q8PHS8;A0A0A0MQU1;A0A6Q8PGY8;A0A6Q8PFB9;A0A6Q8PGU8;A0A6Q8PFN5;A0A6Q8PH59;A0A6Q8PH52;A0A6Q8PFY4;A0A6Q8PFJ1;A0A6Q8PG64;Q27J81-3;A0A6Q8PEY8;A0A6Q8PEY5;A0A6Q8PF91;A0A6Q8PGX4;A0A6Q8PGK9	A0A6Q8PF44;A0A6Q8PGN3;A0A6Q8PHG2;A0A6Q8PH71;A0A6Q8PHA2;Q27J81-2;Q27J81;A0A6Q8PFW4;A0A087X118;A0A6Q8PGC7;A0A6Q8PF29;A0A6Q8PH25;A0A6Q8PH63;A0A6Q8PHS8;A0A0A0MQU1	Inverted formin-2 (HBEBP2-binding protein C)	INF2	C14orf151 C14orf173	+	4.04031	0.00206316	1.31272	1.09299	+	7.36995	0	4.79086	3.79259	+	7.89421	0	-3.87406	-14.501	13	13	13	14.4	14.4	14.4	0	124.5	51	1870500000	403	KW-0007; KW-0009; KW-0025; KW-0144; KW-0175; KW-0963; KW-0903; KW-0225; KW-0523; KW-0622; KW-0597; KW-1185	Acetylation;Actin-binding;Alternative splicing;Charcot-Marie-Tooth disease;Coiled coil;Cytoplasm;Direct protein sequencing;Disease variant;Neurodegeneration;Neuropathy;Phosphoprotein;Reference proteome	GO:0003779; GO:0005884; GO:0030041; GO:0031267; GO:0048471; GO:0090140	actin filament polymerization [GO:0030041]; regulation of mitochondrial fission [GO:0090140]	actin filament [GO:0005884]; perinuclear region of cytoplasm [GO:0048471]	actin binding [GO:0003779]; small GTPase binding [GO:0031267]	1	1	1	1	1	0	0	0	0	0	9
O95831-3	O95831	A0A7I2PK44;A0A6Q8PG15;A0A6Q8PFM5;O95831-3;O95831;A0A6Q8PFQ8;A0A6Q8PFS4;A0A6Q8PFE1;A0A6Q8PFA7;A0A6Q8PHC0;A0A6Q8PHJ9;A0A6Q8PFW2;A0A7I2RLJ8;O95831-2;A0A6Q8PF87;E9PMA0;O95831-4;A0A6Q8PHJ4;O95831-5;A0A6Q8PFN1	A0A7I2PK44;A0A6Q8PG15;A0A6Q8PFM5;O95831-3;O95831;A0A6Q8PFQ8;A0A6Q8PFS4;A0A6Q8PFE1;A0A6Q8PFA7;A0A6Q8PHC0;A0A6Q8PHJ9;A0A6Q8PFW2;A0A7I2RLJ8;O95831-2	Apoptosis-inducing factor 1, mitochondrial (EC 1.6.99.-) (Programmed cell death protein 8)	AIFM1	AIF PDCD8	NA	0.804218	0.0566844	0.952264	0.504859	+	2.31758	0.000844444	2.37336	1.39449	NA	0.506453	0.459091	-0.746799	-0.943654	9	9	9	23.4	23.4	23.4	0	37.836	25	1264700000	409	KW-0002; KW-0007; KW-0025; KW-0053; KW-0144; KW-0963; KW-0209; KW-0903; KW-0225; KW-0238; KW-0242; KW-0274; KW-0285; KW-0991; KW-1017; KW-0472; KW-0496; KW-0999; KW-0520; KW-0523; KW-0622; KW-0539; KW-0560; KW-0597; KW-1274; KW-1185; KW-0809; KW-0832	3D-structure;Acetylation;Alternative splicing;Apoptosis;Charcot-Marie-Tooth disease;Cytoplasm;Deafness;Direct protein sequencing;Disease variant;DNA-binding;Dwarfism;FAD;Flavoprotein;Intellectual disability;Isopeptide bond;Membrane;Mitochondrion;Mitochondrion inner membrane;NAD;Neurodegeneration;Neuropathy;Nucleus;Oxidoreductase;Phosphoprotein;Primary mitochondrial disease;Reference proteome;Tran…	GO:0002931; GO:0003677; GO:0003954; GO:0005634; GO:0005737; GO:0005739; GO:0005743; GO:0005758; GO:0005829; GO:0006915; GO:0006919; GO:0009636; GO:0016174; GO:0016651; GO:0030182; GO:0030261; GO:0032981; GO:0033108; GO:0043065; GO:0043525; GO:0045041; GO:0046983; GO:0048471; GO:0051402; GO:0060545; GO:0070059; GO:0070301; GO:0071392; GO:0071732; GO:0071949; GO:0072572; GO:0090650; GO:1902065; GO:…	activation of cysteine-type endopeptidase activity involved in apoptotic process [GO:0006919]; apoptotic process [GO:0006915]; cellular response to aldosterone [GO:1904045]; cellular response to estradiol stimulus [GO:0071392]; cellular response to hydrogen peroxide [GO:0070301]; cellular response to nitric oxide [GO:0071732]; cellular response to oxygen-glucose deprivation [GO:0090650]; chromoso…	cytoplasm [GO:0005737]; cytosol [GO:0005829]; mitochondrial inner membrane [GO:0005743]; mitochondrial intermembrane space [GO:0005758]; mitochondrion [GO:0005739]; nucleus [GO:0005634]; perinuclear region of cytoplasm [GO:0048471]	DNA binding [GO:0003677]; FAD binding [GO:0071949]; NAD(P)H oxidase H2O2-forming activity [GO:0016174]; NADH dehydrogenase activity [GO:0003954]; oxidoreductase activity, acting on NAD(P)H [GO:0016651]; poly-ADP-D-ribose binding [GO:0072572]; protein dimerization activity [GO:0046983]	0	1	1	3	3	0	1	1	0	0	0
Q8NB90-2	Q8NB90	A0A6Q8PGU6;Q8NB90-2;Q8NB90;Q8NB90-3	A0A6Q8PGU6;Q8NB90-2;Q8NB90;Q8NB90-3	Ribosome biogenesis protein SPATA5 (EC 3.6.4.10) (Spermatogenesis-associated factor protein) (Spermatogenesis-associated protein 5)	SPATA5	AFG2 SPAF	+	4.45117	0.000656209	1.72826	1.4038	+	3.55573	0.00201552	1.48221	1.16874	+	2.09138	0.0385926	-0.564191	-2.15926	5	4	4	11	9.7	9.7	0	46.948	35	358820000	413	KW-0025; KW-0067; KW-0143; KW-0963; KW-0206; KW-0209; KW-0217; KW-0221; KW-0225; KW-0887; KW-0378; KW-0991; KW-1017; KW-0496; KW-0547; KW-0597; KW-1185; KW-0677; KW-0690; KW-0744; KW-0832	Alternative splicing;ATP-binding;Chaperone;Cytoplasm;Cytoskeleton;Deafness;Developmental protein;Differentiation;Disease variant;Epilepsy;Hydrolase;Intellectual disability;Isopeptide bond;Mitochondrion;Nucleotide-binding;Phosphoprotein;Reference proteome;Repeat;Ribosome biogenesis;Spermatogenesis;Ubl conjugation	GO:0005524; GO:0005737; GO:0005739; GO:0005819; GO:0007283; GO:0007420; GO:0016887; GO:0030154; GO:0042273; GO:1990275	brain development [GO:0007420]; cell differentiation [GO:0030154]; ribosomal large subunit biogenesis [GO:0042273]; spermatogenesis [GO:0007283]	cytoplasm [GO:0005737]; mitochondrion [GO:0005739]; spindle [GO:0005819]	ATP binding [GO:0005524]; ATP hydrolysis activity [GO:0016887]; preribosome binding [GO:1990275]	4	2	2	2	3	0	1	1	1	1	2
P38646	P38646	A0A7I2V2G2;D6RCD7;P38646;A0A7I2V2S7;A0A7I2YQB2;A0A7I2V3F7;H0Y8K0;A0A3B3ITI4;H0Y8S0	A0A7I2V2G2;D6RCD7;P38646;A0A7I2V2S7;A0A7I2YQB2;A0A7I2V3F7;H0Y8K0	Stress-70 protein, mitochondrial (75 kDa glucose-regulated protein) (GRP-75) (Heat shock 70 kDa protein 9) (Mortalin) (MOT) (Peptide-binding protein 74) (PBP74)	HSPA9	GRP75 HSPA9B mt-HSP70	+	6.75263	0.000876404	1.45364	1.32651	+	10.2591	0.000605556	1.47667	1.42672	NA	0.293927	0.873975	-0.0348633	-0.231886	42	42	42	68.9	68.9	68.9	0	323.31	509	52810000000	422	KW-0002; KW-0007; KW-0067; KW-0143; KW-0903; KW-0225; KW-0242; KW-0488; KW-0496; KW-0547; KW-0539; KW-0597; KW-1185; KW-0809	3D-structure;Acetylation;ATP-binding;Chaperone;Direct protein sequencing;Disease variant;Dwarfism;Methylation;Mitochondrion;Nucleotide-binding;Nucleus;Phosphoprotein;Reference proteome;Transit peptide	GO:0001401; GO:0003723; GO:0005524; GO:0005730; GO:0005737; GO:0005739; GO:0005744; GO:0005759; GO:0005925; GO:0006611; GO:0006886; GO:0007007; GO:0016226; GO:0016887; GO:0030218; GO:0031072; GO:0031625; GO:0042026; GO:0042645; GO:0043066; GO:0044183; GO:0045646; GO:0045647; GO:0051082; GO:0051085; GO:0070062; GO:0140275; GO:0140662; GO:1902037; GO:1903707	chaperone cofactor-dependent protein refolding [GO:0051085]; erythrocyte differentiation [GO:0030218]; inner mitochondrial membrane organization [GO:0007007]; intracellular protein transport [GO:0006886]; iron-sulfur cluster assembly [GO:0016226]; negative regulation of apoptotic process [GO:0043066]; negative regulation of erythrocyte differentiation [GO:0045647]; negative regulation of hematopo…	cytoplasm [GO:0005737]; extracellular exosome [GO:0070062]; focal adhesion [GO:0005925]; MIB complex [GO:0140275]; mitochondrial matrix [GO:0005759]; mitochondrial nucleoid [GO:0042645]; mitochondrion [GO:0005739]; nucleolus [GO:0005730]; SAM complex [GO:0001401]; TIM23 mitochondrial import inner membrane translocase complex [GO:0005744]	ATP binding [GO:0005524]; ATP hydrolysis activity [GO:0016887]; ATP-dependent protein folding chaperone [GO:0140662]; heat shock protein binding [GO:0031072]; protein folding chaperone [GO:0044183]; RNA binding [GO:0003723]; ubiquitin protein ligase binding [GO:0031625]; unfolded protein binding [GO:0051082]	35	30	35	35	34	17	16	20	19	17	27
Q8WVM8	Q8WVM8	A0A7I2V4B8;A0A7I2V5I2;A0A7I2V3B4;Q8WVM8;A0A7I2V4U2;A0A7I2V3G4;A0A7I2V5Z4;A0A7I2V4R0;A0A7I2V362;A0A7I2V590;A0A7I2V320;Q8WVM8-2;Q8WVM8-3;A0A7I2YQR2;A0A7I2V3C9;A0A7I2V448;B7Z5N7;A0A7I2V2U5;G3V2M8;A0A7I2V534;G3V5E2;A0A7I2V5H5;H0YIZ7;A0A7I2V321;H0YJY1;J3KNG4;A0A7I2V5R9;G3V4I1;A0A7I2V4B9;A0A7I2V414;A0A7I2V3Y3;G3V5F3;A0A7I2YQQ1;G3V3K9;G3V363;H0YJS6;A0A7I2V5L2	A0A7I2V4B8;A0A7I2V5I2;A0A7I2V3B4;Q8WVM8;A0A7I2V4U2;A0A7I2V3G4;A0A7I2V5Z4;A0A7I2V4R0;A0A7I2V362;A0A7I2V590;A0A7I2V320;Q8WVM8-2;Q8WVM8-3;A0A7I2YQR2;A0A7I2V3C9;A0A7I2V448;B7Z5N7;A0A7I2V2U5;G3V2M8;A0A7I2V534;G3V5E2;A0A7I2V5H5;H0YIZ7	Sec1 family domain-containing protein 1 (SLY1 homolog) (Sly1p) (Syntaxin-binding protein 1-like 2)	SCFD1	C14orf163 KIAA0917 STXBP1L2	+	3.37373	0.0481129	0.589753	0.52944	+	5.44526	0.0405718	0.595621	0.562843	NA	1.20744	0.393575	-0.196202	-1.02991	14	14	14	39.1	39.1	39.1	0	92.454	102	2517200000	438	KW-0007; KW-0025; KW-0963; KW-0903; KW-0256; KW-0931; KW-0333; KW-0472; KW-0597; KW-0653; KW-1185; KW-0813	Acetylation;Alternative splicing;Cytoplasm;Direct protein sequencing;Endoplasmic reticulum;ER-Golgi transport;Golgi apparatus;Membrane;Phosphoprotein;Protein transport;Reference proteome;Transport	GO:0000139; GO:0000902; GO:0001666; GO:0005789; GO:0005798; GO:0005801; GO:0005829; GO:0005886; GO:0006886; GO:0006888; GO:0006890; GO:0006892; GO:0009636; GO:0019905; GO:0032580; GO:0044877; GO:0051223; GO:0060628; GO:1901998; GO:1902902	cell morphogenesis [GO:0000902]; endoplasmic reticulum to Golgi vesicle-mediated transport [GO:0006888]; intracellular protein transport [GO:0006886]; negative regulation of autophagosome assembly [GO:1902902]; post-Golgi vesicle-mediated transport [GO:0006892]; regulation of ER to Golgi vesicle-mediated transport [GO:0060628]; regulation of protein transport [GO:0051223]; response to hypoxia [GO…	cis-Golgi network [GO:0005801]; cytosol [GO:0005829]; endoplasmic reticulum membrane [GO:0005789]; Golgi cisterna membrane [GO:0032580]; Golgi membrane [GO:0000139]; Golgi-associated vesicle [GO:0005798]; plasma membrane [GO:0005886]	protein-containing complex binding [GO:0044877]; syntaxin binding [GO:0019905]	6	8	10	8	7	0	1	5	3	1	6
Q9H000-2	Q9H000	A0A7I2YQI0;C9J494;A0A7I2V5D2;Q9H000-2;Q9H000;A0A7I2V422	A0A7I2YQI0;C9J494;A0A7I2V5D2;Q9H000-2;Q9H000	E3 ubiquitin-protein ligase makorin-2 (EC 2.3.2.27) (RING finger protein 62) (RING-type E3 ubiquitin transferase makorin-2)	MKRN2	RNF62	+	4.08937	0.000652055	2.48334	1.80724	+	1.64164	0.00313881	1.99649	1.08246	NA	0.442954	0.539604	0.640366	0.842137	4	4	4	12	12	12	0	19.328	10	1133700000	455	KW-0025; KW-0963; KW-0221; KW-0479; KW-0539; KW-0597; KW-1185; KW-0677; KW-0744; KW-0808; KW-0833; KW-0862; KW-0863	Alternative splicing;Cytoplasm;Differentiation;Metal-binding;Nucleus;Phosphoprotein;Reference proteome;Repeat;Spermatogenesis;Transferase;Ubl conjugation pathway;Zinc;Zinc-finger	GO:0000209; GO:0002862; GO:0003723; GO:0005634; GO:0005737; GO:0006351; GO:0006511; GO:0007283; GO:0016567; GO:0030154; GO:0043491; GO:0045944; GO:0046872; GO:0061630; GO:1901223	cell differentiation [GO:0030154]; DNA-templated transcription [GO:0006351]; negative regulation of inflammatory response to antigenic stimulus [GO:0002862]; negative regulation of NIK/NF-kappaB signaling [GO:1901223]; positive regulation of transcription by RNA polymerase II [GO:0045944]; protein kinase B signaling [GO:0043491]; protein polyubiquitination [GO:0000209]; protein ubiquitination [GO…	cytoplasm [GO:0005737]; nucleus [GO:0005634]	metal ion binding [GO:0046872]; RNA binding [GO:0003723]; ubiquitin protein ligase activity [GO:0061630]	0	1	1	1	2	0	1	0	0	0	0
Q13427	Q13427	A0A7I2V629;A0A7I2V5Q5;Q13427;C9JN15;Q13427-2;C9JM79;E9PG73;A0A7I2V4F2;A0A7I2V4W3;C9J679	A0A7I2V629;A0A7I2V5Q5;Q13427;C9JN15;Q13427-2;C9JM79;E9PG73;A0A7I2V4F2;A0A7I2V4W3	Peptidyl-prolyl cis-trans isomerase G (PPIase G) (Peptidyl-prolyl isomerase G) (EC 5.2.1.8) (CASP10) (Clk-associating RS-cyclophilin) (CARS-Cyp) (CARS-cyclophilin) (SR-cyclophilin) (SR-cyp) (SRcyp) (Cyclophilin G) (Rotamase G)	PPIG	NA	+	6.76137	0.000189474	3.55556	2.88178	+	6.1481	0.000137931	2.96823	2.40457	NA	1.17577	0.194597	0.434175	1.42494	14	14	14	21.2	21.2	21.2	0	100.37	91	4503300000	457	KW-0002; KW-0025; KW-0413; KW-1017; KW-0539; KW-0597; KW-1185; KW-0697; KW-0832	3D-structure;Alternative splicing;Isomerase;Isopeptide bond;Nucleus;Phosphoprotein;Reference proteome;Rotamase;Ubl conjugation	GO:0000413; GO:0003723; GO:0003755; GO:0005634; GO:0005654; GO:0005737; GO:0005829; GO:0006457; GO:0008380; GO:0016018; GO:0016363; GO:0016607	protein folding [GO:0006457]; protein peptidyl-prolyl isomerization [GO:0000413]; RNA splicing [GO:0008380]	cytoplasm [GO:0005737]; cytosol [GO:0005829]; nuclear matrix [GO:0016363]; nuclear speck [GO:0016607]; nucleoplasm [GO:0005654]; nucleus [GO:0005634]	cyclosporin A binding [GO:0016018]; peptidyl-prolyl cis-trans isomerase activity [GO:0003755]; RNA binding [GO:0003723]	8	8	8	9	11	1	1	1	0	1	5
P63092-3	P63092	Q5JWE9;A0A7I2V5R6;Q5JWF2-2;Q5JWF2;P63092-3;P63092-2;P63092;P63092-4;A0A590UJY2;A0A804HIH4;A0A590UJF0;A0A590UK28;B0AZR9;A0A590UJQ9;A0A0A0MR13;A0A590UJS2;H0Y7E8;P38405;P38405-2;K7EQ80;K7EPE2;A0A590UK00;A0A590UJX6;Q5JWF2-3	Q5JWE9;A0A7I2V5R6;Q5JWF2-2;Q5JWF2;P63092-3;P63092-2;P63092;P63092-4;A0A590UJY2;A0A804HIH4;A0A590UJF0;A0A590UK28;B0AZR9;A0A590UJQ9;A0A0A0MR13;A0A590UJS2	Guanine nucleotide-binding protein G(s) subunit alpha isoforms short (Adenylate cyclase-stimulating G alpha protein)	GNAS	GNAS1 GSP	+	7.21403	0.000133333	2.97711	2.54183	+	1.86391	0.0038782	1.68537	1.03665	NA	0.694124	0.555971	0.165412	0.755037	6	5	5	6.3	5.2	5.2	0	9.8508	27	930410000	459	KW-0002; KW-0013; KW-0025; KW-1003; KW-1062; KW-0903; KW-0225; KW-0242; KW-0342; KW-1017; KW-0449; KW-0460; KW-0472; KW-0479; KW-0547; KW-0550; KW-0564; KW-0597; KW-0656; KW-1185; KW-0807; KW-0832	3D-structure;ADP-ribosylation;Alternative splicing;Cell membrane;Cushing syndrome;Direct protein sequencing;Disease variant;Dwarfism;GTP-binding;Isopeptide bond;Lipoprotein;Magnesium;Membrane;Metal-binding;Nucleotide-binding;Obesity;Palmitate;Phosphoprotein;Proto-oncogene;Reference proteome;Transducer;Ubl conjugation	GO:0003924; GO:0005525; GO:0005737; GO:0005829; GO:0005834; GO:0005886; GO:0007189; GO:0007190; GO:0007191; GO:0007608; GO:0010856; GO:0016020; GO:0031683; GO:0032588; GO:0043547; GO:0043950; GO:0046872; GO:0046907; GO:0048589; GO:0050890; GO:0060348; GO:0060789; GO:0070062; GO:0070527; GO:0071380; GO:0071870; GO:0071880; GO:0120162	activation of adenylate cyclase activity [GO:0007190]; adenylate cyclase-activating adrenergic receptor signaling pathway [GO:0071880]; adenylate cyclase-activating dopamine receptor signaling pathway [GO:0007191]; adenylate cyclase-activating G protein-coupled receptor signaling pathway [GO:0007189]; bone development [GO:0060348]; cellular response to catecholamine stimulus [GO:0071870]; cellula…	cytoplasm [GO:0005737]; cytosol [GO:0005829]; extracellular exosome [GO:0070062]; heterotrimeric G-protein complex [GO:0005834]; membrane [GO:0016020]; plasma membrane [GO:0005886]; trans-Golgi network membrane [GO:0032588]	adenylate cyclase activator activity [GO:0010856]; G-protein beta/gamma-subunit complex binding [GO:0031683]; GTP binding [GO:0005525]; GTPase activity [GO:0003924]; metal ion binding [GO:0046872]	3	1	3	3	2	0	0	0	1	1	1
P08195-2	P08195	F5H867;F5H0E2;A0A7P0T853;H0YH36;H0YFS2;A0A7P0TAT7;A0A7P0T8F1;A0A7P0T8U7;A0A7P0TAS6;A0A7P0TBF8;F5GZS6;A0A7P0T9F7;A0A7P0Z4A0;A0A7P0TAN7;A0A7P0Z4P5;P08195-2;P08195-3;P08195;P08195-5;P08195-4;F5GZR9	F5H867;F5H0E2;A0A7P0T853;H0YH36;H0YFS2;A0A7P0TAT7;A0A7P0T8F1;A0A7P0T8U7;A0A7P0TAS6;A0A7P0TBF8;F5GZS6;A0A7P0T9F7;A0A7P0Z4A0;A0A7P0TAN7;A0A7P0Z4P5;P08195-2;P08195-3;P08195;P08195-5;P08195-4	4F2 cell-surface antigen heavy chain (4F2hc) (4F2 heavy chain antigen) (Lymphocyte activation antigen 4F2 large subunit) (Solute carrier family 3 member 2) (CD antigen CD98)	SLC3A2	MDU1	+	3.43135	0.0119254	0.876342	0.75172	NA	2.32639	0.0581452	0.590257	0.50283	NA	0.0935485	0.943134	0.020623	0.113733	3	3	3	40.7	40.7	40.7	0	23.866	19	1311300000	476	KW-0002; KW-0007; KW-0025; KW-0029; KW-0965; KW-1003; KW-0903; KW-1015; KW-0325; KW-1017; KW-0458; KW-0472; KW-0597; KW-1185; KW-0735; KW-0812; KW-1133; KW-0813; KW-0832	3D-structure;Acetylation;Alternative splicing;Amino-acid transport;Cell junction;Cell membrane;Direct protein sequencing;Disulfide bond;Glycoprotein;Isopeptide bond;Lysosome;Membrane;Phosphoprotein;Reference proteome;Signal-anchor;Transmembrane;Transmembrane helix;Transport;Ubl conjugation	GO:0003723; GO:0003725; GO:0005432; GO:0005654; GO:0005765; GO:0005886; GO:0005975; GO:0006816; GO:0006865; GO:0009925; GO:0009986; GO:0015173; GO:0015175; GO:0015180; GO:0015190; GO:0015818; GO:0015820; GO:0015821; GO:0015823; GO:0015824; GO:0015827; GO:0015828; GO:0015829; GO:0016020; GO:0016323; GO:0016324; GO:0042470; GO:0043330; GO:0044225; GO:0045202; GO:0045296; GO:0046718; GO:0070062; GO:…	amino acid transport [GO:0006865]; calcium ion transport [GO:0006816]; carbohydrate metabolic process [GO:0005975]; isoleucine transport [GO:0015818]; L-alanine import across plasma membrane [GO:1904273]; L-histidine transport [GO:1902024]; L-leucine import across plasma membrane [GO:1903801]; leucine import across plasma membrane [GO:0098713]; leucine transport [GO:0015820]; methionine transport…	amino acid transport complex [GO:1990184]; anchoring junction [GO:0070161]; apical plasma membrane [GO:0016324]; apical pole of neuron [GO:0044225]; basal plasma membrane [GO:0009925]; basolateral plasma membrane [GO:0016323]; cell surface [GO:0009986]; extracellular exosome [GO:0070062]; lysosomal membrane [GO:0005765]; melanosome [GO:0042470]; membrane [GO:0016020]; nucleoplasm [GO:0005654]; pl…	aromatic amino acid transmembrane transporter activity [GO:0015173]; cadherin binding [GO:0045296]; calcium:sodium antiporter activity [GO:0005432]; double-stranded RNA binding [GO:0003725]; L-alanine transmembrane transporter activity [GO:0015180]; L-leucine transmembrane transporter activity [GO:0015190]; neutral L-amino acid transmembrane transporter activity [GO:0015175]; RNA binding [GO:0003…	1	1	1	1	1	0	1	2	2	1	1
Q9Y5X1	Q9Y5X1	A0A7P0T8Z7;A0A7P0Z4A2;A0A7P0Z4A5;A0A7P0T8D4;A0A7P0T8S8;A0A7P0T8Z2;A0A7P0T8C7;Q9Y5X1;A0A7P0T8M2;A0A7P0TBI9	A0A7P0T8Z7;A0A7P0Z4A2;A0A7P0Z4A5;A0A7P0T8D4;A0A7P0T8S8;A0A7P0T8Z2;A0A7P0T8C7;Q9Y5X1;A0A7P0T8M2;A0A7P0TBI9	Sorting nexin-9 (SH3 and PX domain-containing protein 1) (Protein SDP1) (SH3 and PX domain-containing protein 3A)	SNX9	SH3PX1 SH3PXD3A	+	2.58492	0.00319205	1.3815	1.0135	+	2.93377	0.00151658	1.84101	1.29673	NA	0.558675	0.554243	0.213176	0.754756	6	6	6	20	20	20	0	39.412	14	667730000	480	KW-0002; KW-0007; KW-0131; KW-0132; KW-1003; KW-0966; KW-0963; KW-0968; KW-0254; KW-0333; KW-0446; KW-0472; KW-0498; KW-0597; KW-0653; KW-1185; KW-0728; KW-0813; KW-0832	3D-structure;Acetylation;Cell cycle;Cell division;Cell membrane;Cell projection;Cytoplasm;Cytoplasmic vesicle;Endocytosis;Golgi apparatus;Lipid-binding;Membrane;Mitosis;Phosphoprotein;Protein transport;Reference proteome;SH3 domain;Transport;Ubl conjugation	GO:0000281; GO:0001726; GO:0005545; GO:0005737; GO:0005802; GO:0005829; GO:0005886; GO:0005905; GO:0006886; GO:0006897; GO:0006898; GO:0016197; GO:0030136; GO:0030659; GO:0030838; GO:0031410; GO:0031625; GO:0032437; GO:0035091; GO:0036089; GO:0042802; GO:0042803; GO:0043547; GO:0045296; GO:0045860; GO:0051044; GO:0060988; GO:0065003; GO:0070062; GO:0071933; GO:0097320	cleavage furrow formation [GO:0036089]; endocytosis [GO:0006897]; endosomal transport [GO:0016197]; intracellular protein transport [GO:0006886]; lipid tube assembly [GO:0060988]; mitotic cytokinesis [GO:0000281]; plasma membrane tubulation [GO:0097320]; positive regulation of actin filament polymerization [GO:0030838]; positive regulation of GTPase activity [GO:0043547]; positive regulation of m…	clathrin-coated pit [GO:0005905]; clathrin-coated vesicle [GO:0030136]; cuticular plate [GO:0032437]; cytoplasm [GO:0005737]; cytoplasmic vesicle [GO:0031410]; cytoplasmic vesicle membrane [GO:0030659]; cytosol [GO:0005829]; extracellular exosome [GO:0070062]; plasma membrane [GO:0005886]; ruffle [GO:0001726]; trans-Golgi network [GO:0005802]	1-phosphatidylinositol binding [GO:0005545]; Arp2/3 complex binding [GO:0071933]; cadherin binding [GO:0045296]; identical protein binding [GO:0042802]; phosphatidylinositol binding [GO:0035091]; protein homodimerization activity [GO:0042803]; ubiquitin protein ligase binding [GO:0031625]	1	2	0	3	2	0	0	0	0	0	0
P07237	P07237	I3L0S0;A0A7P0TA97;A0A7P0T8X1;A0A7P0T9U6;A0A7P0T8J3;A0A7P0TB26;I3L4M2;A0A7P0TA35;A0A7P0TA71;P07237;H7BZ94;A0A7P0T8C0;A0A7P0T9D6;H0Y3Z3;A0A7P0T9K9;I3L3P5;A0A7P0Z4J0;A0A7P0Z4S2;I3L514;A0A7P0TAX9;I3NI03;A0A7P0TBP8;A0A7P0Z476;I3L3U6;A0A7P0T9S9;B3KTQ9;A0A7P0Z4F8;I3L1Y5;A0A7P0TBA3;A0A7P0Z4B2;A0A7P0T940;A0A7P0T9E3	I3L0S0;A0A7P0TA97;A0A7P0T8X1;A0A7P0T9U6;A0A7P0T8J3;A0A7P0TB26;I3L4M2;A0A7P0TA35;A0A7P0TA71;P07237;H7BZ94;A0A7P0T8C0;A0A7P0T9D6;H0Y3Z3;A0A7P0T9K9;I3L3P5;A0A7P0Z4J0;A0A7P0Z4S2;I3L514;A0A7P0TAX9	Protein disulfide-isomerase (PDI) (EC 5.3.4.1) (Cellular thyroid hormone-binding protein) (Prolyl 4-hydroxylase subunit beta) (p55)	P4HB	ERBA2L PDI PDIA1 PO4DB	+	1.88934	0.0163859	0.938606	0.698534	NA	0.963009	0.149387	0.463058	0.343983	NA	0.367491	0.601742	0.355147	0.67469	10	10	10	26.2	26.2	26.2	0	63.662	32	1352800000	483	KW-0002; KW-0007; KW-1003; KW-0143; KW-0989; KW-0903; KW-0225; KW-1015; KW-0256; KW-0413; KW-0472; KW-1065; KW-0597; KW-0676; KW-1185; KW-0677; KW-0732	3D-structure;Acetylation;Cell membrane;Chaperone;Craniosynostosis;Direct protein sequencing;Disease variant;Disulfide bond;Endoplasmic reticulum;Isomerase;Membrane;Osteogenesis imperfecta;Phosphoprotein;Redox-active center;Reference proteome;Repeat;Signal	GO:0003723; GO:0003756; GO:0003779; GO:0004656; GO:0005178; GO:0005576; GO:0005783; GO:0005788; GO:0005793; GO:0005829; GO:0005856; GO:0005925; GO:0006457; GO:0006888; GO:0009897; GO:0015035; GO:0016222; GO:0016972; GO:0018401; GO:0019899; GO:0030027; GO:0030070; GO:0032991; GO:0034663; GO:0034975; GO:0034976; GO:0035722; GO:0038155; GO:0042470; GO:0045785; GO:0046598; GO:0046982; GO:0070062; GO:…	cellular response to hypoxia [GO:0071456]; cellular response to interleukin-7 [GO:0098761]; endoplasmic reticulum to Golgi vesicle-mediated transport [GO:0006888]; insulin processing [GO:0030070]; interleukin-12-mediated signaling pathway [GO:0035722]; interleukin-23-mediated signaling pathway [GO:0038155]; peptidyl-proline hydroxylation to 4-hydroxy-L-proline [GO:0018401]; positive regulation of…	cytoskeleton [GO:0005856]; cytosol [GO:0005829]; endoplasmic reticulum [GO:0005783]; endoplasmic reticulum chaperone complex [GO:0034663]; endoplasmic reticulum lumen [GO:0005788]; endoplasmic reticulum-Golgi intermediate compartment [GO:0005793]; external side of plasma membrane [GO:0009897]; extracellular exosome [GO:0070062]; extracellular region [GO:0005576]; focal adhesion [GO:0005925]; lame…	actin binding [GO:0003779]; enzyme binding [GO:0019899]; integrin binding [GO:0005178]; procollagen-proline 4-dioxygenase activity [GO:0004656]; protein disulfide isomerase activity [GO:0003756]; protein heterodimerization activity [GO:0046982]; protein-disulfide reductase activity [GO:0015035]; RNA binding [GO:0003723]; thiol oxidase activity [GO:0016972]	2	1	6	1	2	1	0	0	1	1	1
Q9Y312	Q9Y312	A0A7P0T8J7;A2A2Q9;A0A7P0TA70;Q9Y312	A0A7P0T8J7;A2A2Q9;A0A7P0TA70;Q9Y312	Protein AAR2 homolog (AAR2 splicing factor homolog)	AAR2	C20orf4	+	4.54939	0.00135	1.42094	1.20003	+	4.94022	0.00328087	1.21941	1.07013	NA	0.589928	0.537025	0.226033	0.792485	4	4	4	15.2	15.2	15.2	0	23.617	21	442570000	484	KW-0002; KW-0007; KW-0507; KW-0508; KW-1185; KW-0747	3D-structure;Acetylation;mRNA processing;mRNA splicing;Reference proteome;Spliceosome	GO:0000244; GO:0005681; GO:0005682	spliceosomal tri-snRNP complex assembly [GO:0000244]	spliceosomal complex [GO:0005681]; U5 snRNP [GO:0005682]	NA	2	2	3	2	2	0	0	0	0	0	2
O95573	O95573	A0A7P0TA76;O95573;A0A7P0TBB1;A0A7P0T8L6;A0A7P0TB52;H7BYZ7;A0A7P0T905;A0A7P0TBL9;C9JC11;F5GWH2	A0A7P0TA76;O95573;A0A7P0TBB1;A0A7P0T8L6;A0A7P0TB52;H7BYZ7;A0A7P0T905	Fatty acid CoA ligase Acsl3 (Arachidonate--CoA ligase) (EC 6.2.1.15) (Long-chain acyl-CoA synthetase 3) (LACS 3) (Long-chain-fatty-acid--CoA ligase 3) (EC 6.2.1.3) (Medium-chain acyl-CoA ligase Acsl3) (EC 6.2.1.2)	ACSL3	ACS3 FACL3 LACS3	+	6.82841	0.00165714	1.24903	1.15596	+	7.25321	0.00218667	1.22944	1.1491	NA	0.00810929	1	-0.00190392	-0.0106015	19	19	17	36.9	36.9	32.9	0	121.95	148	6081900000	498	KW-0067; KW-0256; KW-0276; KW-0436; KW-0443; KW-0460; KW-0472; KW-0492; KW-0496; KW-1000; KW-0547; KW-0576; KW-0597; KW-1185; KW-0735; KW-0812; KW-1133	ATP-binding;Endoplasmic reticulum;Fatty acid metabolism;Ligase;Lipid metabolism;Magnesium;Membrane;Microsome;Mitochondrion;Mitochondrion outer membrane;Nucleotide-binding;Peroxisome;Phosphoprotein;Reference proteome;Signal-anchor;Transmembrane;Transmembrane helix	GO:0001676; GO:0004467; GO:0005524; GO:0005741; GO:0005778; GO:0005783; GO:0005789; GO:0005794; GO:0005811; GO:0005886; GO:0006631; GO:0016020; GO:0019901; GO:0019904; GO:0030182; GO:0031956; GO:0034379; GO:0035336; GO:0035338; GO:0042998; GO:0044539; GO:0047676; GO:0048471; GO:0051047; GO:0090433; GO:2001247	fatty acid metabolic process [GO:0006631]; long-chain fatty acid import into cell [GO:0044539]; long-chain fatty acid metabolic process [GO:0001676]; long-chain fatty-acyl-CoA biosynthetic process [GO:0035338]; long-chain fatty-acyl-CoA metabolic process [GO:0035336]; neuron differentiation [GO:0030182]; positive regulation of Golgi to plasma membrane protein transport [GO:0042998]; positive regu…	endoplasmic reticulum [GO:0005783]; endoplasmic reticulum membrane [GO:0005789]; Golgi apparatus [GO:0005794]; lipid droplet [GO:0005811]; membrane [GO:0016020]; mitochondrial outer membrane [GO:0005741]; perinuclear region of cytoplasm [GO:0048471]; peroxisomal membrane [GO:0005778]; plasma membrane [GO:0005886]	arachidonate-CoA ligase activity [GO:0047676]; ATP binding [GO:0005524]; long-chain fatty acid-CoA ligase activity [GO:0004467]; medium-chain fatty acid-CoA ligase activity [GO:0031956]; palmitoyl-CoA ligase activity [GO:0090433]; protein domain specific binding [GO:0019904]; protein kinase binding [GO:0019901]	9	10	13	10	9	4	5	6	5	4	8
P42858	P42858	A0A7P0TAN5;A0A7P0TA78;A0A7P0TAC5;P42858;A0A7P0Z417	A0A7P0TAN5;A0A7P0TA78;A0A7P0TAC5;P42858;A0A7P0Z417	Huntingtin (Huntington disease protein) (HD protein) [Cleaved into: Huntingtin, myristoylated N-terminal fragment]	HTT	HD IT15	+	2.24379	0.0293366	0.747519	0.608325	+	2.14604	0.0409536	0.683726	0.560735	NA	0.0238546	0.984133	0.0134048	0.0456253	3	3	3	2	2	2	0	6.8164	17	180070000	499	KW-0002; KW-0007; KW-0053; KW-0963; KW-0968; KW-0225; KW-0967; KW-0991; KW-0449; KW-0519; KW-0523; KW-0539; KW-0597; KW-1185; KW-0677; KW-0818; KW-0832	3D-structure;Acetylation;Apoptosis;Cytoplasm;Cytoplasmic vesicle;Disease variant;Endosome;Intellectual disability;Lipoprotein;Myristate;Neurodegeneration;Nucleus;Phosphoprotein;Reference proteome;Repeat;Triplet repeat expansion;Ubl conjugation	GO:0000132; GO:0002039; GO:0005522; GO:0005634; GO:0005654; GO:0005737; GO:0005769; GO:0005770; GO:0005776; GO:0005783; GO:0005794; GO:0005814; GO:0005829; GO:0006890; GO:0006915; GO:0007030; GO:0016234; GO:0019900; GO:0030424; GO:0030425; GO:0030659; GO:0031072; GO:0031587; GO:0031648; GO:0032991; GO:0034452; GO:0042297; GO:0042802; GO:0043065; GO:0043666; GO:0044325; GO:0045505; GO:0045724; GO:…	apoptotic process [GO:0006915]; establishment of mitotic spindle orientation [GO:0000132]; Golgi organization [GO:0007030]; microtubule-based transport [GO:0099111]; negative regulation of extrinsic apoptotic signaling pathway [GO:2001237]; positive regulation of aggrephagy [GO:1905337]; positive regulation of apoptotic process [GO:0043065]; positive regulation of autophagy of mitochondrion [GO:1…	autophagosome [GO:0005776]; axon [GO:0030424]; centriole [GO:0005814]; cytoplasm [GO:0005737]; cytoplasmic vesicle membrane [GO:0030659]; cytosol [GO:0005829]; dendrite [GO:0030425]; early endosome [GO:0005769]; endoplasmic reticulum [GO:0005783]; Golgi apparatus [GO:0005794]; inclusion body [GO:0016234]; late endosome [GO:0005770]; nucleoplasm [GO:0005654]; nucleus [GO:0005634]; perinuclear regi…	beta-tubulin binding [GO:0048487]; dynactin binding [GO:0034452]; dynein intermediate chain binding [GO:0045505]; heat shock protein binding [GO:0031072]; identical protein binding [GO:0042802]; kinase binding [GO:0019900]; p53 binding [GO:0002039]; profilin binding [GO:0005522]; transmembrane transporter binding [GO:0044325]	1	3	1	1	1	0	0	1	1	0	1
P14625	P14625	A0A7P0TAE1;H0YIV0;A0A7P0TAT8;P14625;A0A087WT78;A0A7P0T823;A0A7P0T917;A0A7P0TAY2;A0A7P0TBC2;A0A7P0T8R3;A0A7P0T885;A0A7P0Z405;F8W026;Q58FF3	A0A7P0TAE1;H0YIV0;A0A7P0TAT8;P14625;A0A087WT78;A0A7P0T823;A0A7P0T917;A0A7P0TAY2;A0A7P0TBC2	Endoplasmin (94 kDa glucose-regulated protein) (GRP-94) (Heat shock protein 90 kDa beta member 1) (Tumor rejection antigen 1) (gp96 homolog)	HSP90B1	GRP94 TRA1	+	3.49273	0.0393812	0.624697	0.559963	NA	1.69374	0.161549	0.380219	0.328981	NA	0.858727	0.574364	0.12524	0.711182	21	19	19	30.7	28.9	28.9	0	114.58	125	4328100000	501	KW-0002; KW-0007; KW-0067; KW-0106; KW-0143; KW-0903; KW-1015; KW-0256; KW-0325; KW-0379; KW-0547; KW-0597; KW-1185; KW-0703; KW-0732	3D-structure;Acetylation;ATP-binding;Calcium;Chaperone;Direct protein sequencing;Disulfide bond;Endoplasmic reticulum;Glycoprotein;Hydroxylation;Nucleotide-binding;Phosphoprotein;Reference proteome;Sarcoplasmic reticulum;Signal	GO:0001666; GO:0003723; GO:0005509; GO:0005524; GO:0005576; GO:0005634; GO:0005783; GO:0005788; GO:0005789; GO:0005829; GO:0005925; GO:0006457; GO:0015031; GO:0016020; GO:0016887; GO:0019903; GO:0030433; GO:0030496; GO:0030970; GO:0031247; GO:0032991; GO:0033018; GO:0034663; GO:0034975; GO:0034976; GO:0042470; GO:0043066; GO:0043666; GO:0048471; GO:0050750; GO:0051082; GO:0051208; GO:0062023; GO:…	actin rod assembly [GO:0031247]; cellular response to ATP [GO:0071318]; negative regulation of apoptotic process [GO:0043066]; protein folding [GO:0006457]; protein folding in endoplasmic reticulum [GO:0034975]; protein transport [GO:0015031]; regulation of phosphoprotein phosphatase activity [GO:0043666]; response to endoplasmic reticulum stress [GO:0034976]; response to hypoxia [GO:0001666]; re…	collagen-containing extracellular matrix [GO:0062023]; cytosol [GO:0005829]; endocytic vesicle lumen [GO:0071682]; endoplasmic reticulum [GO:0005783]; endoplasmic reticulum chaperone complex [GO:0034663]; endoplasmic reticulum lumen [GO:0005788]; endoplasmic reticulum membrane [GO:0005789]; extracellular exosome [GO:0070062]; extracellular region [GO:0005576]; focal adhesion [GO:0005925]; melanos…	ATP binding [GO:0005524]; ATP hydrolysis activity [GO:0016887]; ATP-dependent protein folding chaperone [GO:0140662]; calcium ion binding [GO:0005509]; low-density lipoprotein particle receptor binding [GO:0050750]; protein phosphatase binding [GO:0019903]; RNA binding [GO:0003723]; unfolded protein binding [GO:0051082]	6	8	9	9	8	5	5	6	5	7	3
P55072	P55072	A0A7P0TAW3;P55072;A0A7P0T8Q5;A0A7P0T8A3;C9JUP7;A0A7I2V540;A0A7P0TAQ1;A0A7P0Z4C6;A0A7I2V2Y2;A0A7P0TAY0;A0A7I2V5G8;A0A7P0TA22;A0A7I2YQJ0;A0A7P0T971;A0A7P0T946;A0A7P0Z4D1;A0A7P0TBK7	A0A7P0TAW3;P55072;A0A7P0T8Q5;A0A7P0T8A3;C9JUP7;A0A7I2V540;A0A7P0TAQ1;A0A7P0Z4C6	Transitional endoplasmic reticulum ATPase (TER ATPase) (EC 3.6.4.6) (15S Mg(2+)-ATPase p97 subunit) (Valosin-containing protein) (VCP)	VCP	NA	+	5.59544	0.000660526	1.62115	1.40801	+	8.28767	0.000641096	1.50623	1.41661	NA	0.4376	0.731379	0.0967083	0.481805	36	36	36	59.5	59.5	59.5	0	323.31	356	15267000000	503	KW-0002; KW-0007; KW-0036; KW-0067; KW-0072; KW-0144; KW-0963; KW-0903; KW-0225; KW-0227; KW-0234; KW-0256; KW-0378; KW-1017; KW-0446; KW-0488; KW-0523; KW-0622; KW-0547; KW-0539; KW-0597; KW-1185; KW-0813; KW-0832; KW-0833	3D-structure;Acetylation;Amyotrophic lateral sclerosis;ATP-binding;Autophagy;Charcot-Marie-Tooth disease;Cytoplasm;Direct protein sequencing;Disease variant;DNA damage;DNA repair;Endoplasmic reticulum;Hydrolase;Isopeptide bond;Lipid-binding;Methylation;Neurodegeneration;Neuropathy;Nucleotide-binding;Nucleus;Phosphoprotein;Reference proteome;Transport;Ubl conjugation;Ubl conjugation pathway	GO:0000502; GO:0003723; GO:0005524; GO:0005576; GO:0005634; GO:0005654; GO:0005737; GO:0005783; GO:0005789; GO:0005811; GO:0005829; GO:0006281; GO:0006302; GO:0006734; GO:0006888; GO:0006914; GO:0006919; GO:0006974; GO:0008289; GO:0010494; GO:0010498; GO:0010918; GO:0016236; GO:0016567; GO:0016887; GO:0019079; GO:0019903; GO:0019904; GO:0019985; GO:0030433; GO:0030968; GO:0030970; GO:0031334; GO:…	activation of cysteine-type endopeptidase activity involved in apoptotic process [GO:0006919]; aggresome assembly [GO:0070842]; ATP metabolic process [GO:0046034]; autophagosome maturation [GO:0097352]; autophagy [GO:0006914]; cellular response to arsenite ion [GO:1903843]; cellular response to heat [GO:0034605]; DNA damage response [GO:0006974]; DNA repair [GO:0006281]; double-strand break repai…	ATPase complex [GO:1904949]; azurophil granule lumen [GO:0035578]; cytoplasm [GO:0005737]; cytoplasmic stress granule [GO:0010494]; cytosol [GO:0005829]; Derlin-1 retrotranslocation complex [GO:0036513]; endoplasmic reticulum [GO:0005783]; endoplasmic reticulum membrane [GO:0005789]; extracellular exosome [GO:0070062]; extracellular region [GO:0005576]; ficolin-1-rich granule lumen [GO:1904813]; …	ADP binding [GO:0043531]; ATP binding [GO:0005524]; ATP hydrolysis activity [GO:0016887]; BAT3 complex binding [GO:1904288]; deubiquitinase activator activity [GO:0035800]; identical protein binding [GO:0042802]; K48-linked polyubiquitin modification-dependent protein binding [GO:0036435]; lipid binding [GO:0008289]; MHC class I protein binding [GO:0042288]; polyubiquitin modification-dependent p…	31	28	34	24	21	9	6	9	9	6	26
Q14203-3	Q14203	E7EX90;A0A7P0Z4C3;Q14203-3;A0A804CDA6;Q14203-5;Q14203-2;Q14203-4;Q14203-6;Q14203;Q6AWB1;E7EWF7;C9JUI8;C9J1B7;C9JZA4;C9JTE5;C9JJN7;C9JJD0	E7EX90;A0A7P0Z4C3;Q14203-3;A0A804CDA6;Q14203-5;Q14203-2;Q14203-4;Q14203-6;Q14203;Q6AWB1	Dynactin subunit 1 (150 kDa dynein-associated polypeptide) (DAP-150) (DP-150) (p135) (p150-glued)	DCTN1	NA	+	5.50044	0.0319527	0.631294	0.595174	+	5.54233	0.0352119	0.619635	0.58522	NA	0.199837	0.932504	0.0219719	0.152551	20	20	20	21.3	21.3	21.3	0	285.44	148	3908100000	506	KW-0002; KW-0025; KW-0036; KW-0131; KW-0132; KW-0175; KW-0963; KW-0206; KW-0243; KW-0493; KW-0498; KW-0523; KW-0622; KW-0539; KW-0908; KW-0597; KW-1185; KW-0813; KW-0832	3D-structure;Alternative splicing;Amyotrophic lateral sclerosis;Cell cycle;Cell division;Coiled coil;Cytoplasm;Cytoskeleton;Dynein;Microtubule;Mitosis;Neurodegeneration;Neuropathy;Nucleus;Parkinsonism;Phosphoprotein;Reference proteome;Transport;Ubl conjugation	GO:0000132; GO:0000278; GO:0000776; GO:0000922; GO:0005635; GO:0005737; GO:0005813; GO:0005814; GO:0005819; GO:0005829; GO:0005874; GO:0005875; GO:0005938; GO:0007097; GO:0007399; GO:0007528; GO:0008017; GO:0010457; GO:0015630; GO:0015631; GO:0016020; GO:0019901; GO:0021517; GO:0030286; GO:0030424; GO:0031116; GO:0031252; GO:0032402; GO:0034454; GO:0035371; GO:0036064; GO:0042147; GO:0043005; GO:…	cell division [GO:0051301]; centriole-centriole cohesion [GO:0010457]; establishment of mitotic spindle orientation [GO:0000132]; maintenance of synapse structure [GO:0099558]; melanosome transport [GO:0032402]; microtubule anchoring at centrosome [GO:0034454]; mitotic cell cycle [GO:0000278]; motor behavior [GO:0061744]; nervous system development [GO:0007399]; neuromuscular junction development…	axon [GO:0030424]; cell cortex [GO:0005938]; cell cortex region [GO:0099738]; cell leading edge [GO:0031252]; centriolar subdistal appendage [GO:0120103]; centriole [GO:0005814]; centrosome [GO:0005813]; ciliary basal body [GO:0036064]; cytoplasm [GO:0005737]; cytosol [GO:0005829]; dynein complex [GO:0030286]; intercellular bridge [GO:0045171]; kinetochore [GO:0000776]; membrane [GO:0016020]; mic…	microtubule binding [GO:0008017]; protein kinase binding [GO:0019901]; tau protein binding [GO:0048156]; tubulin binding [GO:0015631]	9	10	13	9	9	5	7	5	3	6	8
Q8TA86	Q8TA86	A0A804HI79;Q8TA86;A0A804HL29;C9J6V2	A0A804HI79;Q8TA86;A0A804HL29	Retinitis pigmentosa 9 protein (Pim-1-associated protein) (PAP-1)	RP9	NA	+	7.07541	0.00344151	1.05148	0.989156	+	5.44422	0.00382737	1.16187	1.04331	NA	0.433013	0.737228	0.0929932	0.47042	12	12	12	60.3	60.3	60.3	0	105.04	125	11237000000	512	KW-0225; KW-1017; KW-0479; KW-0539; KW-0597; KW-1185; KW-0682; KW-0832; KW-0862; KW-0863	Disease variant;Isopeptide bond;Metal-binding;Nucleus;Phosphoprotein;Reference proteome;Retinitis pigmentosa;Ubl conjugation;Zinc;Zinc-finger	GO:0003723; GO:0005634; GO:0005785; GO:0008380; GO:0046872; GO:0050890	cognition [GO:0050890]; RNA splicing [GO:0008380]	nucleus [GO:0005634]; signal recognition particle receptor complex [GO:0005785]	metal ion binding [GO:0046872]; RNA binding [GO:0003723]	8	4	6	11	7	4	7	7	6	6	6
Q99614	Q99614	A0A804HIB8;Q99614;A0A804HKC5;H0YB37;A0A804HKI4;A0A804HHT7	A0A804HIB8;Q99614;A0A804HKC5;H0YB37;A0A804HKI4	Tetratricopeptide repeat protein 1 (TPR repeat protein 1)	TTC1	TPR1	+	6.28169	0.00590524	0.936217	0.874128	+	4.3753	0.0135445	0.827747	0.743398	NA	0.168725	0.896119	-0.0372688	-0.199795	8	8	8	45.5	45.5	45.5	0	34.336	79	2652900000	514	KW-0597; KW-1185; KW-0677; KW-0802	Phosphoprotein;Reference proteome;Repeat;TPR repeat	GO:0005778; GO:0005829; GO:0006457; GO:0051082	protein folding [GO:0006457]	cytosol [GO:0005829]; peroxisomal membrane [GO:0005778]	unfolded protein binding [GO:0051082]	5	6	4	5	8	2	2	1	2	2	5
Q9HCC0	Q9HCC0	A0A804HJ24;Q9HCC0;A0A804HJ84;A0A804HLJ9;Q9HCC0-2;A0A804HJ31;A0A804HK37;A0A804HL02;A0A804HKE8;A0A804HJL2;A0A804HJW5;D6RDF7;A0A804HIH3;A0A0S2Z5R4;A0A804HHS4;A0A804HJC1;A0A0D9SFE9;D6R9R1;A0A804HJW2;A0A0G2JM88;D6RD67;A0A804HKH3	A0A804HJ24;Q9HCC0;A0A804HJ84;A0A804HLJ9;Q9HCC0-2;A0A804HJ31;A0A804HK37;A0A804HL02;A0A804HKE8;A0A804HJL2;A0A804HJW5;D6RDF7;A0A804HIH3;A0A0S2Z5R4;A0A804HHS4;A0A804HJC1;A0A0D9SFE9;D6R9R1	Methylcrotonoyl-CoA carboxylase beta chain, mitochondrial (MCCase subunit beta) (EC 6.4.1.4) (3-methylcrotonyl-CoA carboxylase 2) (3-methylcrotonyl-CoA carboxylase non-biotin-containing subunit) (3-methylcrotonyl-CoA:carbon dioxide ligase subunit beta)	MCCC2	MCCB	+	6.13269	0.0113069	0.81122	0.762165	+	8.01789	0.00995955	0.827539	0.797549	NA	0.154224	0.94583	-0.0191181	-0.129138	20	20	20	55.1	55.1	55.1	0	250.64	148	7890000000	521	KW-0007; KW-0025; KW-0067; KW-0903; KW-0225; KW-0436; KW-0496; KW-0547; KW-1185; KW-0809	Acetylation;Alternative splicing;ATP-binding;Direct protein sequencing;Disease variant;Ligase;Mitochondrion;Nucleotide-binding;Reference proteome;Transit peptide	GO:0002169; GO:0004485; GO:0005524; GO:0005739; GO:0005759; GO:0005829; GO:0006552; GO:0009083; GO:0015936; GO:1905202	branched-chain amino acid catabolic process [GO:0009083]; coenzyme A metabolic process [GO:0015936]; leucine catabolic process [GO:0006552]	3-methylcrotonyl-CoA carboxylase complex, mitochondrial [GO:0002169]; cytosol [GO:0005829]; methylcrotonoyl-CoA carboxylase complex [GO:1905202]; mitochondrial matrix [GO:0005759]; mitochondrion [GO:0005739]	ATP binding [GO:0005524]; methylcrotonoyl-CoA carboxylase activity [GO:0004485]	10	10	9	10	12	2	5	4	5	4	11
Q9GZZ9	Q9GZZ9	A0A804HJ86;Q9GZZ9;E7EQ61;Q9GZZ9-2;E7EWE1;C9J5W5;C9JRV9;C9J0F6	A0A804HJ86;Q9GZZ9;E7EQ61;Q9GZZ9-2;E7EWE1;C9J5W5;C9JRV9	Ubiquitin-like modifier-activating enzyme 5 (Ubiquitin-activating enzyme 5) (ThiFP1) (UFM1-activating enzyme) (Ubiquitin-activating enzyme E1 domain-containing protein 1)	UBA5	UBE1DC1	+	3.48785	0.0275694	0.697712	0.617804	+	4.92673	0.00815109	0.929714	0.839993	NA	1.25844	0.311097	-0.240817	-1.16137	7	7	7	26.5	26.5	26.5	0	78.473	45	2354400000	522	KW-0002; KW-0025; KW-0067; KW-0963; KW-0225; KW-0256; KW-0887; KW-0333; KW-0991; KW-0472; KW-0479; KW-0523; KW-0547; KW-0539; KW-0597; KW-1185; KW-0833; KW-0862	3D-structure;Alternative splicing;ATP-binding;Cytoplasm;Disease variant;Endoplasmic reticulum;Epilepsy;Golgi apparatus;Intellectual disability;Membrane;Metal-binding;Neurodegeneration;Nucleotide-binding;Nucleus;Phosphoprotein;Reference proteome;Ubl conjugation pathway;Zinc	GO:0005524; GO:0005634; GO:0005737; GO:0005789; GO:0005794; GO:0005829; GO:0008270; GO:0030218; GO:0030219; GO:0033146; GO:0034976; GO:0042803; GO:0043231; GO:0050905; GO:0051179; GO:0061709; GO:0061912; GO:0071566; GO:0071569; GO:1990592	erythrocyte differentiation [GO:0030218]; localization [GO:0051179]; megakaryocyte differentiation [GO:0030219]; neuromuscular process [GO:0050905]; protein K69-linked ufmylation [GO:1990592]; protein ufmylation [GO:0071569]; regulation of intracellular estrogen receptor signaling pathway [GO:0033146]; response to endoplasmic reticulum stress [GO:0034976]; reticulophagy [GO:0061709]; selective au…	cytoplasm [GO:0005737]; cytosol [GO:0005829]; endoplasmic reticulum membrane [GO:0005789]; Golgi apparatus [GO:0005794]; intracellular membrane-bounded organelle [GO:0043231]; nucleus [GO:0005634]	ATP binding [GO:0005524]; protein homodimerization activity [GO:0042803]; UFM1 activating enzyme activity [GO:0071566]; zinc ion binding [GO:0008270]	1	2	3	2	5	1	1	1	2	1	4
Q96IZ7	Q96IZ7	A0A804HJC0;Q96IZ7;C9J713;H7C5Q0;C9JVB3;A0A804HJI2;A0A804HLK3;Q96IZ7-2;C9J367;C9J8Q2;A0A804HK29;A0A804HIP2;F8WDM0	A0A804HJC0;Q96IZ7;C9J713;H7C5Q0;C9JVB3;A0A804HJI2;A0A804HLK3;Q96IZ7-2;C9J367	Serine/Arginine-related protein 53 (SRrp53) (Arginine/serine-rich coiled-coil protein 1)	RSRC1	SRRP53	+	3.06086	0.000622901	2.17497	1.4775	+	2.96595	0.0002	2.78951	1.71343	NA	0.784684	0.682561	0.0814236	0.531605	6	6	6	22.9	22.9	22.9	0	32.635	37	1148700000	525	KW-0025; KW-0175; KW-0963; KW-0225; KW-0991; KW-0507; KW-0508; KW-0539; KW-0597; KW-1185	Alternative splicing;Coiled coil;Cytoplasm;Disease variant;Intellectual disability;mRNA processing;mRNA splicing;Nucleus;Phosphoprotein;Reference proteome	GO:0000380; GO:0000398; GO:0005634; GO:0005737; GO:0006468; GO:0006913; GO:0008380; GO:0016607; GO:0046677	alternative mRNA splicing, via spliceosome [GO:0000380]; mRNA splicing, via spliceosome [GO:0000398]; nucleocytoplasmic transport [GO:0006913]; protein phosphorylation [GO:0006468]; response to antibiotic [GO:0046677]; RNA splicing [GO:0008380]	cytoplasm [GO:0005737]; nuclear speck [GO:0016607]; nucleus [GO:0005634]	NA	3	2	4	3	4	0	1	2	1	0	3
P00367-2	P00367	A0A804HJD7;P00367-2;P00367-3;P00367;P49448;A0A804HKE0	A0A804HJD7;P00367-2;P00367-3;P00367;P49448;A0A804HKE0	Glutamate dehydrogenase 1, mitochondrial (GDH 1) (EC 1.4.1.3)	GLUD1	GLUD	+	2.74301	0.00138655	1.68651	1.19188	+	8.55252	0.000334884	2.33525	2.14085	NA	0.815472	0.498804	-0.200916	-0.884212	4	4	4	11.7	11.7	11.7	0	22.113	26	633520000	526	KW-0002; KW-0007; KW-0013; KW-0025; KW-0067; KW-0903; KW-0225; KW-0256; KW-0342; KW-0379; KW-0496; KW-0521; KW-0547; KW-0560; KW-0597; KW-1185; KW-0809	3D-structure;Acetylation;ADP-ribosylation;Alternative splicing;ATP-binding;Direct protein sequencing;Disease variant;Endoplasmic reticulum;GTP-binding;Hydroxylation;Mitochondrion;NADP;Nucleotide-binding;Oxidoreductase;Phosphoprotein;Reference proteome;Transit peptide	GO:0004352; GO:0004353; GO:0004354; GO:0005524; GO:0005525; GO:0005737; GO:0005739; GO:0005759; GO:0005783; GO:0006537; GO:0006538; GO:0006541; GO:0021762; GO:0032024; GO:0042802; GO:0043531; GO:0070403; GO:0070728; GO:0072350	glutamate biosynthetic process [GO:0006537]; glutamate catabolic process [GO:0006538]; glutamine metabolic process [GO:0006541]; positive regulation of insulin secretion [GO:0032024]; substantia nigra development [GO:0021762]; tricarboxylic acid metabolic process [GO:0072350]	cytoplasm [GO:0005737]; endoplasmic reticulum [GO:0005783]; mitochondrial matrix [GO:0005759]; mitochondrion [GO:0005739]	ADP binding [GO:0043531]; ATP binding [GO:0005524]; glutamate dehydrogenase (NAD+) activity [GO:0004352]; glutamate dehydrogenase (NADP+) activity [GO:0004354]; glutamate dehydrogenase [NAD(P)+] activity [GO:0004353]; GTP binding [GO:0005525]; identical protein binding [GO:0042802]; leucine binding [GO:0070728]; NAD+ binding [GO:0070403]	2	2	3	1	2	0	1	2	1	0	1
O75122	O75122	E3W994;J3KR49;A0A804HJG7;O75122;E7ERI8;E7EW49;O75122-3;A0A0U1RQI6;B3KR06;E7ENG2;O75122-2;H7C4X8;H7C5M8;C9J668;H7C4I5;D6RBU8	E3W994;J3KR49;A0A804HJG7;O75122;E7ERI8;E7EW49;O75122-3;A0A0U1RQI6	CLIP-associating protein 2 (Cytoplasmic linker-associated protein 2) (Protein Orbit homolog 2) (hOrbit2)	CLASP2	KIAA0627	NA	2.11565	0.117968	0.450878	0.393156	+	4.46357	0.0392123	0.614875	0.568329	NA	0.843788	0.595034	-0.116991	-0.679816	19	19	16	19.4	19.4	17	0	97.144	123	2807800000	527	KW-0002; KW-0025; KW-0131; KW-0132; KW-1003; KW-0966; KW-0137; KW-0158; KW-0963; KW-0206; KW-0333; KW-0995; KW-0472; KW-0493; KW-0498; KW-0597; KW-1185; KW-0677	3D-structure;Alternative splicing;Cell cycle;Cell division;Cell membrane;Cell projection;Centromere;Chromosome;Cytoplasm;Cytoskeleton;Golgi apparatus;Kinetochore;Membrane;Microtubule;Mitosis;Phosphoprotein;Reference proteome;Repeat	GO:0000226; GO:0000776; GO:0002162; GO:0005737; GO:0005794; GO:0005802; GO:0005815; GO:0005828; GO:0005829; GO:0005874; GO:0005876; GO:0005881; GO:0005886; GO:0005938; GO:0006903; GO:0007020; GO:0007026; GO:0007030; GO:0007052; GO:0007163; GO:0008017; GO:0010458; GO:0010470; GO:0010634; GO:0010717; GO:0016020; GO:0030516; GO:0031023; GO:0031110; GO:0031113; GO:0031252; GO:0032587; GO:0032886; GO:…	cell division [GO:0051301]; establishment of mitotic spindle localization [GO:0040001]; establishment or maintenance of cell polarity [GO:0007163]; exit from mitosis [GO:0010458]; Golgi organization [GO:0007030]; microtubule anchoring [GO:0034453]; microtubule cytoskeleton organization [GO:0000226]; microtubule nucleation [GO:0007020]; microtubule organizing center organization [GO:0031023]; mito…	axonal growth cone [GO:0044295]; basal cortex [GO:0045180]; cell cortex [GO:0005938]; cell leading edge [GO:0031252]; cortical microtubule plus-end [GO:1903754]; cytoplasm [GO:0005737]; cytoplasmic microtubule [GO:0005881]; cytosol [GO:0005829]; Golgi apparatus [GO:0005794]; kinetochore [GO:0000776]; kinetochore microtubule [GO:0005828]; membrane [GO:0016020]; microtubule [GO:0005874]; microtubul…	actin filament binding [GO:0051015]; dystroglycan binding [GO:0002162]; microtubule binding [GO:0008017]; microtubule plus-end binding [GO:0051010]; protein tyrosine kinase binding [GO:1990782]	5	9	10	10	6	2	2	6	6	3	7
Q5T6F2	Q5T6F2	A0A8C8MQ70;A0A8C8KGQ8;Q5T6F2;Q5T6F2-2;A0A804HLD2;A2A305;A0A804HIK1;A0A804HLJ4;Q5JV08	A0A8C8MQ70;A0A8C8KGQ8;Q5T6F2	Ubiquitin-associated protein 2 (UBAP-2) (RNA polymerase II degradation factor UBAP2)	UBAP2	KIAA1491	NA	2.83161	0.130454	0.413143	0.37624	+	2.3033	0.0466839	0.645239	0.541263	NA	0.246596	0.813032	-0.0714996	-0.325462	5	5	5	7.3	7.3	7.3	0	35.868	31	570910000	538	KW-0025; KW-0158; KW-0175; KW-0963; KW-0488; KW-0539; KW-0597; KW-1185	Alternative splicing;Chromosome;Coiled coil;Cytoplasm;Methylation;Nucleus;Phosphoprotein;Reference proteome	GO:0000932; GO:0003723; GO:0005634; GO:0005694; GO:0005737; GO:0010468; GO:0045296	regulation of gene expression [GO:0010468]	chromosome [GO:0005694]; cytoplasm [GO:0005737]; nucleus [GO:0005634]; P-body [GO:0000932]	cadherin binding [GO:0045296]; RNA binding [GO:0003723]	4	3	1	4	3	0	0	0	0	0	1
P30101	P30101	A0A8I5KNU9;A0A8I5KT88;P30101;A0A8I5KS72;A0A8I5KW33;A0A8I5KW00;A0A8I5QKQ5;A0A8I5KPY2;A0A8I5KRV3;A0A8I5KXC9;A0A8I5KXE2;A0A8I5KYJ6;A0A8I5QJM1;A0A8I5KP58;A0A8I5KTA1;H7BZJ3	A0A8I5KNU9;A0A8I5KT88;P30101;A0A8I5KS72;A0A8I5KW33;A0A8I5KW00;A0A8I5QKQ5;A0A8I5KPY2;A0A8I5KRV3;A0A8I5KXC9;A0A8I5KXE2;A0A8I5KYJ6	Protein disulfide-isomerase A3 (EC 5.3.4.1) (58 kDa glucose-regulated protein) (58 kDa microsomal protein) (p58) (Disulfide isomerase ER-60) (Endoplasmic reticulum resident protein 57) (ER protein 57) (ERp57) (Endoplasmic reticulum resident protein 60) (ER protein 60) (ERp60)	PDIA3	ERP57 ERP60 GRP58	+	9.55876	0.0004	3.90307	3.50576	+	10.896	0.000333333	3.38108	3.16966	NA	2.60015	0.0615625	0.352769	1.944	32	32	32	62.6	62.6	62.6	0	323.31	271	40596000000	542	KW-0002; KW-0007; KW-0903; KW-1015; KW-0256; KW-0413; KW-0488; KW-0597; KW-0676; KW-1185; KW-0677; KW-0732	3D-structure;Acetylation;Direct protein sequencing;Disulfide bond;Endoplasmic reticulum;Isomerase;Methylation;Phosphoprotein;Redox-active center;Reference proteome;Repeat;Signal	GO:0002502; GO:0003723; GO:0003756; GO:0004197; GO:0004629; GO:0005615; GO:0005634; GO:0005783; GO:0005788; GO:0005925; GO:0006457; GO:0009986; GO:0015035; GO:0015036; GO:0034975; GO:0034976; GO:0042470; GO:0042802; GO:0042824; GO:0045335; GO:0055038; GO:0061779; GO:0070062; GO:0070527; GO:0097191; GO:0098761; GO:2001238	cellular response to interleukin-7 [GO:0098761]; extrinsic apoptotic signaling pathway [GO:0097191]; peptide antigen assembly with MHC class I protein complex [GO:0002502]; platelet aggregation [GO:0070527]; positive regulation of extrinsic apoptotic signaling pathway [GO:2001238]; protein folding [GO:0006457]; protein folding in endoplasmic reticulum [GO:0034975]; response to endoplasmic reticul…	cell surface [GO:0009986]; endoplasmic reticulum [GO:0005783]; endoplasmic reticulum lumen [GO:0005788]; extracellular exosome [GO:0070062]; extracellular space [GO:0005615]; focal adhesion [GO:0005925]; melanosome [GO:0042470]; MHC class I peptide loading complex [GO:0042824]; nucleus [GO:0005634]; phagocytic vesicle [GO:0045335]; recycling endosome membrane [GO:0055038]; Tapasin-ERp57 complex […	cysteine-type endopeptidase activity [GO:0004197]; disulfide oxidoreductase activity [GO:0015036]; identical protein binding [GO:0042802]; phospholipase C activity [GO:0004629]; protein disulfide isomerase activity [GO:0003756]; protein-disulfide reductase activity [GO:0015035]; RNA binding [GO:0003723]	22	24	28	21	25	3	2	3	5	3	18
P04049	P04049	A0A8I5KSB0;A0A8I5KSV6;P04049;P04049-2;A0A8I5KTA5;A0A8I5KQV4;A0A0S2Z4L5;H7C155;A0A8I5KWF7;A0A8I5KYC4;A0A8I5KS16;A0A8I5QKU8;A0A8I5QKZ6;A0A8I5KWS9;H7C4S5;A0A8I5KW44;A0A8I5KWA9;A0A8I5KQ33;A0A8I5KTK4;A0A8I5KYP5;A0A2R8Y492;H7C560;A0A2U3TZI2;A0A2R8Y8E0;P15056;A0A8I5KRD1;A0A8I5KR46;A0A8I5KT32	A0A8I5KSB0;A0A8I5KSV6;P04049;P04049-2;A0A8I5KTA5;A0A8I5KQV4;A0A0S2Z4L5;H7C155;A0A8I5KWF7;A0A8I5KYC4;A0A8I5KS16;A0A8I5QKU8;A0A8I5QKZ6	RAF proto-oncogene serine/threonine-protein kinase (EC 2.7.11.1) (Proto-oncogene c-RAF) (cRaf) (Raf-1)	RAF1	RAF	+	7.66283	9e-05	2.58193	2.28455	+	5.15161	0.000266667	2.47058	1.95374	NA	0.419291	0.772633	0.07416	0.412094	8	8	5	23	23	16.9	0	19.053	12	598040000	553	KW-0002; KW-0025; KW-0067; KW-0122; KW-1003; KW-0963; KW-0209; KW-0903; KW-0225; KW-0418; KW-0472; KW-0479; KW-0488; KW-0496; KW-0547; KW-0539; KW-0597; KW-0656; KW-1185; KW-0723; KW-0808; KW-0862; KW-0863	3D-structure;Alternative splicing;ATP-binding;Cardiomyopathy;Cell membrane;Cytoplasm;Deafness;Direct protein sequencing;Disease variant;Kinase;Membrane;Metal-binding;Methylation;Mitochondrion;Nucleotide-binding;Nucleus;Phosphoprotein;Proto-oncogene;Reference proteome;Serine/threonine-protein kinase;Transferase;Zinc;Zinc-finger	GO:0004672; GO:0004674; GO:0004709; GO:0005524; GO:0005634; GO:0005737; GO:0005739; GO:0005741; GO:0005794; GO:0005829; GO:0005886; GO:0006468; GO:0006915; GO:0007165; GO:0007190; GO:0008285; GO:0008286; GO:0008625; GO:0019899; GO:0030154; GO:0030295; GO:0030878; GO:0031143; GO:0031333; GO:0033138; GO:0035019; GO:0035023; GO:0035773; GO:0035994; GO:0042060; GO:0042802; GO:0042981; GO:0043066; GO:…	activation of adenylate cyclase activity [GO:0007190]; apoptotic process [GO:0006915]; cell differentiation [GO:0030154]; death-inducing signaling complex assembly [GO:0071550]; extrinsic apoptotic signaling pathway via death domain receptors [GO:0008625]; face development [GO:0060324]; insulin receptor signaling pathway [GO:0008286]; insulin secretion involved in cellular response to glucose sti…	cytoplasm [GO:0005737]; cytosol [GO:0005829]; Golgi apparatus [GO:0005794]; mitochondrial outer membrane [GO:0005741]; mitochondrion [GO:0005739]; nucleus [GO:0005634]; plasma membrane [GO:0005886]; pseudopodium [GO:0031143]	ATP binding [GO:0005524]; enzyme binding [GO:0019899]; identical protein binding [GO:0042802]; MAP kinase kinase kinase activity [GO:0004709]; metal ion binding [GO:0046872]; protein kinase activator activity [GO:0030295]; protein kinase activity [GO:0004672]; protein serine kinase activity [GO:0106310]; protein serine/threonine kinase activity [GO:0004674]	1	0	0	1	0	0	1	0	0	0	0
O75964	O75964	A0A8I5KSW3;O75964;A0A8I5KT86;A0A8I5KSQ4;A0A3B3ITX4	A0A8I5KSW3;O75964;A0A8I5KT86;A0A8I5KSQ4;A0A3B3ITX4	ATP synthase subunit g, mitochondrial (ATPase subunit g) (ATP synthase membrane subunit g)	ATP5MG	ATP5L	+	4.75879	0.0455363	0.575677	0.538143	NA	2.59659	0.109744	0.445162	0.39874	NA	0.106459	0.941194	0.028109	0.141609	5	5	5	65.2	65.2	65.2	0	70.133	45	3278700000	555	KW-0007; KW-0066; KW-0138; KW-0375; KW-0406; KW-0472; KW-0496; KW-0999; KW-1185; KW-0813	Acetylation;ATP synthesis;CF(0);Hydrogen ion transport;Ion transport;Membrane;Mitochondrion;Mitochondrion inner membrane;Reference proteome;Transport	GO:0000276; GO:0005739; GO:0005743; GO:0005753; GO:0015078; GO:0015986; GO:0042776	proton motive force-driven ATP synthesis [GO:0015986]; proton motive force-driven mitochondrial ATP synthesis [GO:0042776]	mitochondrial inner membrane [GO:0005743]; mitochondrial proton-transporting ATP synthase complex [GO:0005753]; mitochondrial proton-transporting ATP synthase complex, coupling factor F(o) [GO:0000276]; mitochondrion [GO:0005739]	proton transmembrane transporter activity [GO:0015078]	2	3	3	3	2	1	1	2	3	3	3
Q96CU9-3	Q96CU9	A0A8J9AK24;A0A8I5KTW5;Q96CU9-3;Q96CU9;A0A8I5KUS8;A0A8I5KSK3;A0A8I5KZ12;A0A8I5KU12;A0A8I5QL46;Q96CU9-2;E9PP78	A0A8J9AK24;A0A8I5KTW5;Q96CU9-3;Q96CU9;A0A8I5KUS8;A0A8I5KSK3;A0A8I5KZ12;A0A8I5KU12;A0A8I5QL46;Q96CU9-2	FAD-dependent oxidoreductase domain-containing protein 1 (EC 1.-.-.-)	FOXRED1	NA	+	6.33427	0.000386667	2.35813	2.00502	+	1.63805	0.00519279	1.60475	0.95507	NA	0.460349	0.525881	0.572217	0.851454	4	4	4	11.8	11.8	11.8	0	15.47	19	567450000	559	KW-0025; KW-0225; KW-0249; KW-0274; KW-0285; KW-0472; KW-0496; KW-0999; KW-0560; KW-1274; KW-1185; KW-0679; KW-0812; KW-1133; KW-0813	Alternative splicing;Disease variant;Electron transport;FAD;Flavoprotein;Membrane;Mitochondrion;Mitochondrion inner membrane;Oxidoreductase;Primary mitochondrial disease;Reference proteome;Respiratory chain;Transmembrane;Transmembrane helix;Transport	GO:0005737; GO:0005739; GO:0005743; GO:0005747; GO:0016491; GO:0032981	mitochondrial respiratory chain complex I assembly [GO:0032981]	cytoplasm [GO:0005737]; mitochondrial inner membrane [GO:0005743]; mitochondrial respiratory chain complex I [GO:0005747]; mitochondrion [GO:0005739]	oxidoreductase activity [GO:0016491]	2	3	1	2	2	0	0	0	0	0	2
P13804	P13804	A0A8I5KYP7;A0A8I5KYH4;A0A8I5KVL5;H0YLU7;P13804;A0A8I5KT03;A0A0S2Z3M4;P13804-2;A0A8I5KUR2;H0YKF0;H3BV91;A0A8I5KUF3;H0YK49;A0A8I5KVC9;H0YL83;J3KN60;A0A8I5KU27	A0A8I5KYP7;A0A8I5KYH4;A0A8I5KVL5;H0YLU7;P13804;A0A8I5KT03;A0A0S2Z3M4;P13804-2;A0A8I5KUR2;H0YKF0;H3BV91;A0A8I5KUF3;H0YK49;A0A8I5KVC9	Electron transfer flavoprotein subunit alpha, mitochondrial (Alpha-ETF)	ETFA	NA	+	6.38492	0.000681212	1.52663	1.3725	+	8.49309	0.000741333	1.48663	1.40405	NA	0.0185663	1	-0.00520439	-0.0265359	10	10	10	46.2	46.2	46.2	0	213.89	116	4792800000	565	KW-0002; KW-0007; KW-0025; KW-0903; KW-0225; KW-0249; KW-0274; KW-0285; KW-0316; KW-0496; KW-0597; KW-1185; KW-0809; KW-0813	3D-structure;Acetylation;Alternative splicing;Direct protein sequencing;Disease variant;Electron transport;FAD;Flavoprotein;Glutaricaciduria;Mitochondrion;Phosphoprotein;Reference proteome;Transit peptide;Transport	GO:0005739; GO:0005759; GO:0009055; GO:0009063; GO:0016491; GO:0022904; GO:0033539; GO:0045251; GO:0050660	amino acid catabolic process [GO:0009063]; fatty acid beta-oxidation using acyl-CoA dehydrogenase [GO:0033539]; respiratory electron transport chain [GO:0022904]	electron transfer flavoprotein complex [GO:0045251]; mitochondrial matrix [GO:0005759]; mitochondrion [GO:0005739]	electron transfer activity [GO:0009055]; flavin adenine dinucleotide binding [GO:0050660]; oxidoreductase activity [GO:0016491]	9	8	8	7	10	2	2	2	5	3	8
Q9Y4W6	Q9Y4W6	A0A8I5KVV1;Q9Y4W6;A0A8I5QJR7;A0A8I5KYF5;K7EP56	A0A8I5KVV1;Q9Y4W6;A0A8I5QJR7	AFG3-like protein 2 (EC 3.4.24.-) (Paraplegin-like protein)	AFG3L2	NA	+	5.4916	0.0119499	0.810461	0.751733	+	5.58692	0.0227524	0.701535	0.6583	NA	0.132672	0.930858	0.0287685	0.157507	11	11	11	19.3	19.3	19.3	0	55.268	62	2704100000	566	KW-0002; KW-0067; KW-0225; KW-0378; KW-0472; KW-0479; KW-0482; KW-0496; KW-0999; KW-0523; KW-0547; KW-0645; KW-1185; KW-0950; KW-0809; KW-0812; KW-1133; KW-0862	3D-structure;ATP-binding;Disease variant;Hydrolase;Membrane;Metal-binding;Metalloprotease;Mitochondrion;Mitochondrion inner membrane;Neurodegeneration;Nucleotide-binding;Protease;Reference proteome;Spinocerebellar ataxia;Transit peptide;Transmembrane;Transmembrane helix;Zinc	GO:0004176; GO:0004222; GO:0005524; GO:0005739; GO:0005743; GO:0005745; GO:0006508; GO:0007409; GO:0007528; GO:0008053; GO:0008237; GO:0008270; GO:0016485; GO:0016540; GO:0016887; GO:0021675; GO:0033619; GO:0034982; GO:0036444; GO:0040014; GO:0042407; GO:0042552; GO:0051082; GO:0051560; GO:0055001; GO:0060013	axonogenesis [GO:0007409]; calcium import into the mitochondrion [GO:0036444]; cristae formation [GO:0042407]; membrane protein proteolysis [GO:0033619]; mitochondrial calcium ion homeostasis [GO:0051560]; mitochondrial fusion [GO:0008053]; mitochondrial protein processing [GO:0034982]; muscle cell development [GO:0055001]; myelination [GO:0042552]; nerve development [GO:0021675]; neuromuscular j…	m-AAA complex [GO:0005745]; mitochondrial inner membrane [GO:0005743]; mitochondrion [GO:0005739]	ATP binding [GO:0005524]; ATP hydrolysis activity [GO:0016887]; ATP-dependent peptidase activity [GO:0004176]; metalloendopeptidase activity [GO:0004222]; metallopeptidase activity [GO:0008237]; unfolded protein binding [GO:0051082]; zinc ion binding [GO:0008270]	4	4	2	4	2	1	3	2	2	2	6
Q5VT66	Q5VT66	A0A8Q3SHG3;Q5VT66;Q5VT66-2;A0A8Q3SHL7;H7BYZ9;Q5VT66-3;A0A494C1P3;H0YDX4;X6RIL1	A0A8Q3SHG3;Q5VT66;Q5VT66-2;A0A8Q3SHL7;H7BYZ9;Q5VT66-3;A0A494C1P3	Mitochondrial amidoxime-reducing component 1 (mARC1) (EC 1.7.-.-) (Molybdenum cofactor sulfurase C-terminal domain-containing protein 1) (MOSC domain-containing protein 1) (Moco sulfurase C-terminal domain-containing protein 1)	MTARC1	MARC1 MOSC1	+	4.46774	0.0123202	0.829598	0.747149	+	3.98759	0.0273524	0.691885	0.624528	NA	0.0581002	0.965736	0.0159767	0.0806125	5	5	5	18.3	18.3	18.3	0	56.782	49	1073900000	581	KW-0002; KW-0025; KW-0449; KW-0472; KW-0479; KW-0496; KW-1000; KW-0500; KW-0519; KW-0560; KW-1185; KW-0735; KW-0812; KW-1133	3D-structure;Alternative splicing;Lipoprotein;Membrane;Metal-binding;Mitochondrion;Mitochondrion outer membrane;Molybdenum;Myristate;Oxidoreductase;Reference proteome;Signal-anchor;Transmembrane;Transmembrane helix	GO:0005739; GO:0005741; GO:0006809; GO:0008940; GO:0016661; GO:0030151; GO:0030170; GO:0042126; GO:0043546; GO:0051410; GO:0070458; GO:0098809; GO:1903958	cellular detoxification of nitrogen compound [GO:0070458]; detoxification of nitrogen compound [GO:0051410]; nitrate metabolic process [GO:0042126]; nitric oxide biosynthetic process [GO:0006809]	mitochondrial outer membrane [GO:0005741]; mitochondrion [GO:0005739]; nitric-oxide synthase complex [GO:1903958]	molybdenum ion binding [GO:0030151]; molybdopterin cofactor binding [GO:0043546]; nitrate reductase activity [GO:0008940]; nitrite reductase activity [GO:0098809]; oxidoreductase activity, acting on other nitrogenous compounds as donors [GO:0016661]; pyridoxal phosphate binding [GO:0030170]	3	3	2	2	2	2	2	3	2	2	2
Q9NZJ7-2	Q9NZJ7	A0A8Q3SHJ3;A0A8Q3SHK9;A0A8Q3WKC1;A0A8Q3SHP5;A0A8Q3WLQ9;A0A8Q3WKA5;A0A8Q3WKF6;A0A8Q3WKA4;A0A8Q3WKA3;A0A8Q3SHP9;A0A8Q3WKU8;A0A8Q3SHR5;H0Y8C3;A0A8Q3WLF0;A0A8Q3WKC8;Q9NZJ7-2;Q9NZJ7;A0A8Q3SHP2;A0A8Q3SHJ6;A0A8Q3WLQ4	A0A8Q3SHJ3;A0A8Q3SHK9;A0A8Q3WKC1;A0A8Q3SHP5;A0A8Q3WLQ9;A0A8Q3WKA5;A0A8Q3WKF6;A0A8Q3WKA4;A0A8Q3WKA3;A0A8Q3SHP9;A0A8Q3WKU8;A0A8Q3SHR5;H0Y8C3;A0A8Q3WLF0;A0A8Q3WKC8;Q9NZJ7-2;Q9NZJ7;A0A8Q3SHP2;A0A8Q3SHJ6	Mitochondrial carrier homolog 1 (Presenilin-associated protein)	MTCH1	PSAP	+	3.68664	0.00455138	1.09484	0.920642	+	4.50639	0.00514545	1.09643	0.958387	NA	0.652111	0.596001	0.14082	0.68181	7	7	7	48.8	48.8	48.8	0	23.512	65	2863700000	582	KW-0025; KW-0053; KW-0472; KW-0488; KW-0496; KW-1000; KW-1185; KW-0677; KW-0812; KW-1133; KW-0813	Alternative splicing;Apoptosis;Membrane;Methylation;Mitochondrion;Mitochondrion outer membrane;Reference proteome;Repeat;Transmembrane;Transmembrane helix;Transport	GO:0005739; GO:0005741; GO:0006915; GO:0006919; GO:0009966; GO:0016020; GO:0032977; GO:0043065; GO:0045040; GO:0045161	activation of cysteine-type endopeptidase activity involved in apoptotic process [GO:0006919]; apoptotic process [GO:0006915]; neuronal ion channel clustering [GO:0045161]; positive regulation of apoptotic process [GO:0043065]; protein insertion into mitochondrial outer membrane [GO:0045040]; regulation of signal transduction [GO:0009966]	membrane [GO:0016020]; mitochondrial outer membrane [GO:0005741]; mitochondrion [GO:0005739]	membrane insertase activity [GO:0032977]	4	3	4	4	3	3	3	2	3	3	3
Q9UEW8-2	Q9UEW8	A0A8V8TKT5;Q9UEW8-2;Q9UEW8	A0A8V8TKT5;Q9UEW8-2;Q9UEW8	STE20/SPS1-related proline-alanine-rich protein kinase (Ste-20-related kinase) (EC 2.7.11.1) (DCHT) (Serine/threonine-protein kinase 39)	STK39	SPAK	+	2.02706	0.00343038	1.4951	0.990766	+	3.5957	0.000322936	2.21758	1.58892	NA	1.12418	0.116837	-0.941304	-1.67977	5	5	5	18.3	18.3	18.3	0	78.626	25	558690000	599	KW-0002; KW-0007; KW-0025; KW-0067; KW-0963; KW-0418; KW-0547; KW-0539; KW-0597; KW-1185; KW-0723; KW-0808	3D-structure;Acetylation;Alternative splicing;ATP-binding;Cytoplasm;Kinase;Nucleotide-binding;Nucleus;Phosphoprotein;Reference proteome;Serine/threonine-protein kinase;Transferase	GO:0002021; GO:0004674; GO:0005524; GO:0005654; GO:0005737; GO:0005829; GO:0005856; GO:0005938; GO:0006468; GO:0006954; GO:0007165; GO:0008217; GO:0010820; GO:0016301; GO:0016323; GO:0016324; GO:0018105; GO:0018107; GO:0019901; GO:0030644; GO:0032414; GO:0035556; GO:0035725; GO:0035865; GO:0036438; GO:0038146; GO:0042116; GO:0043231; GO:0043268; GO:0044297; GO:0046777; GO:0050727; GO:0071476; GO:…	cellular hypotonic response [GO:0071476]; cellular response to chemokine [GO:1990869]; cellular response to potassium ion [GO:0035865]; chemokine (C-X-C motif) ligand 12 signaling pathway [GO:0038146]; inflammatory response [GO:0006954]; intracellular chloride ion homeostasis [GO:0030644]; intracellular signal transduction [GO:0035556]; macrophage activation [GO:0042116]; maintenance of lens tran…	apical plasma membrane [GO:0016324]; basolateral plasma membrane [GO:0016323]; cell body [GO:0044297]; cell cortex [GO:0005938]; cytoplasm [GO:0005737]; cytoskeleton [GO:0005856]; cytosol [GO:0005829]; intracellular membrane-bounded organelle [GO:0043231]; nucleoplasm [GO:0005654]	ATP binding [GO:0005524]; kinase activity [GO:0016301]; protein kinase binding [GO:0019901]; protein serine kinase activity [GO:0106310]; protein serine/threonine kinase activity [GO:0004674]	2	1	2	1	1	0	1	1	1	2	3
P02786	P02786	A0A8V8TLK7;A0A8V8TM41;A0A8V8TLM6;P02786;A0A8V8TLK4;A0A8V8TND0;F8WBE5;G3V0E5;A0A8V8TN37;A0A8V8TM46;A0A8V8TLN0	A0A8V8TLK7;A0A8V8TM41;A0A8V8TLM6;P02786;A0A8V8TLK4;A0A8V8TND0;F8WBE5;G3V0E5	Transferrin receptor protein 1 (TR) (TfR) (TfR1) (Trfr) (T9) (p90) (CD antigen CD71) [Cleaved into: Transferrin receptor protein 1, serum form (sTfR)]	TFRC	NA	+	2.90899	0.000651948	2.06694	1.40051	+	3.7507	0.000177778	2.265	1.63795	NA	0.823366	0.429945	-0.252805	-0.976614	4	4	4	7.3	7.3	7.3	0	60.331	33	984330000	604	KW-0002; KW-1003; KW-0903; KW-0225; KW-1015; KW-0254; KW-0325; KW-1183; KW-0945; KW-0449; KW-0472; KW-0564; KW-0597; KW-0675; KW-1185; KW-0964; KW-0735; KW-0807; KW-0812; KW-1133	3D-structure;Cell membrane;Direct protein sequencing;Disease variant;Disulfide bond;Endocytosis;Glycoprotein;Host cell receptor for virus entry;Host-virus interaction;Lipoprotein;Membrane;Palmitate;Phosphoprotein;Receptor;Reference proteome;Secreted;Signal-anchor;Transducer;Transmembrane;Transmembrane helix	GO:0001618; GO:0001666; GO:0001934; GO:0003723; GO:0003725; GO:0004998; GO:0005576; GO:0005615; GO:0005634; GO:0005739; GO:0005768; GO:0005769; GO:0005886; GO:0005905; GO:0006826; GO:0006879; GO:0006953; GO:0007568; GO:0007584; GO:0009897; GO:0009986; GO:0010008; GO:0010039; GO:0010042; GO:0010628; GO:0010637; GO:0016020; GO:0016323; GO:0019901; GO:0030316; GO:0030544; GO:0030669; GO:0030890; GO:…	acute-phase response [GO:0006953]; aging [GO:0007568]; cellular response to leukemia inhibitory factor [GO:1990830]; cellular response to xenobiotic stimulus [GO:0071466]; intracellular iron ion homeostasis [GO:0006879]; intracellular signal transduction [GO:0035556]; iron ion transport [GO:0006826]; negative regulation of apoptotic process [GO:0043066]; negative regulation of mitochondrial fusio…	basolateral plasma membrane [GO:0016323]; blood microparticle [GO:0072562]; cell surface [GO:0009986]; clathrin-coated endocytic vesicle membrane [GO:0030669]; clathrin-coated pit [GO:0005905]; cytoplasmic vesicle [GO:0031410]; early endosome [GO:0005769]; endosome [GO:0005768]; endosome membrane [GO:0010008]; external side of plasma membrane [GO:0009897]; extracellular exosome [GO:0070062]; extr…	double-stranded RNA binding [GO:0003725]; Hsp70 protein binding [GO:0030544]; identical protein binding [GO:0042802]; protein homodimerization activity [GO:0042803]; protein kinase binding [GO:0019901]; protein-containing complex binding [GO:0044877]; RNA binding [GO:0003723]; transferrin receptor activity [GO:0004998]; virus receptor activity [GO:0001618]	2	2	2	2	1	1	1	1	1	1	2
Q7Z460-2	Q7Z460	A0A8V8TRF6;A0A8V8TQK9;F8WA11;A0A8V8TLP7;Q7Z460-2;Q7Z460-4;Q7Z460-5;Q7Z460-3;Q7Z460;H0Y5T1;C9J151	A0A8V8TRF6;A0A8V8TQK9;F8WA11;A0A8V8TLP7;Q7Z460-2;Q7Z460-4;Q7Z460-5;Q7Z460-3;Q7Z460;H0Y5T1	CLIP-associating protein 1 (Cytoplasmic linker-associated protein 1) (Multiple asters homolog 1) (Protein Orbit homolog 1) (hOrbit1)	CLASP1	KIAA0622 MAST1	+	6.4735	0.000685366	1.52363	1.37369	+	4.63598	0.0043164	1.14916	1.00381	NA	1.59	0.121827	0.398095	1.6207	7	4	4	6.1	3.9	3.9	0	40.537	20	277090000	605	KW-0002; KW-0025; KW-0131; KW-0132; KW-0137; KW-0158; KW-0175; KW-0963; KW-0206; KW-0333; KW-0995; KW-0493; KW-0498; KW-0597; KW-1185; KW-0677	3D-structure;Alternative splicing;Cell cycle;Cell division;Centromere;Chromosome;Coiled coil;Cytoplasm;Cytoskeleton;Golgi apparatus;Kinetochore;Microtubule;Mitosis;Phosphoprotein;Reference proteome;Repeat	GO:0000226; GO:0000776; GO:0001578; GO:0002162; GO:0005794; GO:0005813; GO:0005815; GO:0005828; GO:0005829; GO:0005876; GO:0005881; GO:0005938; GO:0006903; GO:0007020; GO:0007026; GO:0007030; GO:0007052; GO:0007163; GO:0008017; GO:0010458; GO:0010470; GO:0010634; GO:0010717; GO:0016020; GO:0030953; GO:0030981; GO:0031023; GO:0031111; GO:0031116; GO:0031592; GO:0034453; GO:0035371; GO:0040001; GO:…	astral microtubule organization [GO:0030953]; cell division [GO:0051301]; establishment of epithelial cell polarity [GO:0090162]; establishment of mitotic spindle localization [GO:0040001]; establishment of spindle orientation [GO:0051294]; establishment or maintenance of cell polarity [GO:0007163]; exit from mitosis [GO:0010458]; Golgi organization [GO:0007030]; microtubule anchoring [GO:0034453…	basal cortex [GO:0045180]; cell cortex [GO:0005938]; centrosomal corona [GO:0031592]; centrosome [GO:0005813]; cortical microtubule cytoskeleton [GO:0030981]; cytoplasmic microtubule [GO:0005881]; cytosol [GO:0005829]; Golgi apparatus [GO:0005794]; kinetochore [GO:0000776]; kinetochore microtubule [GO:0005828]; membrane [GO:0016020]; microtubule organizing center [GO:0005815]; microtubule plus-en…	dystroglycan binding [GO:0002162]; kinetochore binding [GO:0043515]; microtubule binding [GO:0008017]; microtubule plus-end binding [GO:0051010]	2	4	2	2	2	0	0	0	0	0	2
Q8N122	Q8N122	A0A8V8TMD9;Q8N122;Q8N122-3	A0A8V8TMD9;Q8N122;Q8N122-3	Regulatory-associated protein of mTOR (Raptor) (p150 target of rapamycin (TOR)-scaffold protein)	RPTOR	KIAA1303 RAPTOR	+	1.66778	0.010328	1.15111	0.778281	NA	0.961391	0.106334	0.581858	0.405243	NA	0.0671894	0.948126	-0.030888	-0.116303	4	4	4	6.3	6.3	6.3	0	27.535	15	225530000	613	KW-0002; KW-0025; KW-0963; KW-0945; KW-0458; KW-0597; KW-1185; KW-0677; KW-0853	3D-structure;Alternative splicing;Cytoplasm;Host-virus interaction;Lysosome;Phosphoprotein;Reference proteome;Repeat;WD repeat	GO:0001002; GO:0001003; GO:0001006; GO:0001156; GO:0001558; GO:0001938; GO:0005654; GO:0005737; GO:0005764; GO:0005765; GO:0005829; GO:0006974; GO:0008361; GO:0009267; GO:0009410; GO:0010494; GO:0010506; GO:0010507; GO:0010800; GO:0016310; GO:0019901; GO:0030291; GO:0030295; GO:0030307; GO:0030425; GO:0030674; GO:0031669; GO:0031929; GO:0031931; GO:0032008; GO:0033138; GO:0035176; GO:0038202; GO:…	cellular response to amino acid stimulus [GO:0071230]; cellular response to hypoxia [GO:0071456]; cellular response to leucine [GO:0071233]; cellular response to nutrient levels [GO:0031669]; cellular response to osmotic stress [GO:0071470]; cellular response to starvation [GO:0009267]; DNA damage response [GO:0006974]; negative regulation of autophagy [GO:0010507]; phosphorylation [GO:0016310]; …	cytoplasm [GO:0005737]; cytoplasmic stress granule [GO:0010494]; cytosol [GO:0005829]; dendrite [GO:0030425]; lysosomal membrane [GO:0005765]; lysosome [GO:0005764]; neuronal cell body [GO:0043025]; nucleoplasm [GO:0005654]; TORC1 complex [GO:0031931]	14-3-3 protein binding [GO:0071889]; protein kinase activator activity [GO:0030295]; protein kinase binding [GO:0019901]; protein serine/threonine kinase inhibitor activity [GO:0030291]; protein-containing complex binding [GO:0044877]; protein-macromolecule adaptor activity [GO:0030674]; RNA polymerase III type 1 promoter sequence-specific DNA binding [GO:0001002]; RNA polymerase III type 2 promo…	0	4	1	1	1	0	0	0	0	0	0
P18858	P18858	A0A8V8TP03;A0A8V8TQC4;P18858;A0A8V8TNZ9;A0A8V8TPH8;A0A8V8TQQ7;P18858-3;F5GZ28;M0R0Q7;P18858-2;A0A8V8TQC8;A0A8V8TPB0;A0A8V8TQQ3;A0A8V8TPH4;B4E135;M0R254;A0A8V8TPA5	A0A8V8TP03;A0A8V8TQC4;P18858;A0A8V8TNZ9;A0A8V8TPH8;A0A8V8TQQ7;P18858-3;F5GZ28;M0R0Q7;P18858-2;A0A8V8TQC8;A0A8V8TPB0	DNA ligase 1 (EC 6.5.1.1) (DNA ligase I) (Polydeoxyribonucleotide synthase [ATP] 1)	LIG1	NA	+	10.3042	0.00024	3.53543	3.26525	+	10.0395	0.00025	3.1869	2.94941	NA	1.44862	0.356649	0.188598	1.07939	33	33	33	46.9	46.9	46.9	0	323.31	203	17038000000	631	KW-0002; KW-0007; KW-0025; KW-0067; KW-0131; KW-0132; KW-0225; KW-0227; KW-0233; KW-0234; KW-0235; KW-0436; KW-0460; KW-0479; KW-0547; KW-0539; KW-0597; KW-1185	3D-structure;Acetylation;Alternative splicing;ATP-binding;Cell cycle;Cell division;Disease variant;DNA damage;DNA recombination;DNA repair;DNA replication;Ligase;Magnesium;Metal-binding;Nucleotide-binding;Nucleus;Phosphoprotein;Reference proteome	GO:0003677; GO:0003909; GO:0003910; GO:0005524; GO:0005634; GO:0005654; GO:0005739; GO:0006266; GO:0006273; GO:0006281; GO:0006284; GO:0006287; GO:0006298; GO:0006310; GO:0009653; GO:0043231; GO:0046872; GO:0051301; GO:0071897; GO:1903461	anatomical structure morphogenesis [GO:0009653]; base-excision repair [GO:0006284]; base-excision repair, gap-filling [GO:0006287]; cell division [GO:0051301]; DNA biosynthetic process [GO:0071897]; DNA ligation [GO:0006266]; DNA recombination [GO:0006310]; DNA repair [GO:0006281]; lagging strand elongation [GO:0006273]; mismatch repair [GO:0006298]; Okazaki fragment processing involved in mitoti…	intracellular membrane-bounded organelle [GO:0043231]; mitochondrion [GO:0005739]; nucleoplasm [GO:0005654]; nucleus [GO:0005634]	ATP binding [GO:0005524]; DNA binding [GO:0003677]; DNA ligase (ATP) activity [GO:0003910]; DNA ligase activity [GO:0003909]; metal ion binding [GO:0046872]	17	14	20	22	18	3	3	3	3	4	12
Q6UN15-5	Q6UN15	A0A994J3P6;A0A994J6B8;A0A994J3R0;A0A994J3M0;A0A994J3S6;A0A994J3S0;A0A994J6Q2;A0A994J458;A0A994J6C6;A0A994J3L5;A0A994J6B4;Q6UN15-5;Q6UN15;A0A994J6P3;A0A994J6P8;A0A994J3K1;A0A994J3R5;A0A994J3J1;H0Y8P7;A0A994J6E0;A0A994J3Q5;A0A994J6E2;A0A994J438;A0A994J3K5;A0A994J6P0;A0A994J3Q0;A0A994J442;A0A994J6N5;A0A994J453;A0A994J3T5;A0A994J474;A0A994J6R0;A0A994J464;A0A994J3I9;A0A994J469;A0A994J6C9;Q6UN15-4;Q6UN…	A0A994J3P6;A0A994J6B8;A0A994J3R0;A0A994J3M0;A0A994J3S6;A0A994J3S0;A0A994J6Q2;A0A994J458;A0A994J6C6;A0A994J3L5;A0A994J6B4;Q6UN15-5;Q6UN15;A0A994J6P3;A0A994J6P8;A0A994J3K1;A0A994J3R5;A0A994J3J1;H0Y8P7;A0A994J6E0;A0A994J3Q5;A0A994J6E2;A0A994J438;A0A994J3K5;A0A994J6P0;A0A994J3Q0;A0A994J442;A0A994J6N5;A0A994J453;A0A994J3T5;A0A994J474;A0A994J6R0;A0A994J464;A0A994J3I9;A0A994J469;A0A994J6C9;Q6UN15-4;Q6UN…	Pre-mRNA 3'-end-processing factor FIP1 (hFip1) (FIP1-like 1 protein) (Factor interacting with PAP) (Rearranged in hypereosinophilia)	FIP1L1	FIP1 RHE	+	1.74723	0.0381445	0.731704	0.567069	NA	1.0953	0.0573635	0.750155	0.505121	NA	0.667599	0.634369	-0.112738	-0.613661	6	6	6	19.3	19.3	19.3	0	24.781	21	712090000	649	KW-0002; KW-0025; KW-0507; KW-0539; KW-0597; KW-1185; KW-0694	3D-structure;Alternative splicing;mRNA processing;Nucleus;Phosphoprotein;Reference proteome;RNA-binding	GO:0003723; GO:0005654; GO:0005829; GO:0005847; GO:0006397	mRNA processing [GO:0006397]	cytosol [GO:0005829]; mRNA cleavage and polyadenylation specificity factor complex [GO:0005847]; nucleoplasm [GO:0005654]	RNA binding [GO:0003723]	2	1	1	1	1	0	0	1	0	0	1
P61978	P61978	A0A994J4U9;A0A994J4S7;P61978;P61978-2;A0A994J782;A0A994J795	A0A994J4U9;A0A994J4S7;P61978;P61978-2;A0A994J782	Heterogeneous nuclear ribonucleoprotein K (hnRNP K) (Transformation up-regulated nuclear protein) (TUNP)	HNRNPK	HNRPK	+	3.94051	0.0487256	0.575966	0.527817	NA	2.08625	0.159409	0.372142	0.331393	NA	0.21031	0.856711	-0.0507187	-0.257118	29	29	1	70.1	70.1	7.9	0	323.31	476	122860000000	658	KW-0002; KW-0007; KW-0010; KW-0025; KW-0965; KW-0966; KW-0963; KW-0903; KW-0238; KW-0325; KW-0945; KW-0991; KW-1017; KW-0488; KW-0507; KW-0508; KW-0539; KW-0597; KW-1185; KW-0677; KW-0678; KW-0687; KW-0694; KW-0747; KW-0804; KW-0805; KW-0832	3D-structure;Acetylation;Activator;Alternative splicing;Cell junction;Cell projection;Cytoplasm;Direct protein sequencing;DNA-binding;Glycoprotein;Host-virus interaction;Intellectual disability;Isopeptide bond;Methylation;mRNA processing;mRNA splicing;Nucleus;Phosphoprotein;Reference proteome;Repeat;Repressor;Ribonucleoprotein;RNA-binding;Spliceosome;Transcription;Transcription regulation;Ubl con…	GO:0000398; GO:0000785; GO:0002102; GO:0003677; GO:0003723; GO:0003729; GO:0005634; GO:0005654; GO:0005737; GO:0005925; GO:0006357; GO:0006396; GO:0007165; GO:0010494; GO:0010988; GO:0016020; GO:0019904; GO:0042802; GO:0042995; GO:0043066; GO:0045296; GO:0045892; GO:0045944; GO:0048024; GO:0048025; GO:0048260; GO:0070062; GO:0071013; GO:1902165; GO:1905599; GO:1990904	mRNA splicing, via spliceosome [GO:0000398]; negative regulation of apoptotic process [GO:0043066]; negative regulation of DNA-templated transcription [GO:0045892]; negative regulation of mRNA splicing, via spliceosome [GO:0048025]; positive regulation of low-density lipoprotein receptor activity [GO:1905599]; positive regulation of receptor-mediated endocytosis [GO:0048260]; positive regulation …	catalytic step 2 spliceosome [GO:0071013]; cell projection [GO:0042995]; chromatin [GO:0000785]; cytoplasm [GO:0005737]; cytoplasmic stress granule [GO:0010494]; extracellular exosome [GO:0070062]; focal adhesion [GO:0005925]; membrane [GO:0016020]; nucleoplasm [GO:0005654]; nucleus [GO:0005634]; podosome [GO:0002102]; ribonucleoprotein complex [GO:1990904]	cadherin binding [GO:0045296]; DNA binding [GO:0003677]; identical protein binding [GO:0042802]; mRNA binding [GO:0003729]; protein domain specific binding [GO:0019904]; RNA binding [GO:0003723]	24	26	23	27	29	17	20	19	22	22	22
Q96S52-2	Q96S52	A0A994J555;A0A994J801;A0A994J7M6;Q96S52-2;Q96S52;A0A994J5S0;A0A994J810;A0A994J5E6;A0A994J7M9;A0A994J550;A0A994J5S5;A0A994J5F5;A0A994J804;A0A994J5F0;A0A994J5S7	A0A994J555;A0A994J801;A0A994J7M6;Q96S52-2;Q96S52;A0A994J5S0;A0A994J810;A0A994J5E6;A0A994J7M9;A0A994J550;A0A994J5S5;A0A994J5F5	GPI transamidase component PIG-S (Phosphatidylinositol-glycan biosynthesis class S protein)	PIGS	NA	+	3.79695	0.00304762	1.23902	1.0273	+	4.16866	0.000756463	1.78007	1.41144	NA	0.496912	0.58632	-0.205208	-0.700594	3	3	3	14.5	14.5	14.5	0	116.46	15	506290000	661	KW-0002; KW-0025; KW-0903; KW-0225; KW-0256; KW-0887; KW-0325; KW-0337; KW-0472; KW-1185; KW-0812; KW-1133	3D-structure;Alternative splicing;Direct protein sequencing;Disease variant;Endoplasmic reticulum;Epilepsy;Glycoprotein;GPI-anchor biosynthesis;Membrane;Reference proteome;Transmembrane;Transmembrane helix	GO:0005789; GO:0016020; GO:0016255; GO:0042765	attachment of GPI anchor to protein [GO:0016255]	endoplasmic reticulum membrane [GO:0005789]; GPI-anchor transamidase complex [GO:0042765]; membrane [GO:0016020]	NA	1	2	2	0	1	0	0	0	0	0	2
P04844	P04844	A0A994J5J1;P04844;P04844-2;Q5JYR7;Q5JYR4;Q5JYR3;H0Y5M1	A0A994J5J1;P04844;P04844-2	Dolichyl-diphosphooligosaccharide--protein glycosyltransferase subunit 2 (Dolichyl-diphosphooligosaccharide--protein glycosyltransferase 63 kDa subunit) (RIBIIR) (Ribophorin II) (RPN-II) (Ribophorin-2)	RPN2	NA	+	5.49784	0.00356196	1.07893	0.977466	+	6.79657	0.00495356	1.03788	0.972212	NA	0.600453	0.715582	-0.0822849	-0.494253	24	24	24	52.6	52.6	52.6	0	323.31	318	25613000000	665	KW-0002; KW-0025; KW-0903; KW-0256; KW-0325; KW-1017; KW-0472; KW-1185; KW-0732; KW-0812; KW-1133; KW-0832	3D-structure;Alternative splicing;Direct protein sequencing;Endoplasmic reticulum;Glycoprotein;Isopeptide bond;Membrane;Reference proteome;Signal;Transmembrane;Transmembrane helix;Ubl conjugation	GO:0000421; GO:0005783; GO:0005789; GO:0005791; GO:0006487; GO:0007568; GO:0008250; GO:0009410; GO:0016020; GO:0016604; GO:0018279; GO:0036211; GO:0043022	aging [GO:0007568]; protein modification process [GO:0036211]; protein N-linked glycosylation [GO:0006487]; protein N-linked glycosylation via asparagine [GO:0018279]; response to xenobiotic stimulus [GO:0009410]	autophagosome membrane [GO:0000421]; endoplasmic reticulum [GO:0005783]; endoplasmic reticulum membrane [GO:0005789]; membrane [GO:0016020]; nuclear body [GO:0016604]; oligosaccharyltransferase complex [GO:0008250]; rough endoplasmic reticulum [GO:0005791]	ribosome binding [GO:0043022]	20	18	20	22	19	10	14	13	10	14	19
P62195-2	P62195	A0A994J6V8;P62195-2;P62195;J3QQM1;J3QSA9;J3KRP2;J3QLH6;J3QRR3;J3QRW1;J3QSE0;A0A994J6H0;A0A994J3X6	A0A994J6V8;P62195-2;P62195;J3QQM1;J3QSA9;J3KRP2;J3QLH6;J3QRR3	26S proteasome regulatory subunit 8 (26S proteasome AAA-ATPase subunit RPT6) (Proteasome 26S subunit ATPase 5) (Proteasome subunit p45) (Thyroid hormone receptor-interacting protein 1) (TRIP1) (p45/SUG)	PSMC5	SUG1	+	6.03471	0.0156286	0.754483	0.710667	+	5.41506	0.0390939	0.602875	0.56902	NA	1.4053	0.555476	0.110769	0.763764	22	22	21	63.1	63.1	59.9	0	323.31	279	12207000000	670	KW-0002; KW-0007; KW-0025; KW-0067; KW-0963; KW-0547; KW-0539; KW-0597; KW-0647; KW-1185	3D-structure;Acetylation;Alternative splicing;ATP-binding;Cytoplasm;Nucleotide-binding;Nucleus;Phosphoprotein;Proteasome;Reference proteome	GO:0000502; GO:0005524; GO:0005634; GO:0005654; GO:0005737; GO:0005829; GO:0006357; GO:0008134; GO:0008540; GO:0016020; GO:0016234; GO:0016887; GO:0017025; GO:0022624; GO:0031410; GO:0031531; GO:0031595; GO:0031597; GO:0036402; GO:0043069; GO:0043161; GO:0045892; GO:0045893; GO:0050804; GO:0070062; GO:0072562; GO:0090261; GO:0098794; GO:0140296; GO:0140297; GO:1901800	modulation of chemical synaptic transmission [GO:0050804]; negative regulation of DNA-templated transcription [GO:0045892]; negative regulation of programmed cell death [GO:0043069]; positive regulation of DNA-templated transcription [GO:0045893]; positive regulation of inclusion body assembly [GO:0090261]; positive regulation of proteasomal protein catabolic process [GO:1901800]; proteasome-medi…	blood microparticle [GO:0072562]; cytoplasm [GO:0005737]; cytoplasmic vesicle [GO:0031410]; cytosol [GO:0005829]; cytosolic proteasome complex [GO:0031597]; extracellular exosome [GO:0070062]; inclusion body [GO:0016234]; membrane [GO:0016020]; nuclear proteasome complex [GO:0031595]; nucleoplasm [GO:0005654]; nucleus [GO:0005634]; postsynapse [GO:0098794]; proteasome accessory complex [GO:002262…	ATP binding [GO:0005524]; ATP hydrolysis activity [GO:0016887]; DNA-binding transcription factor binding [GO:0140297]; general transcription initiation factor binding [GO:0140296]; proteasome-activating activity [GO:0036402]; TBP-class protein binding [GO:0017025]; thyrotropin-releasing hormone receptor binding [GO:0031531]; transcription factor binding [GO:0008134]	9	13	18	16	14	10	14	13	16	12	14
P12268	P12268	A0A994J749;H0Y4R1;P12268;A0A7I2V2T3;E7ETK5;A0A7I2YQK5;A0A994J424;A0A994J4P1;A0A994J751;A0A994J6Q4;A0A994J492;C9JAL2;C9JIA8;A0A994J4K3	A0A994J749;H0Y4R1;P12268;A0A7I2V2T3;E7ETK5;A0A7I2YQK5	Inosine-5'-monophosphate dehydrogenase 2 (IMP dehydrogenase 2) (IMPD 2) (IMPDH 2) (EC 1.1.1.205) (Inosine-5'-monophosphate dehydrogenase type II) (IMP dehydrogenase II) (IMPDH-II)	IMPDH2	IMPD2	+	6.59451	0.000643243	2.05769	1.80153	+	4.60546	0.00759314	0.955082	0.851593	+	3.53775	0.00113333	1.01563	3.81051	39	39	31	35.6	35.6	27.2	0	323.31	304	28602000000	671	KW-0002; KW-0007; KW-0129; KW-0963; KW-0903; KW-0238; KW-0332; KW-1017; KW-0479; KW-0520; KW-0539; KW-0560; KW-0597; KW-0630; KW-0658; KW-1185; KW-0677; KW-0694; KW-0832	3D-structure;Acetylation;CBS domain;Cytoplasm;Direct protein sequencing;DNA-binding;GMP biosynthesis;Isopeptide bond;Metal-binding;NAD;Nucleus;Oxidoreductase;Phosphoprotein;Potassium;Purine biosynthesis;Reference proteome;Repeat;RNA-binding;Ubl conjugation	GO:0000166; GO:0003677; GO:0003723; GO:0003938; GO:0005576; GO:0005634; GO:0005737; GO:0005778; GO:0005829; GO:0006177; GO:0006183; GO:0007623; GO:0016020; GO:0034774; GO:0042802; GO:0046651; GO:0046872; GO:0060041; GO:0070062; GO:0071353; GO:0097294; GO:1904813	'de novo' XMP biosynthetic process [GO:0097294]; cellular response to interleukin-4 [GO:0071353]; circadian rhythm [GO:0007623]; GMP biosynthetic process [GO:0006177]; GTP biosynthetic process [GO:0006183]; lymphocyte proliferation [GO:0046651]; retina development in camera-type eye [GO:0060041]	cytoplasm [GO:0005737]; cytosol [GO:0005829]; extracellular exosome [GO:0070062]; extracellular region [GO:0005576]; ficolin-1-rich granule lumen [GO:1904813]; membrane [GO:0016020]; nucleus [GO:0005634]; peroxisomal membrane [GO:0005778]; secretory granule lumen [GO:0034774]	DNA binding [GO:0003677]; identical protein binding [GO:0042802]; IMP dehydrogenase activity [GO:0003938]; metal ion binding [GO:0046872]; nucleotide binding [GO:0000166]; RNA binding [GO:0003723]	19	23	21	28	25	10	11	11	9	10	19
A0PJW6	A0PJW6	A0PJW6	A0PJW6	Transmembrane protein 223	TMEM223	NA	+	4.00811	0.000721951	2.38285	1.74072	+	5.33613	0.000281081	2.9333	2.26227	NA	0.81824	0.571487	-0.131569	-0.718609	4	4	4	26.2	26.2	26.2	0	14.349	10	775080000	681	KW-0472; KW-0496; KW-0999; KW-1185; KW-0812; KW-1133	Membrane;Mitochondrion;Mitochondrion inner membrane;Reference proteome;Transmembrane;Transmembrane helix	GO:0005739; GO:0005743; GO:0007399; GO:0033617; GO:0097177	mitochondrial cytochrome c oxidase assembly [GO:0033617]; nervous system development [GO:0007399]	mitochondrial inner membrane [GO:0005743]; mitochondrion [GO:0005739]	mitochondrial ribosome binding [GO:0097177]	2	1	1	0	0	0	0	0	0	0	1
A1L0T0	A1L0T0	M0R026;A1L0T0;M0R1B5;E9PJS0;E9PL44;M0QZX5	M0R026;A1L0T0	2-hydroxyacyl-CoA lyase 2 (EC 4.1.2.-) (Acetolactate synthase-like protein) (IlvB-like protein)	ILVBL	AHAS HACL2	+	3.31808	0.0192143	0.777655	0.67429	+	3.04245	0.00130636	1.88661	1.33578	NA	0.69521	0.507411	-0.23404	-0.872395	5	5	5	20.4	20.4	20.4	0	71.891	35	669660000	683	KW-0256; KW-0276; KW-0443; KW-0456; KW-0460; KW-0472; KW-0479; KW-1185; KW-0786; KW-0812; KW-1133	Endoplasmic reticulum;Fatty acid metabolism;Lipid metabolism;Lyase;Magnesium;Membrane;Metal-binding;Reference proteome;Thiamine pyrophosphate;Transmembrane;Transmembrane helix	GO:0000287; GO:0001561; GO:0003984; GO:0005789; GO:0005948; GO:0009097; GO:0009099; GO:0016020; GO:0016829; GO:0030976; GO:0050660	fatty acid alpha-oxidation [GO:0001561]; isoleucine biosynthetic process [GO:0009097]; valine biosynthetic process [GO:0009099]	acetolactate synthase complex [GO:0005948]; endoplasmic reticulum membrane [GO:0005789]; membrane [GO:0016020]	acetolactate synthase activity [GO:0003984]; flavin adenine dinucleotide binding [GO:0050660]; lyase activity [GO:0016829]; magnesium ion binding [GO:0000287]; thiamine pyrophosphate binding [GO:0030976]	2	4	2	4	4	0	0	0	0	0	2
A1X283	A1X283	A1X283;G3V144;A0A1B0GUF2	A1X283	SH3 and PX domain-containing protein 2B (Adapter protein HOFI) (Factor for adipocyte differentiation 49) (Tyrosine kinase substrate with four SH3 domains)	SH3PXD2B	FAD49 KIAA1295 TKS4	+	3.80837	0.000712644	1.72934	1.34418	+	4.07801	0.00146304	1.62482	1.30434	NA	0.230264	0.813976	0.0717625	0.31567	5	5	5	10.8	10.8	10.8	0	59.119	20	438230000	684	KW-0965; KW-0966; KW-0963; KW-0221; KW-0225; KW-0597; KW-1185; KW-0677; KW-0728	Cell junction;Cell projection;Cytoplasm;Differentiation;Disease variant;Phosphoprotein;Reference proteome;Repeat;SH3 domain	GO:0001501; GO:0001654; GO:0002102; GO:0005737; GO:0006801; GO:0007507; GO:0010314; GO:0016176; GO:0022617; GO:0030154; GO:0032266; GO:0042169; GO:0042554; GO:0042995; GO:0060348; GO:0060612; GO:0070161; GO:0071800; GO:0072657; GO:0080025	adipose tissue development [GO:0060612]; bone development [GO:0060348]; cell differentiation [GO:0030154]; extracellular matrix disassembly [GO:0022617]; eye development [GO:0001654]; heart development [GO:0007507]; podosome assembly [GO:0071800]; protein localization to membrane [GO:0072657]; skeletal system development [GO:0001501]; superoxide anion generation [GO:0042554]; superoxide metabolic…	anchoring junction [GO:0070161]; cell projection [GO:0042995]; cytoplasm [GO:0005737]; podosome [GO:0002102]	phosphatidylinositol-3,5-bisphosphate binding [GO:0080025]; phosphatidylinositol-3-phosphate binding [GO:0032266]; phosphatidylinositol-5-phosphate binding [GO:0010314]; SH2 domain binding [GO:0042169]; superoxide-generating NADPH oxidase activator activity [GO:0016176]	1	2	2	4	3	0	0	0	0	0	1
Q96HA1-2	Q96HA1	A8CG34-2;A8CG34;Q96HA1-2;Q96HA1-3;Q96HA1;A6NF01	A8CG34-2;A8CG34;Q96HA1-2;Q96HA1-3;Q96HA1	Nuclear envelope pore membrane protein POM 121 (Nuclear envelope pore membrane protein POM 121A) (Nucleoporin Nup121) (Pore membrane protein of 121 kDa)	POM121	KIAA0618 NUP121 POM121A	NA	1.564	0.0572194	0.649073	0.503745	+	2.53622	0.0302431	0.725996	0.607614	NA	0.220559	0.810717	-0.0840733	-0.329997	3	3	3	6.4	6.4	6.4	0	49.443	22	548540000	716	KW-0002; KW-0025; KW-0256; KW-0472; KW-0509; KW-0906; KW-0539; KW-0597; KW-0653; KW-1185; KW-0677; KW-0811; KW-0812; KW-1133; KW-0813	3D-structure;Alternative splicing;Endoplasmic reticulum;Membrane;mRNA transport;Nuclear pore complex;Nucleus;Phosphoprotein;Protein transport;Reference proteome;Repeat;Translocation;Transmembrane;Transmembrane helix;Transport	GO:0005635; GO:0005643; GO:0005654; GO:0005789; GO:0006405; GO:0006606; GO:0006913; GO:0008139; GO:0017056; GO:0031965; GO:0051028	mRNA transport [GO:0051028]; nucleocytoplasmic transport [GO:0006913]; protein import into nucleus [GO:0006606]; RNA export from nucleus [GO:0006405]	endoplasmic reticulum membrane [GO:0005789]; nuclear envelope [GO:0005635]; nuclear membrane [GO:0031965]; nuclear pore [GO:0005643]; nucleoplasm [GO:0005654]	nuclear localization sequence binding [GO:0008139]; structural constituent of nuclear pore [GO:0017056]	3	2	2	2	1	0	0	0	0	0	3
A8K7Q2	A8K7Q2	A8K7Q2	A8K7Q2	Heat shock protein family A (Hsp70) member 8 (cDNA FLJ77848)	HSPA8	NA	+	1.755	0.00626634	1.31304	0.864623	+	2.59748	0.00140659	1.98936	1.30872	NA	0.394678	0.572795	-0.430099	-0.732561	32	1	1	65.4	2.2	2.2	0.0086886	2.1329	13	559760000	717	KW-0067; KW-0547; KW-1267; KW-1185	ATP-binding;Nucleotide-binding;Proteomics identification;Reference proteome	GO:0005524; GO:0140662	NA	NA	ATP binding [GO:0005524]; ATP-dependent protein folding chaperone [GO:0140662]	1	0	1	1	1	0	0	0	1	0	2
Q14141-2	Q14141	B1AMS2;Q14141-2;Q14141-4;Q14141;Q14141-3	B1AMS2;Q14141-2;Q14141-4;Q14141;Q14141-3	Septin-6	SEPTIN6	KIAA0128 SEP2 SEPT6	+	4.86143	0.00344127	1.12178	0.991357	+	2.4966	0.0409774	0.662233	0.560837	NA	0.674526	0.716539	-0.0778358	-0.494747	8	8	5	20.9	20.9	14.2	0	64.7	51	1950500000	743	KW-0002; KW-0007; KW-0025; KW-0131; KW-0132; KW-0966; KW-0137; KW-0158; KW-0969; KW-0175; KW-0963; KW-0206; KW-0221; KW-0903; KW-0282; KW-0342; KW-0945; KW-0995; KW-0547; KW-0597; KW-1185; KW-0744	3D-structure;Acetylation;Alternative splicing;Cell cycle;Cell division;Cell projection;Centromere;Chromosome;Cilium;Coiled coil;Cytoplasm;Cytoskeleton;Differentiation;Direct protein sequencing;Flagellum;GTP-binding;Host-virus interaction;Kinetochore;Nucleotide-binding;Phosphoprotein;Reference proteome;Spermatogenesis	GO:0000281; GO:0000776; GO:0003924; GO:0005525; GO:0005819; GO:0005940; GO:0007283; GO:0008021; GO:0015630; GO:0030154; GO:0030496; GO:0031105; GO:0032153; GO:0032154; GO:0032173; GO:0043679; GO:0060090; GO:0060271; GO:0061640; GO:0097227	cell differentiation [GO:0030154]; cilium assembly [GO:0060271]; cytoskeleton-dependent cytokinesis [GO:0061640]; mitotic cytokinesis [GO:0000281]; spermatogenesis [GO:0007283]	axon terminus [GO:0043679]; cell division site [GO:0032153]; cleavage furrow [GO:0032154]; kinetochore [GO:0000776]; microtubule cytoskeleton [GO:0015630]; midbody [GO:0030496]; septin collar [GO:0032173]; septin complex [GO:0031105]; septin ring [GO:0005940]; sperm annulus [GO:0097227]; spindle [GO:0005819]; synaptic vesicle [GO:0008021]	GTP binding [GO:0005525]; GTPase activity [GO:0003924]; molecular adaptor activity [GO:0060090]	2	3	3	6	5	1	1	1	1	2	3
Q99439-2	Q99439	B4DDF4;B4DUT8;Q99439-2;Q99439;K7ES69;A0A087X271;H3BVI6;A0A087X1X5;A0A087WV51;H3BQH0	B4DDF4;B4DUT8;Q99439-2;Q99439;K7ES69;A0A087X271;H3BVI6	Calponin-2 (Calponin H2, smooth muscle) (Neutral calponin)	CNN2	NA	+	5.41519	0.000688372	2.08181	1.72701	+	5.93732	0.00026	2.68673	2.19127	NA	0.328218	0.787501	-0.070314	-0.364987	5	4	4	20.5	16.8	16.8	0	44.152	23	733980000	755	KW-0002; KW-0007; KW-0009; KW-0025; KW-0112; KW-0903; KW-0597; KW-1185; KW-0677	3D-structure;Acetylation;Actin-binding;Alternative splicing;Calmodulin-binding;Direct protein sequencing;Phosphoprotein;Reference proteome;Repeat	GO:0001725; GO:0003779; GO:0005516; GO:0005576; GO:0005856; GO:0005911; GO:0005925; GO:0006909; GO:0007010; GO:0007015; GO:0010628; GO:0015629; GO:0016020; GO:0030097; GO:0031032; GO:0032970; GO:0035580; GO:0042060; GO:0045296; GO:0050765; GO:0051015; GO:0051649; GO:0070663; GO:0071260; GO:1904724; GO:1905517; GO:1905522	actin filament organization [GO:0007015]; actomyosin structure organization [GO:0031032]; cellular response to mechanical stimulus [GO:0071260]; cytoskeleton organization [GO:0007010]; establishment of localization in cell [GO:0051649]; hemopoiesis [GO:0030097]; macrophage migration [GO:1905517]; negative regulation of macrophage migration [GO:1905522]; negative regulation of phagocytosis [GO:005…	actin cytoskeleton [GO:0015629]; cell-cell junction [GO:0005911]; cytoskeleton [GO:0005856]; extracellular region [GO:0005576]; focal adhesion [GO:0005925]; membrane [GO:0016020]; specific granule lumen [GO:0035580]; stress fiber [GO:0001725]; tertiary granule lumen [GO:1904724]	actin binding [GO:0003779]; actin filament binding [GO:0051015]; cadherin binding [GO:0045296]; calmodulin binding [GO:0005516]	3	3	1	3	2	0	0	0	0	0	2
B4DLN1	B4DLN1	B4DLN1;I3L1E8	B4DLN1	cDNA FLJ60124, highly similar to Mitochondrial dicarboxylate carrier	NA	NA	+	5.2551	0.00857644	0.886679	0.812024	+	5.34047	0.0185872	0.749273	0.696567	NA	0.397667	0.810806	0.0536884	0.334647	11	11	0	30.1	30.1	0	0	96.659	140	8886600000	760	KW-0472; KW-0496; KW-0999; KW-1185; KW-0687; KW-0689; KW-0812; KW-0813	Membrane;Mitochondrion;Mitochondrion inner membrane;Reference proteome;Ribonucleoprotein;Ribosomal protein;Transmembrane;Transport	GO:0003735; GO:0005654; GO:0005739; GO:0005743; GO:0005840; GO:0006412; GO:0006839; GO:1990904	mitochondrial transport [GO:0006839]; translation [GO:0006412]	mitochondrial inner membrane [GO:0005743]; mitochondrion [GO:0005739]; nucleoplasm [GO:0005654]; ribonucleoprotein complex [GO:1990904]; ribosome [GO:0005840]	structural constituent of ribosome [GO:0003735]	7	8	6	7	5	4	6	5	10	11	7
O95249	O95249	B4DQA8;K7EJC8;E9PCW1;O95249;G5E9T8;O95249-2;F6RU00	B4DQA8;K7EJC8;E9PCW1;O95249;G5E9T8;O95249-2	Golgi SNAP receptor complex member 1 (28 kDa Golgi SNARE protein) (28 kDa cis-Golgi SNARE p28) (GOS-28)	GOSR1	GS28	+	4.10988	0.000696471	2.33599	1.731	+	5.3756	0.000313043	2.65941	2.1012	NA	1.21262	0.296419	-0.26935	-1.20348	4	4	4	37.4	37.4	37.4	0	66.571	26	882600000	761	KW-0007; KW-0025; KW-0175; KW-0931; KW-0333; KW-0472; KW-0597; KW-0653; KW-1185; KW-0812; KW-1133; KW-0813	Acetylation;Alternative splicing;Coiled coil;ER-Golgi transport;Golgi apparatus;Membrane;Phosphoprotein;Protein transport;Reference proteome;Transmembrane;Transmembrane helix;Transport	GO:0000139; GO:0005484; GO:0005794; GO:0005797; GO:0005801; GO:0005829; GO:0006888; GO:0006891; GO:0006906; GO:0015031; GO:0016020; GO:0030133; GO:0031201; GO:0042147	endoplasmic reticulum to Golgi vesicle-mediated transport [GO:0006888]; intra-Golgi vesicle-mediated transport [GO:0006891]; protein transport [GO:0015031]; retrograde transport, endosome to Golgi [GO:0042147]; vesicle fusion [GO:0006906]	cis-Golgi network [GO:0005801]; cytosol [GO:0005829]; Golgi apparatus [GO:0005794]; Golgi medial cisterna [GO:0005797]; Golgi membrane [GO:0000139]; membrane [GO:0016020]; SNARE complex [GO:0031201]; transport vesicle [GO:0030133]	SNAP receptor activity [GO:0005484]	1	2	2	2	2	0	1	0	1	1	1
Q9Y6E0-2	Q9Y6E0	H0Y630;B4DR80;Q9Y6E0-2;Q9Y6E0;Q5JV98	H0Y630;B4DR80;Q9Y6E0-2;Q9Y6E0;Q5JV98	Serine/threonine-protein kinase 24 (EC 2.7.11.1) (Mammalian STE20-like protein kinase 3) (MST-3) (STE20-like kinase MST3) [Cleaved into: Serine/threonine-protein kinase 24 36 kDa subunit (Mammalian STE20-like protein kinase 3 N-terminal) (MST3/N); Serine/threonine-protein kinase 24 12 kDa subunit (Mammalian STE20-like protein kinase 3 C-terminal) (MST3/C)]	STK24	MST3 STK3	+	1.64478	0.0306459	0.805396	0.601055	+	2.77627	0.00157249	1.8746	1.28831	NA	1.55496	0.103268	-0.484301	-1.72587	10	4	3	27.9	16	11.7	0	20.176	17	398630000	762	KW-0002; KW-0007; KW-0025; KW-0053; KW-0067; KW-0963; KW-0418; KW-0460; KW-0472; KW-0479; KW-0547; KW-0539; KW-0597; KW-1185; KW-0723; KW-0808	3D-structure;Acetylation;Alternative splicing;Apoptosis;ATP-binding;Cytoplasm;Kinase;Magnesium;Membrane;Metal-binding;Nucleotide-binding;Nucleus;Phosphoprotein;Reference proteome;Serine/threonine-protein kinase;Transferase	GO:0000139; GO:0004672; GO:0004674; GO:0005524; GO:0005634; GO:0005654; GO:0005730; GO:0005737; GO:0005794; GO:0005829; GO:0006468; GO:0007165; GO:0008631; GO:0009267; GO:0030336; GO:0042542; GO:0045296; GO:0046777; GO:0046872; GO:0048679; GO:0048680; GO:0070062; GO:0097194; GO:0106310	cellular response to starvation [GO:0009267]; execution phase of apoptosis [GO:0097194]; intrinsic apoptotic signaling pathway in response to oxidative stress [GO:0008631]; negative regulation of cell migration [GO:0030336]; positive regulation of axon regeneration [GO:0048680]; protein autophosphorylation [GO:0046777]; protein phosphorylation [GO:0006468]; regulation of axon regeneration [GO:004…	cytoplasm [GO:0005737]; cytosol [GO:0005829]; extracellular exosome [GO:0070062]; Golgi apparatus [GO:0005794]; Golgi membrane [GO:0000139]; nucleolus [GO:0005730]; nucleoplasm [GO:0005654]; nucleus [GO:0005634]	ATP binding [GO:0005524]; cadherin binding [GO:0045296]; metal ion binding [GO:0046872]; protein kinase activity [GO:0004672]; protein serine kinase activity [GO:0106310]; protein serine/threonine kinase activity [GO:0004674]	1	2	1	1	1	0	0	0	0	0	2
Q9BUN8-2	Q9BUN8	B4E1G1;Q9BUN8-2;Q9BUN8;E5RGY0	B4E1G1;Q9BUN8-2;Q9BUN8;E5RGY0	Derlin-1 (Degradation in endoplasmic reticulum protein 1) (DERtrin-1) (Der1-like protein 1)	DERL1	DER1	+	4.31717	0.000353846	2.88654	2.05701	+	2.91535	0.000223529	2.607	1.63072	NA	0.0130561	1	-0.00555992	-0.0226791	3	3	3	17.9	17.9	17.9	0	7.8405	17	882790000	776	KW-0002; KW-0007; KW-0025; KW-0256; KW-0945; KW-0472; KW-0597; KW-0653; KW-1185; KW-0812; KW-1133; KW-0813; KW-0834	3D-structure;Acetylation;Alternative splicing;Endoplasmic reticulum;Host-virus interaction;Membrane;Phosphoprotein;Protein transport;Reference proteome;Transmembrane;Transmembrane helix;Transport;Unfolded protein response	GO:0000839; GO:0002020; GO:0005047; GO:0005769; GO:0005770; GO:0005783; GO:0005789; GO:0006986; GO:0016020; GO:0030433; GO:0030968; GO:0030970; GO:0031398; GO:0031625; GO:0031648; GO:0032092; GO:0036502; GO:0036503; GO:0036513; GO:0038023; GO:0042288; GO:0042802; GO:0044322; GO:0044877; GO:0045184; GO:0051117; GO:0051787; GO:0071712; GO:1990381	endoplasmic reticulum unfolded protein response [GO:0030968]; ER-associated misfolded protein catabolic process [GO:0071712]; ERAD pathway [GO:0036503]; establishment of protein localization [GO:0045184]; positive regulation of protein binding [GO:0032092]; positive regulation of protein ubiquitination [GO:0031398]; protein destabilization [GO:0031648]; response to unfolded protein [GO:0006986]; …	Derlin-1 retrotranslocation complex [GO:0036513]; Derlin-1-VIMP complex [GO:0036502]; early endosome [GO:0005769]; endoplasmic reticulum [GO:0005783]; endoplasmic reticulum membrane [GO:0005789]; endoplasmic reticulum quality control compartment [GO:0044322]; Hrd1p ubiquitin ligase ERAD-L complex [GO:0000839]; late endosome [GO:0005770]; membrane [GO:0016020]	ATPase binding [GO:0051117]; identical protein binding [GO:0042802]; MHC class I protein binding [GO:0042288]; misfolded protein binding [GO:0051787]; protease binding [GO:0002020]; protein-containing complex binding [GO:0044877]; signal recognition particle binding [GO:0005047]; signaling receptor activity [GO:0038023]; ubiquitin protein ligase binding [GO:0031625]; ubiquitin-specific protease b…	0	1	2	1	0	0	0	0	0	0	1
O75449	O75449	B7ZBC8;O75449;B7ZBC9;O75449-2;Q9BW62	B7ZBC8;O75449;B7ZBC9;O75449-2	Katanin p60 ATPase-containing subunit A1 (Katanin p60 subunit A1) (EC 5.6.1.1) (p60 katanin)	KATNA1	NA	+	4.74173	0.000105882	3.32291	2.36543	+	3.97988	0.000293333	2.89855	1.99486	NA	0.0613167	0.942646	0.0735264	0.138858	3	3	3	11.8	11.8	11.8	0	9.2473	21	2415000000	798	KW-0002; KW-0025; KW-0067; KW-0131; KW-0132; KW-0963; KW-0206; KW-0413; KW-0493; KW-0498; KW-0547; KW-0597; KW-1185; KW-0832	3D-structure;Alternative splicing;ATP-binding;Cell cycle;Cell division;Cytoplasm;Cytoskeleton;Isomerase;Microtubule;Mitosis;Nucleotide-binding;Phosphoprotein;Reference proteome;Ubl conjugation	GO:0000922; GO:0005524; GO:0005737; GO:0005813; GO:0005819; GO:0005874; GO:0007049; GO:0008017; GO:0008352; GO:0008568; GO:0015630; GO:0016853; GO:0016887; GO:0030496; GO:0031122; GO:0046982; GO:0051013; GO:0051301; GO:0097431	cell cycle [GO:0007049]; cell division [GO:0051301]; cytoplasmic microtubule organization [GO:0031122]; microtubule severing [GO:0051013]	centrosome [GO:0005813]; cytoplasm [GO:0005737]; katanin complex [GO:0008352]; microtubule [GO:0005874]; microtubule cytoskeleton [GO:0015630]; midbody [GO:0030496]; mitotic spindle pole [GO:0097431]; spindle [GO:0005819]; spindle pole [GO:0000922]	ATP binding [GO:0005524]; ATP hydrolysis activity [GO:0016887]; isomerase activity [GO:0016853]; microtubule binding [GO:0008017]; microtubule severing ATPase activity [GO:0008568]; protein heterodimerization activity [GO:0046982]	0	0	2	0	3	1	1	1	1	0	1
O60573-2	O60573	C9JEL3;B9A044;B8ZZ50;O60573-2;O60573;B4E1E4;B9A023;A0A8I5KSA5;B8ZZL3;A0A8I5KT16	C9JEL3;B9A044;B8ZZ50;O60573-2;O60573	Eukaryotic translation initiation factor 4E type 2 (eIF-4E type 2) (eIF4E type 2) (Eukaryotic translation initiation factor 4E homologous protein) (Eukaryotic translation initiation factor 4E-like 3) (eIF4E-like protein 4E-LP) (mRNA cap-binding protein 4EHP) (h4EHP) (mRNA cap-binding protein type 3)	EIF4E2	EIF4EL3	+	5.48594	0.0122951	0.805064	0.746995	+	3.72853	0.0342675	0.655972	0.590048	NA	0.209846	0.853864	-0.0503101	-0.255825	5	5	5	29.1	29.1	29.1	0	34.731	35	1169400000	801	KW-0002; KW-0007; KW-0025; KW-0963; KW-0396; KW-1017; KW-0597; KW-0648; KW-1185; KW-0694; KW-0943; KW-0810; KW-0832	3D-structure;Acetylation;Alternative splicing;Cytoplasm;Initiation factor;Isopeptide bond;Phosphoprotein;Protein biosynthesis;Reference proteome;RNA-binding;RNA-mediated gene silencing;Translation regulation;Ubl conjugation	GO:0000339; GO:0000340; GO:0000932; GO:0003723; GO:0003743; GO:0005737; GO:0005829; GO:0005845; GO:0008135; GO:0016281; GO:0017148; GO:0031625; GO:0035278	miRNA-mediated gene silencing by inhibition of translation [GO:0035278]; negative regulation of translation [GO:0017148]	cytoplasm [GO:0005737]; cytosol [GO:0005829]; eukaryotic translation initiation factor 4F complex [GO:0016281]; mRNA cap binding complex [GO:0005845]; P-body [GO:0000932]	RNA 7-methylguanosine cap binding [GO:0000340]; RNA binding [GO:0003723]; RNA cap binding [GO:0000339]; translation factor activity, RNA binding [GO:0008135]; translation initiation factor activity [GO:0003743]; ubiquitin protein ligase binding [GO:0031625]	3	2	3	3	3	2	1	1	0	1	3
Q14919	Q14919	E9PQX9;C9JCC6;Q14919;Q14919-2;E9PNC7;E9PMW2	E9PQX9;C9JCC6;Q14919;Q14919-2;E9PNC7	Dr1-associated corepressor (Dr1-associated protein 1) (Negative cofactor 2-alpha) (NC2-alpha)	DRAP1	NA	NA	1.33601	0.150095	0.432857	0.352949	+	4.27419	0.0152135	0.80987	0.726502	NA	0.556608	0.56315	-0.207932	-0.746657	4	4	4	16.8	16.8	16.8	0	9.4309	36	483330000	834	KW-0002; KW-0025; KW-0903; KW-0238; KW-0539; KW-0597; KW-1185; KW-0678; KW-0804; KW-0805	3D-structure;Alternative splicing;Direct protein sequencing;DNA-binding;Nucleus;Phosphoprotein;Reference proteome;Repressor;Transcription;Transcription regulation	GO:0000122; GO:0001046; GO:0001091; GO:0005634; GO:0006366; GO:0016251; GO:0017025; GO:0017054; GO:0042802; GO:0046982; GO:0090575	negative regulation of transcription by RNA polymerase II [GO:0000122]; transcription by RNA polymerase II [GO:0006366]	negative cofactor 2 complex [GO:0017054]; nucleus [GO:0005634]; RNA polymerase II transcription regulator complex [GO:0090575]	core promoter sequence-specific DNA binding [GO:0001046]; identical protein binding [GO:0042802]; protein heterodimerization activity [GO:0046982]; RNA polymerase II general transcription initiation factor activity [GO:0016251]; RNA polymerase II general transcription initiation factor binding [GO:0001091]; TBP-class protein binding [GO:0017025]	2	3	2	2	2	1	2	1	1	2	1
P49585	P49585	C9JEJ2;P49585;C9J050;H7C1T3;C9J2E1;Q9Y5K3-2;Q9Y5K3-4;Q9Y5K3-3;Q9Y5K3;C9JVS0;C9JPY0;F8WAZ5;H7BZN1;F2Z2B1	C9JEJ2;P49585;C9J050;H7C1T3;C9J2E1;Q9Y5K3-2;Q9Y5K3-4;Q9Y5K3-3;Q9Y5K3	Choline-phosphate cytidylyltransferase A (EC 2.7.7.15) (CCT-alpha) (CTP:phosphocholine cytidylyltransferase A) (CCT A) (CT A) (Phosphorylcholine transferase A)	PCYT1A	CTPCT PCYT1	+	1.18587	0.0266371	0.986583	0.622328	+	1.40792	0.0326451	0.845445	0.595909	NA	0.276277	0.813957	-0.0614887	-0.317737	6	6	6	23.4	23.4	23.4	0	71.559	41	1050100000	836	KW-0007; KW-0182; KW-0963; KW-0225; KW-0242; KW-0256; KW-0444; KW-0443; KW-0472; KW-0548; KW-0539; KW-0594; KW-1208; KW-0597; KW-1185; KW-0677; KW-0808; KW-0832	Acetylation;Cone-rod dystrophy;Cytoplasm;Disease variant;Dwarfism;Endoplasmic reticulum;Lipid biosynthesis;Lipid metabolism;Membrane;Nucleotidyltransferase;Nucleus;Phospholipid biosynthesis;Phospholipid metabolism;Phosphoprotein;Reference proteome;Repeat;Transferase;Ubl conjugation	GO:0004105; GO:0005516; GO:0005634; GO:0005635; GO:0005783; GO:0005789; GO:0005829; GO:0005886; GO:0006656; GO:0006657; GO:0031210; GO:0042587; GO:0042802; GO:0042803; GO:0140678	CDP-choline pathway [GO:0006657]; phosphatidylcholine biosynthetic process [GO:0006656]	cytosol [GO:0005829]; endoplasmic reticulum [GO:0005783]; endoplasmic reticulum membrane [GO:0005789]; glycogen granule [GO:0042587]; nuclear envelope [GO:0005635]; nucleus [GO:0005634]; plasma membrane [GO:0005886]	calmodulin binding [GO:0005516]; choline-phosphate cytidylyltransferase activity [GO:0004105]; identical protein binding [GO:0042802]; molecular function inhibitor activity [GO:0140678]; phosphatidylcholine binding [GO:0031210]; protein homodimerization activity [GO:0042803]	2	5	2	5	3	0	1	1	1	0	2
P99999	P99999	C9JFR7;P99999;CON__P62894	C9JFR7;P99999	Cytochrome c	CYCS	CYC	+	3.18362	0.0157588	0.827782	0.706596	+	3.42904	0.0132656	0.869989	0.746952	NA	0.00563326	1	-0.0037468	-0.0115342	5	5	5	51.5	51.5	51.5	0	21.699	30	1137600000	837	KW-0002; KW-0007; KW-0053; KW-0903; KW-0225; KW-0249; KW-0349; KW-0408; KW-0479; KW-0496; KW-0597; KW-1185; KW-0679; KW-0813	3D-structure;Acetylation;Apoptosis;Direct protein sequencing;Disease variant;Electron transport;Heme;Iron;Metal-binding;Mitochondrion;Phosphoprotein;Reference proteome;Respiratory chain;Transport	GO:0005634; GO:0005739; GO:0005743; GO:0005758; GO:0005829; GO:0006122; GO:0006123; GO:0008635; GO:0009055; GO:0020037; GO:0043280; GO:0043293; GO:0045333; GO:0046872; GO:0070469; GO:0097193; GO:0097202	activation of cysteine-type endopeptidase activity [GO:0097202]; activation of cysteine-type endopeptidase activity involved in apoptotic process by cytochrome c [GO:0008635]; cellular respiration [GO:0045333]; intrinsic apoptotic signaling pathway [GO:0097193]; mitochondrial electron transport, cytochrome c to oxygen [GO:0006123]; mitochondrial electron transport, ubiquinol to cytochrome c [GO:0…	apoptosome [GO:0043293]; cytosol [GO:0005829]; mitochondrial inner membrane [GO:0005743]; mitochondrial intermembrane space [GO:0005758]; mitochondrion [GO:0005739]; nucleus [GO:0005634]; respirasome [GO:0070469]	electron transfer activity [GO:0009055]; heme binding [GO:0020037]; metal ion binding [GO:0046872]	2	2	2	1	2	1	1	1	1	1	3
Q9NYK5	Q9NYK5	C9JG87;Q9NYK5;Q9NYK5-2	C9JG87;Q9NYK5;Q9NYK5-2	39S ribosomal protein L39, mitochondrial (L39mt) (MRP-L39) (39S ribosomal protein L5, mitochondrial) (L5mt) (MRP-L5) (Mitochondrial large ribosomal subunit protein mL39)	MRPL39	C21orf92 MRPL5 RPML5	NA	2.13415	0.0863758	0.517028	0.443104	+	4.76322	0.0414778	0.599122	0.55863	NA	0.903097	0.624219	-0.101627	-0.6379	9	9	9	36	36	36	0	28.085	70	2439600000	839	KW-0002; KW-0007; KW-0025; KW-0496; KW-1185; KW-0687; KW-0689	3D-structure;Acetylation;Alternative splicing;Mitochondrion;Reference proteome;Ribonucleoprotein;Ribosomal protein	GO:0000166; GO:0003723; GO:0005739; GO:0005743; GO:0005761; GO:0005762; GO:0032543	mitochondrial translation [GO:0032543]	mitochondrial inner membrane [GO:0005743]; mitochondrial large ribosomal subunit [GO:0005762]; mitochondrial ribosome [GO:0005761]; mitochondrion [GO:0005739]	nucleotide binding [GO:0000166]; RNA binding [GO:0003723]	5	4	6	6	4	2	2	2	2	1	6
O43772	O43772	C9JPE1;O43772;F8WEF6	C9JPE1;O43772	Mitochondrial carnitine/acylcarnitine carrier protein (Carnitine/acylcarnitine translocase) (CAC) (CACT) (Solute carrier family 25 member 20)	SLC25A20	CAC CACT	NA	0.921671	0.170912	0.448462	0.331478	+	2.61507	0.0160638	0.880895	0.716998	NA	0.358506	0.680893	-0.152348	-0.531462	3	3	3	14.5	14.5	14.5	0	6.9562	16	373360000	849	KW-0007; KW-0225; KW-0445; KW-0472; KW-0496; KW-0999; KW-1185; KW-0677; KW-0812; KW-1133; KW-0813	Acetylation;Disease variant;Lipid transport;Membrane;Mitochondrion;Mitochondrion inner membrane;Reference proteome;Repeat;Transmembrane;Transmembrane helix;Transport	GO:0001701; GO:0005739; GO:0005740; GO:0005743; GO:0005829; GO:0006839; GO:0006853; GO:0015227; GO:1902603	carnitine shuttle [GO:0006853]; carnitine transmembrane transport [GO:1902603]; in utero embryonic development [GO:0001701]; mitochondrial transport [GO:0006839]	cytosol [GO:0005829]; mitochondrial envelope [GO:0005740]; mitochondrial inner membrane [GO:0005743]; mitochondrion [GO:0005739]	acyl carnitine transmembrane transporter activity [GO:0015227]	0	1	1	0	1	1	1	0	1	1	1
Q6NXT1	Q6NXT1	D3YTC9;Q6NXT1;C9JU48;H7BZV9;B5MCX7;H7C3L3;F8WB76;Q6NXT1-2	D3YTC9;Q6NXT1;C9JU48;H7BZV9;B5MCX7;H7C3L3	Ankyrin repeat domain-containing protein 54 (Lyn-interacting ankyrin repeat protein)	ANKRD54	LIAR	NA	1.52278	0.0587466	0.646992	0.499391	+	1.33881	0.0235869	0.985232	0.650664	NA	0.122429	0.923974	0.0357544	0.169935	4	4	4	20.4	20.4	20.4	0	9.7526	11	622140000	901	KW-0007; KW-0025; KW-0040; KW-0963; KW-0539; KW-0597; KW-1185; KW-0677	Acetylation;Alternative splicing;ANK repeat;Cytoplasm;Nucleus;Phosphoprotein;Reference proteome;Repeat	GO:0005634; GO:0005737; GO:0006913; GO:0019887; GO:0030496; GO:0044877; GO:0045648; GO:0045859; GO:1902531	nucleocytoplasmic transport [GO:0006913]; positive regulation of erythrocyte differentiation [GO:0045648]; regulation of intracellular signal transduction [GO:1902531]; regulation of protein kinase activity [GO:0045859]	cytoplasm [GO:0005737]; midbody [GO:0030496]; nucleus [GO:0005634]	protein kinase regulator activity [GO:0019887]; protein-containing complex binding [GO:0044877]	0	1	0	0	2	1	2	0	0	0	0
Q9NX40	Q9NX40	D6RDK6;D6RBN5;Q9NX40;D6RI08;D6RDK1;D6RIV2;D6R9T5;D6RG39;D6RIT9;Q9NX40-3;Q9NX40-2;Q9NX40-4	D6RDK6;D6RBN5;Q9NX40;D6RI08;D6RDK1;D6RIV2;D6R9T5;D6RG39;D6RIT9;Q9NX40-3;Q9NX40-2;Q9NX40-4	OCIA domain-containing protein 1 (Ovarian cancer immunoreactive antigen domain containing 1) (Ovarian carcinoma immunoreactive antigen)	OCIAD1	ASRIJ OCIA	+	0.964076	0.0295921	1.10932	0.606772	NA	0.114855	1	-0.466652	-0.290221	NA	0.0442047	0.942799	0.104133	0.112002	3	3	3	12.3	12.3	12.3	0	6.3723	28	807640000	913	KW-0025; KW-0967; KW-0597; KW-1185	Alternative splicing;Endosome;Phosphoprotein;Reference proteome	GO:0005764; GO:0005768; GO:0005794; GO:0006897; GO:0016020; GO:0046427; GO:0061484; GO:2000736	endocytosis [GO:0006897]; hematopoietic stem cell homeostasis [GO:0061484]; positive regulation of receptor signaling pathway via JAK-STAT [GO:0046427]; regulation of stem cell differentiation [GO:2000736]	endosome [GO:0005768]; Golgi apparatus [GO:0005794]; lysosome [GO:0005764]; membrane [GO:0016020]	NA	2	2	2	2	2	0	1	0	1	0	2
Q9P2W9	Q9P2W9	D6RC71;D6RF48;Q9P2W9	D6RC71;D6RF48;Q9P2W9	Syntaxin-18 (Cell growth-inhibiting gene 9 protein)	STX18	NA	+	3.21893	0.00659373	1.03724	0.855746	+	4.93263	0.00572231	1.02451	0.916804	NA	0.0792241	0.948814	-0.0201443	-0.104586	3	3	3	15.4	15.4	15.4	0	8.2039	18	324720000	916	KW-0175; KW-0256; KW-0931; KW-0333; KW-0472; KW-0653; KW-1185; KW-0812; KW-1133; KW-0813	Coiled coil;Endoplasmic reticulum;ER-Golgi transport;Golgi apparatus;Membrane;Protein transport;Reference proteome;Transmembrane;Transmembrane helix;Transport	GO:0000139; GO:0005484; GO:0005783; GO:0005789; GO:0006886; GO:0006890; GO:0019904; GO:0031201; GO:0090158; GO:1902117; GO:1902953; GO:1903358	endoplasmic reticulum membrane organization [GO:0090158]; intracellular protein transport [GO:0006886]; positive regulation of ER to Golgi vesicle-mediated transport [GO:1902953]; positive regulation of organelle assembly [GO:1902117]; regulation of Golgi organization [GO:1903358]; retrograde vesicle-mediated transport, Golgi to endoplasmic reticulum [GO:0006890]	endoplasmic reticulum [GO:0005783]; endoplasmic reticulum membrane [GO:0005789]; Golgi membrane [GO:0000139]; SNARE complex [GO:0031201]	protein domain specific binding [GO:0019904]; SNAP receptor activity [GO:0005484]	2	1	1	1	1	0	1	1	1	0	2
Q8NBQ5	Q8NBQ5	D6RCD0;Q8NBQ5	D6RCD0;Q8NBQ5	Estradiol 17-beta-dehydrogenase 11 (EC 1.1.1.62) (17-beta-hydroxysteroid dehydrogenase 11) (17-beta-HSD 11) (17bHSD11) (17betaHSD11) (17-beta-hydroxysteroid dehydrogenase XI) (17-beta-HSD XI) (17betaHSDXI) (Cutaneous T-cell lymphoma-associated antigen HD-CL-03) (CTCL-associated antigen HD-CL-03) (Dehydrogenase/reductase SDR family member 8) (Retinal short-chain dehydrogenase/reductase 2) (retSDR2…	HSD17B11	DHRS8 PAN1B SDR16C2	+	2.82187	0.00158777	1.62952	1.17369	+	3.12735	0.00036	2.2889	1.54199	NA	0.516899	0.634038	-0.138703	-0.612846	5	5	5	23.4	23.4	23.4	0	19.408	35	732740000	918	KW-0002; KW-0256; KW-0444; KW-0551; KW-0443; KW-0521; KW-0560; KW-1185; KW-0732; KW-0752	3D-structure;Endoplasmic reticulum;Lipid biosynthesis;Lipid droplet;Lipid metabolism;NADP;Oxidoreductase;Reference proteome;Signal;Steroid biosynthesis	GO:0004303; GO:0005737; GO:0005783; GO:0005811; GO:0005829; GO:0006703; GO:0006710; GO:0016229; GO:0016616; GO:0044594	androgen catabolic process [GO:0006710]; estrogen biosynthetic process [GO:0006703]	cytoplasm [GO:0005737]; cytosol [GO:0005829]; endoplasmic reticulum [GO:0005783]; lipid droplet [GO:0005811]	17-beta-hydroxysteroid dehydrogenase (NAD+) activity [GO:0044594]; estradiol 17-beta-dehydrogenase [NAD(P)] activity [GO:0004303]; oxidoreductase activity, acting on the CH-OH group of donors, NAD or NADP as acceptor [GO:0016616]; steroid dehydrogenase activity [GO:0016229]	3	3	4	3	3	0	0	0	0	0	4
Q14011	Q14011	K7ENX8;K7ELV6;K7EJV5;K7ELT6;K7EJV1;K7EMY9;K7EPM4;K7ER40;K7EQR7;D6W5Y5;Q14011;Q14011-2;K7EQX4;K7ENN6;K7EIF7;K7EQL0	K7ENX8;K7ELV6;K7EJV5;K7ELT6;K7EJV1;K7EMY9;K7EPM4;K7ER40;K7EQR7;D6W5Y5;Q14011;Q14011-2	Cold-inducible RNA-binding protein (A18 hnRNP) (Glycine-rich RNA-binding protein CIRP)	CIRBP	A18HNRNP CIRP	+	2.10856	0.00773647	1.14027	0.830731	NA	0.254431	1	-0.0934155	-0.0571252	NA	0.67304	0.340844	0.624603	1.11374	3	3	3	68.8	68.8	68.8	0	73.145	22	225270000	928	KW-0002; KW-0010; KW-0025; KW-0963; KW-0539; KW-0597; KW-1185; KW-0678; KW-0694; KW-0346	3D-structure;Activator;Alternative splicing;Cytoplasm;Nucleus;Phosphoprotein;Reference proteome;Repressor;RNA-binding;Stress response	GO:0003723; GO:0003730; GO:0005634; GO:0005654; GO:0005681; GO:0005737; GO:0009409; GO:0009411; GO:0010494; GO:0030371; GO:0034063; GO:0045727; GO:0048026; GO:0048255; GO:0070181	mRNA stabilization [GO:0048255]; positive regulation of mRNA splicing, via spliceosome [GO:0048026]; positive regulation of translation [GO:0045727]; response to cold [GO:0009409]; response to UV [GO:0009411]; stress granule assembly [GO:0034063]	cytoplasm [GO:0005737]; cytoplasmic stress granule [GO:0010494]; nucleoplasm [GO:0005654]; nucleus [GO:0005634]; spliceosomal complex [GO:0005681]	mRNA 3'-UTR binding [GO:0003730]; RNA binding [GO:0003723]; small ribosomal subunit rRNA binding [GO:0070181]; translation repressor activity [GO:0030371]	2	3	2	2	2	0	1	1	0	0	0
P33121-2	P33121	E7EPM6;H0Y9Z9;P33121-2;P33121-3;P33121;D6RER0;B7Z3Z9;A0A994J7S4;D6RG07;H0Y9U7	E7EPM6;H0Y9Z9;P33121-2;P33121-3;P33121;D6RER0;B7Z3Z9;A0A994J7S4	Long-chain-fatty-acid--CoA ligase 1 (EC 6.2.1.3) (Acyl-CoA synthetase 1) (ACS1) (Arachidonate--CoA ligase) (EC 6.2.1.15) (Long-chain acyl-CoA synthetase 1) (LACS 1) (Long-chain acyl-CoA synthetase 2) (LACS 2) (Long-chain fatty acid-CoA ligase 2) (Palmitoyl-CoA ligase 1) (Palmitoyl-CoA ligase 2) (Phytanate--CoA ligase) (EC 6.2.1.24)	ACSL1	FACL1 FACL2 LACS LACS1 LACS2	+	3.11978	0.00169627	1.52255	1.15072	+	3.44949	0.00517825	1.16501	0.95574	NA	0.0839559	0.942026	0.0224747	0.113555	3	3	3	6.2	6.2	6.2	0	10.457	19	313310000	955	KW-0007; KW-0025; KW-0067; KW-0903; KW-0256; KW-0276; KW-0325; KW-0436; KW-0443; KW-0460; KW-0472; KW-0492; KW-0496; KW-1000; KW-0944; KW-0547; KW-0576; KW-0597; KW-1185; KW-0735; KW-0812; KW-1133	Acetylation;Alternative splicing;ATP-binding;Direct protein sequencing;Endoplasmic reticulum;Fatty acid metabolism;Glycoprotein;Ligase;Lipid metabolism;Magnesium;Membrane;Microsome;Mitochondrion;Mitochondrion outer membrane;Nitration;Nucleotide-binding;Peroxisome;Phosphoprotein;Reference proteome;Signal-anchor;Transmembrane;Transmembrane helix	GO:0000038; GO:0001676; GO:0004467; GO:0005524; GO:0005739; GO:0005741; GO:0005778; GO:0005783; GO:0005789; GO:0005886; GO:0007584; GO:0008610; GO:0010747; GO:0014070; GO:0015908; GO:0016020; GO:0019432; GO:0033211; GO:0034201; GO:0035338; GO:0042178; GO:0044539; GO:0047676; GO:0050197; GO:0070251; GO:0071902; GO:0090434; GO:0120162	adiponectin-activated signaling pathway [GO:0033211]; fatty acid transport [GO:0015908]; lipid biosynthetic process [GO:0008610]; long-chain fatty acid import into cell [GO:0044539]; long-chain fatty acid metabolic process [GO:0001676]; long-chain fatty-acyl-CoA biosynthetic process [GO:0035338]; positive regulation of cold-induced thermogenesis [GO:0120162]; positive regulation of long-chain fat…	endoplasmic reticulum [GO:0005783]; endoplasmic reticulum membrane [GO:0005789]; membrane [GO:0016020]; mitochondrial outer membrane [GO:0005741]; mitochondrion [GO:0005739]; peroxisomal membrane [GO:0005778]; plasma membrane [GO:0005886]	arachidonate-CoA ligase activity [GO:0047676]; ATP binding [GO:0005524]; long-chain fatty acid-CoA ligase activity [GO:0004467]; oleoyl-CoA ligase activity [GO:0090434]; phytanate-CoA ligase activity [GO:0050197]; pristanate-CoA ligase activity [GO:0070251]	1	2	2	1	2	0	0	0	0	0	2
Q6ZWJ1	Q6ZWJ1	E7EPP7;Q6ZWJ1;B5MCT9;Q6ZWJ1-2	E7EPP7;Q6ZWJ1	Syntaxin-binding protein 4 (Syntaxin 4-interacting protein) (STX4-interacting protein) (Synip)	STXBP4	NA	+	5.63046	0.00034717	2.53775	2.05579	+	3.59401	0.000193407	2.42942	1.6945	NA	0.0864655	0.947523	-0.0175449	-0.100608	3	3	3	9	9	9	0	8.8988	13	652700000	957	KW-0002; KW-0025; KW-0175; KW-0963; KW-0597; KW-1185; KW-0677	3D-structure;Alternative splicing;Coiled coil;Cytoplasm;Phosphoprotein;Reference proteome;Repeat	GO:0006605; GO:0006974; GO:0008286; GO:0010827; GO:0010838; GO:0019905; GO:0031410; GO:0045335; GO:0050821; GO:0061178; GO:0070062; GO:0071346; GO:0098685; GO:0099072; GO:1902808	cellular response to type II interferon [GO:0071346]; DNA damage response [GO:0006974]; insulin receptor signaling pathway [GO:0008286]; positive regulation of cell cycle G1/S phase transition [GO:1902808]; positive regulation of keratinocyte proliferation [GO:0010838]; protein stabilization [GO:0050821]; protein targeting [GO:0006605]; regulation of glucose transmembrane transport [GO:0010827]; …	cytoplasmic vesicle [GO:0031410]; extracellular exosome [GO:0070062]; phagocytic vesicle [GO:0045335]; Schaffer collateral - CA1 synapse [GO:0098685]	syntaxin binding [GO:0019905]	1	1	1	1	1	0	0	0	0	0	2
P11413	P11413	E7EUI8;P11413;P11413-2;P11413-3;A0A8Q3SJB9;A0A8Q3WL95;A0A8Q3SIN6;A0A8Q3SIS5;A0A8Q3WL93;A0A8Q3WLT0;E7EM57;A0A8Q3WL80;A0A8Q3WL83;E9PD92;A0A8Q3WL90;A0A8Q3WLB9	E7EUI8;P11413;P11413-2;P11413-3;A0A8Q3SJB9;A0A8Q3WL95;A0A8Q3SIN6;A0A8Q3SIS5;A0A8Q3WL93;A0A8Q3WLT0;E7EM57;A0A8Q3WL80;A0A8Q3WL83;E9PD92	Glucose-6-phosphate 1-dehydrogenase (G6PD) (EC 1.1.1.49)	G6PD	NA	+	5.53405	0.0289494	0.648796	0.611074	NA	4.00417	0.0557667	0.552931	0.50928	NA	0.145844	0.940401	-0.0213329	-0.136461	18	18	18	44	44	44	0	113.52	131	5346200000	971	KW-0002; KW-0007; KW-0025; KW-0119; KW-0963; KW-0903; KW-0225; KW-0313; KW-0360; KW-0379; KW-0472; KW-0521; KW-0560; KW-0597; KW-1185	3D-structure;Acetylation;Alternative splicing;Carbohydrate metabolism;Cytoplasm;Direct protein sequencing;Disease variant;Glucose metabolism;Hereditary hemolytic anemia;Hydroxylation;Membrane;NADP;Oxidoreductase;Phosphoprotein;Reference proteome	GO:0004345; GO:0005536; GO:0005634; GO:0005737; GO:0005829; GO:0006006; GO:0006098; GO:0006629; GO:0006695; GO:0006739; GO:0006740; GO:0006749; GO:0009051; GO:0009898; GO:0010041; GO:0010734; GO:0014070; GO:0016020; GO:0019322; GO:0021762; GO:0032094; GO:0034451; GO:0034599; GO:0042802; GO:0042803; GO:0043231; GO:0043249; GO:0043523; GO:0045471; GO:0046390; GO:0050661; GO:0051156; GO:0061052; GO:…	cellular response to oxidative stress [GO:0034599]; cholesterol biosynthetic process [GO:0006695]; erythrocyte maturation [GO:0043249]; glucose 6-phosphate metabolic process [GO:0051156]; glucose metabolic process [GO:0006006]; glutathione metabolic process [GO:0006749]; lipid metabolic process [GO:0006629]; NADP metabolic process [GO:0006739]; NADPH regeneration [GO:0006740]; negative regulation…	centriolar satellite [GO:0034451]; cytoplasm [GO:0005737]; cytoplasmic side of plasma membrane [GO:0009898]; cytosol [GO:0005829]; extracellular exosome [GO:0070062]; intracellular membrane-bounded organelle [GO:0043231]; membrane [GO:0016020]; nucleus [GO:0005634]	glucose binding [GO:0005536]; glucose-6-phosphate dehydrogenase activity [GO:0004345]; identical protein binding [GO:0042802]; NADP binding [GO:0050661]; protein homodimerization activity [GO:0042803]	9	12	10	11	8	3	4	1	6	2	8
P33240-2	P33240	E9PID8;E7EWR4;P33240-2;P33240;Q9H0L4;A0A0A0MT56	E9PID8;E7EWR4;P33240-2;P33240;Q9H0L4	Cleavage stimulation factor subunit 2 (CF-1 64 kDa subunit) (Cleavage stimulation factor 64 kDa subunit) (CSTF 64 kDa subunit) (CstF-64)	CSTF2	NA	+	2.02979	0.00466995	1.32834	0.915073	+	3.35974	0.00436154	1.24575	1.00314	NA	0.570808	0.606527	-0.152719	-0.668418	4	4	4	12.6	12.6	12.6	0	6.726	16	789460000	978	KW-0002; KW-0025; KW-1017; KW-0488; KW-0507; KW-0539; KW-0597; KW-1185; KW-0677; KW-0694; KW-0832	3D-structure;Alternative splicing;Isopeptide bond;Methylation;mRNA processing;Nucleus;Phosphoprotein;Reference proteome;Repeat;RNA-binding;Ubl conjugation	GO:0003723; GO:0003729; GO:0005654; GO:0005847; GO:0016604; GO:0071920; GO:0098789; GO:1990090	cellular response to nerve growth factor stimulus [GO:1990090]; pre-mRNA cleavage required for polyadenylation [GO:0098789]	cleavage body [GO:0071920]; mRNA cleavage and polyadenylation specificity factor complex [GO:0005847]; nuclear body [GO:0016604]; nucleoplasm [GO:0005654]	mRNA binding [GO:0003729]; RNA binding [GO:0003723]	1	2	2	1	1	0	0	1	0	0	2
Q8WVB6	Q8WVB6	E7EXA6;Q8WVB6;Q8WVB6-2;A0A0D9SF58;F8WCC1;Q8WVB6-3;H0Y7D3	E7EXA6;Q8WVB6;Q8WVB6-2;A0A0D9SF58;F8WCC1;Q8WVB6-3	Chromosome transmission fidelity protein 18 homolog (hCTF18) (CHL12)	CHTF18	C16orf41 CTF18	+	2.89532	0.0179079	0.811528	0.683196	+	3.7989	0.00612108	1.05607	0.898362	NA	0.344574	0.773712	0.0848579	0.409125	6	5	5	7.7	7	7	0	10.729	19	445320000	982	KW-0025; KW-0067; KW-0131; KW-0235; KW-0238; KW-0547; KW-0539; KW-0597; KW-1185	Alternative splicing;ATP-binding;Cell cycle;DNA replication;DNA-binding;Nucleotide-binding;Nucleus;Phosphoprotein;Reference proteome	GO:0003677; GO:0005524; GO:0005634; GO:0005654; GO:0005829; GO:0006260; GO:0007049; GO:0016020; GO:0016887; GO:0031390; GO:0032508; GO:1900264	cell cycle [GO:0007049]; DNA duplex unwinding [GO:0032508]; DNA replication [GO:0006260]; positive regulation of DNA-directed DNA polymerase activity [GO:1900264]	Ctf18 RFC-like complex [GO:0031390]; cytosol [GO:0005829]; membrane [GO:0016020]; nucleoplasm [GO:0005654]; nucleus [GO:0005634]	ATP binding [GO:0005524]; ATP hydrolysis activity [GO:0016887]; DNA binding [GO:0003677]	2	2	2	3	1	0	0	0	0	0	2
Q53H12	Q53H12	E9PC15;Q53H12;A0A3B3ITD0;A0A3B3ISY9;A0A3B3ISZ0;E9PG39;A0A3B3ITV0;A0A3B3ITX7;A0A0G2JLG5;A0A3B3IUC9;A0A3B3IS09;A0A0G2JLD0	E9PC15;Q53H12;A0A3B3ITD0;A0A3B3ISY9;A0A3B3ISZ0;E9PG39;A0A3B3ITV0	Acylglycerol kinase, mitochondrial (hAGK) (EC 2.7.1.107) (EC 2.7.1.138) (EC 2.7.1.94) (Multiple substrate lipid kinase) (HsMuLK) (MuLK) (Multi-substrate lipid kinase)	AGK	MULK	NA	1.88281	0.0870841	0.52746	0.441824	+	5.46171	0.00575402	1.00698	0.917139	NA	1.04414	0.39868	-0.216483	-1.0191	17	17	17	63.2	63.2	63.2	0	323.31	191	17538000000	983	KW-0002; KW-0007; KW-0025; KW-0067; KW-0122; KW-0898; KW-0225; KW-0418; KW-0443; KW-0472; KW-0496; KW-0999; KW-0547; KW-1274; KW-1185; KW-0808	3D-structure;Acetylation;Alternative splicing;ATP-binding;Cardiomyopathy;Cataract;Disease variant;Kinase;Lipid metabolism;Membrane;Mitochondrion;Mitochondrion inner membrane;Nucleotide-binding;Primary mitochondrial disease;Reference proteome;Transferase	GO:0001729; GO:0004143; GO:0005524; GO:0005739; GO:0005741; GO:0005743; GO:0005758; GO:0005829; GO:0031966; GO:0042721; GO:0043231; GO:0045039; GO:0046486; GO:0046513; GO:0047620; GO:0102773	ceramide biosynthetic process [GO:0046513]; glycerolipid metabolic process [GO:0046486]; protein insertion into mitochondrial inner membrane [GO:0045039]	cytosol [GO:0005829]; intracellular membrane-bounded organelle [GO:0043231]; mitochondrial inner membrane [GO:0005743]; mitochondrial intermembrane space [GO:0005758]; mitochondrial membrane [GO:0031966]; mitochondrial outer membrane [GO:0005741]; mitochondrion [GO:0005739]; TIM22 mitochondrial import inner membrane insertion complex [GO:0042721]	acylglycerol kinase activity [GO:0047620]; ATP binding [GO:0005524]; ceramide kinase activity [GO:0001729]; diacylglycerol kinase activity [GO:0004143]; dihydroceramide kinase activity [GO:0102773]	11	13	12	7	7	9	9	9	7	11	9
O43795-2	O43795	E9PDF6;O43795-2;O43795;H7C2Y7;E7EQD9	E9PDF6;O43795-2;O43795;H7C2Y7	Unconventional myosin-Ib (MYH-1c) (Myosin I alpha) (MMI-alpha) (MMIa)	MYO1B	NA	+	1.56103	0.0217976	0.927538	0.656399	+	3.0498	0.00426754	1.29542	1.01019	NA	1.42607	0.13558	-0.416404	-1.55843	5	5	5	7.5	7.5	7.5	0	14.372	15	307990000	988	KW-0009; KW-0025; KW-0067; KW-0112; KW-1017; KW-0505; KW-0518; KW-0547; KW-0597; KW-1185; KW-0677; KW-0832	Actin-binding;Alternative splicing;ATP-binding;Calmodulin-binding;Isopeptide bond;Motor protein;Myosin;Nucleotide-binding;Phosphoprotein;Reference proteome;Repeat;Ubl conjugation	GO:0000146; GO:0005516; GO:0005524; GO:0005546; GO:0005547; GO:0005737; GO:0005769; GO:0005884; GO:0005886; GO:0005903; GO:0006892; GO:0007015; GO:0010008; GO:0015629; GO:0016459; GO:0030048; GO:0030050; GO:0030175; GO:0031982; GO:0045177; GO:0045296; GO:0048471; GO:0051015; GO:0051017; GO:0070062; GO:0071944	actin filament bundle assembly [GO:0051017]; actin filament organization [GO:0007015]; actin filament-based movement [GO:0030048]; post-Golgi vesicle-mediated transport [GO:0006892]; vesicle transport along actin filament [GO:0030050]	actin cytoskeleton [GO:0015629]; actin filament [GO:0005884]; apical part of cell [GO:0045177]; brush border [GO:0005903]; cell periphery [GO:0071944]; cytoplasm [GO:0005737]; early endosome [GO:0005769]; endosome membrane [GO:0010008]; extracellular exosome [GO:0070062]; filopodium [GO:0030175]; myosin complex [GO:0016459]; perinuclear region of cytoplasm [GO:0048471]; plasma membrane [GO:000588…	actin filament binding [GO:0051015]; ATP binding [GO:0005524]; cadherin binding [GO:0045296]; calmodulin binding [GO:0005516]; microfilament motor activity [GO:0000146]; phosphatidylinositol-3,4,5-trisphosphate binding [GO:0005547]; phosphatidylinositol-4,5-bisphosphate binding [GO:0005546]	1	0	2	1	1	0	0	0	0	1	0
P09622	P09622	E9PEX6;P09622;P09622-2;P09622-3;F8WDM5;F2Z2E3	E9PEX6;P09622;P09622-2;P09622-3	Dihydrolipoyl dehydrogenase, mitochondrial (EC 1.8.1.4) (Dihydrolipoamide dehydrogenase) (Glycine cleavage system L protein)	DLD	GCSL LAD PHE3	+	4.94894	0.00659808	0.946837	0.85453	+	4.85052	0.0101149	0.874692	0.793057	NA	1.71751	0.192695	0.288379	1.45195	11	11	11	31.1	31.1	31.1	0	58.179	79	2343900000	992	KW-0002; KW-0007; KW-0025; KW-0966; KW-0969; KW-0968; KW-0225; KW-1015; KW-0274; KW-0282; KW-0285; KW-0496; KW-0520; KW-0539; KW-0560; KW-0597; KW-0676; KW-1185; KW-0809	3D-structure;Acetylation;Alternative splicing;Cell projection;Cilium;Cytoplasmic vesicle;Disease variant;Disulfide bond;FAD;Flagellum;Flavoprotein;Mitochondrion;NAD;Nucleus;Oxidoreductase;Phosphoprotein;Redox-active center;Reference proteome;Transit peptide	GO:0004148; GO:0005634; GO:0005739; GO:0005759; GO:0005947; GO:0005967; GO:0006086; GO:0006120; GO:0006508; GO:0007369; GO:0009083; GO:0031514; GO:0042391; GO:0043159; GO:0045252; GO:0045254; GO:0048240; GO:0050660; GO:0106077; GO:1902493	acetyl-CoA biosynthetic process from pyruvate [GO:0006086]; branched-chain amino acid catabolic process [GO:0009083]; gastrulation [GO:0007369]; histone succinylation [GO:0106077]; mitochondrial electron transport, NADH to ubiquinone [GO:0006120]; proteolysis [GO:0006508]; regulation of membrane potential [GO:0042391]; sperm capacitation [GO:0048240]	acetyltransferase complex [GO:1902493]; acrosomal matrix [GO:0043159]; mitochondrial alpha-ketoglutarate dehydrogenase complex [GO:0005947]; mitochondrial matrix [GO:0005759]; mitochondrial pyruvate dehydrogenase complex [GO:0005967]; mitochondrion [GO:0005739]; motile cilium [GO:0031514]; nucleus [GO:0005634]; oxoglutarate dehydrogenase complex [GO:0045252]; pyruvate dehydrogenase complex [GO:00…	dihydrolipoyl dehydrogenase activity [GO:0004148]; flavin adenine dinucleotide binding [GO:0050660]	7	6	5	6	7	1	4	2	4	4	3
Q15631	Q15631	E9PGT1;Q15631;H7C1D4;Q15631-2	E9PGT1;Q15631;H7C1D4	Translin (EC 3.1.-.-) (Component 3 of promoter of RISC) (C3PO)	TSN	NA	+	4.29111	0.00683143	0.965991	0.850258	+	5.32449	0.00565251	1.01592	0.920968	NA	0.277014	0.85846	-0.042363	-0.257859	8	8	8	41.7	41.7	41.7	0	59.981	86	4320200000	999	KW-0002; KW-0007; KW-0025; KW-0963; KW-0238; KW-0255; KW-0378; KW-0540; KW-0539; KW-0597; KW-1185; KW-0694	3D-structure;Acetylation;Alternative splicing;Cytoplasm;DNA-binding;Endonuclease;Hydrolase;Nuclease;Nucleus;Phosphoprotein;Reference proteome;RNA-binding	GO:0001673; GO:0003677; GO:0003697; GO:0003723; GO:0003729; GO:0004519; GO:0005634; GO:0005654; GO:0005737; GO:0005783; GO:0005829; GO:0006310; GO:0030422; GO:0042802; GO:0043565; GO:1902555	DNA recombination [GO:0006310]; siRNA processing [GO:0030422]	cytoplasm [GO:0005737]; cytosol [GO:0005829]; endoplasmic reticulum [GO:0005783]; endoribonuclease complex [GO:1902555]; male germ cell nucleus [GO:0001673]; nucleoplasm [GO:0005654]; nucleus [GO:0005634]	DNA binding [GO:0003677]; endonuclease activity [GO:0004519]; identical protein binding [GO:0042802]; mRNA binding [GO:0003729]; RNA binding [GO:0003723]; sequence-specific DNA binding [GO:0043565]; single-stranded DNA binding [GO:0003697]	7	6	5	7	6	1	1	2	3	3	6
Q15005	Q15005	E9PL01;E9PI68;Q15005;E9PRB9;H0YE04	E9PL01;E9PI68;Q15005;E9PRB9	Signal peptidase complex subunit 2 (Microsomal signal peptidase 25 kDa subunit) (SPase 25 kDa subunit)	SPCS2	KIAA0102 SPC25	+	5.30279	0.012587	0.804044	0.743008	+	6.38457	0.0118612	0.812814	0.766952	NA	0.000624736	1	-0.000173569	-0.000897532	9	9	9	65.6	65.6	65.6	0	43.203	87	2673000000	1005	KW-0002; KW-0007; KW-0903; KW-0256; KW-0472; KW-1185; KW-0812; KW-1133	3D-structure;Acetylation;Direct protein sequencing;Endoplasmic reticulum;Membrane;Reference proteome;Transmembrane;Transmembrane helix	GO:0005787; GO:0005789; GO:0006465; GO:0045047	protein targeting to ER [GO:0045047]; signal peptide processing [GO:0006465]	endoplasmic reticulum membrane [GO:0005789]; signal peptidase complex [GO:0005787]	NA	4	3	4	5	5	4	4	5	4	3	5
O14734	O14734	E9PJN0;O14734;Q9BR14;E9PIS4;E9PRD4;H7C5A7;H0Y698;F6VBM3;A0A494C0N6	E9PJN0;O14734;Q9BR14;E9PIS4;E9PRD4;H7C5A7	Acyl-coenzyme A thioesterase 8 (Acyl-CoA thioesterase 8) (EC 3.1.2.1) (EC 3.1.2.11) (EC 3.1.2.2) (EC 3.1.2.3) (EC 3.1.2.5) (Choloyl-coenzyme A thioesterase) (EC 3.1.2.27) (HIV-Nef-associated acyl-CoA thioesterase) (Peroxisomal acyl-CoA thioesterase 2) (PTE-2) (Peroxisomal acyl-coenzyme A thioester hydrolase 1) (PTE-1) (Peroxisomal long-chain acyl-CoA thioesterase 1) (Thioesterase II) (hACTE-III) …	ACOT8	ACTEIII PTE1	+	5.58809	0.00059562	1.68974	1.45902	+	3.09567	0.00473585	1.25034	0.98623	NA	0.642802	0.542994	0.214706	0.812336	3	3	3	25.7	25.7	25.7	0	8.5817	11	357250000	1010	KW-0276; KW-0945; KW-0378; KW-0443; KW-0576; KW-0962; KW-1185; KW-0719	Fatty acid metabolism;Host-virus interaction;Hydrolase;Lipid metabolism;Peroxisome;Peroxisome biogenesis;Reference proteome;Serine esterase	GO:0003986; GO:0004778; GO:0005782; GO:0005829; GO:0006637; GO:0006699; GO:0009062; GO:0016289; GO:0016290; GO:0016559; GO:0033540; GO:0033882; GO:0036109; GO:0043649; GO:0044466; GO:0045225; GO:0047603; GO:0047617; GO:0047994; GO:0052689; GO:0052815; GO:0102991	acyl-CoA metabolic process [GO:0006637]; alpha-linolenic acid metabolic process [GO:0036109]; bile acid biosynthetic process [GO:0006699]; dicarboxylic acid catabolic process [GO:0043649]; fatty acid beta-oxidation using acyl-CoA oxidase [GO:0033540]; fatty acid catabolic process [GO:0009062]; negative regulation of CD4 production [GO:0045225]; peroxisome fission [GO:0016559]	cytosol [GO:0005829]; peroxisomal matrix [GO:0005782]	acetoacetyl-CoA hydrolase activity [GO:0047603]; acetyl-CoA hydrolase activity [GO:0003986]; acyl-CoA hydrolase activity [GO:0047617]; carboxylic ester hydrolase activity [GO:0052689]; choloyl-CoA hydrolase activity [GO:0033882]; CoA hydrolase activity [GO:0016289]; glutaryl-CoA hydrolase activity [GO:0044466]; hydroxymethylglutaryl-CoA hydrolase activity [GO:0047994]; medium-chain acyl-CoA hydro…	1	1	1	1	1	0	0	0	0	0	1
Q5H9R7-6	Q5H9R7	H7BXH2;E9PKF6;Q5H9R7-6;Q5H9R7-2;Q5H9R7;Q5H9R7-5;Q5H9R7-3;Q5H9R7-4;H0YEN2;E9PQP7;H0YDW1	H7BXH2;E9PKF6;Q5H9R7-6;Q5H9R7-2;Q5H9R7;Q5H9R7-5;Q5H9R7-3;Q5H9R7-4;H0YEN2;E9PQP7	Serine/threonine-protein phosphatase 6 regulatory subunit 3 (SAPS domain family member 3) (Sporulation-induced transcript 4-associated protein SAPL)	PPP6R3	C11orf23 KIAA1558 PP6R3 SAPL SAPS3	+	3.54448	0.00479568	1.09164	0.910966	+	4.67043	0.00254355	1.31098	1.12688	NA	0.513273	0.605978	-0.171596	-0.667251	6	6	6	9.4	9.4	9.4	0	79.835	36	813770000	1017	KW-0025; KW-0963; KW-0539; KW-0597; KW-1185	Alternative splicing;Cytoplasm;Nucleus;Phosphoprotein;Reference proteome	GO:0005634; GO:0005654; GO:0005829; GO:0005886; GO:0019888; GO:0019903; GO:0043666	regulation of phosphoprotein phosphatase activity [GO:0043666]	cytosol [GO:0005829]; nucleoplasm [GO:0005654]; nucleus [GO:0005634]; plasma membrane [GO:0005886]	protein phosphatase binding [GO:0019903]; protein phosphatase regulator activity [GO:0019888]	2	3	2	3	2	1	1	1	1	1	2
P80303-2	P80303	E9PKG6;P80303-2;P80303;E9PLR0;E9PLE9;A0A2R8Y6G7;E9PJP3;H0YD18;E9PM22;C9JBD3;C9J3C1;H0YEG8;C9JKZ2;H7BZI1;Q02818	E9PKG6;P80303-2;P80303;E9PLR0;E9PLE9;A0A2R8Y6G7	Nucleobindin-2 (DNA-binding protein NEFA) (Epididymis secretory protein Li 109) (Gastric cancer antigen Zg4) (Prepronesfatin) [Cleaved into: Nesfatin-1]	NUCB2	NEFA	+	3.51726	0.00353168	1.19778	0.982004	+	2.27948	0.00692112	1.18136	0.871454	NA	0.507627	0.54902	0.353529	0.828535	4	4	4	14.5	14.5	14.5	0	6.8682	14	406110000	1019	KW-0025; KW-0106; KW-0165; KW-0963; KW-0903; KW-0238; KW-0256; KW-0333; KW-0344; KW-0472; KW-0479; KW-0539; KW-0597; KW-1185; KW-0677; KW-0964; KW-0732	Alternative splicing;Calcium;Cleavage on pair of basic residues;Cytoplasm;Direct protein sequencing;DNA-binding;Endoplasmic reticulum;Golgi apparatus;Guanine-nucleotide releasing factor;Membrane;Metal-binding;Nucleus;Phosphoprotein;Reference proteome;Repeat;Secreted;Signal	GO:0001965; GO:0003677; GO:0005085; GO:0005509; GO:0005615; GO:0005635; GO:0005783; GO:0005793; GO:0005794; GO:0005829; GO:0005886; GO:0007264; GO:0070062	small GTPase mediated signal transduction [GO:0007264]	cytosol [GO:0005829]; endoplasmic reticulum [GO:0005783]; endoplasmic reticulum-Golgi intermediate compartment [GO:0005793]; extracellular exosome [GO:0070062]; extracellular space [GO:0005615]; Golgi apparatus [GO:0005794]; nuclear envelope [GO:0005635]; plasma membrane [GO:0005886]	calcium ion binding [GO:0005509]; DNA binding [GO:0003677]; G-protein alpha-subunit binding [GO:0001965]; guanyl-nucleotide exchange factor activity [GO:0005085]	2	2	0	2	2	0	0	0	0	0	0
Q9UK41	Q9UK41	E9PQR7;E9PM90;Q9UK41;Q9UK41-2;E9PR04;E9PLM9	E9PQR7;E9PM90;Q9UK41;Q9UK41-2;E9PR04	Vacuolar protein sorting-associated protein 28 homolog (H-Vps28) (ESCRT-I complex subunit VPS28)	VPS28	NA	+	2.28117	0.00960899	1.04279	0.793809	NA	0.29375	0.934254	-0.0111988	-0.00740519	NA	0.346167	0.610214	0.405915	0.663411	3	3	3	29.2	29.2	29.2	0	20.767	19	529640000	1028	KW-0002; KW-0007; KW-0025; KW-1003; KW-0967; KW-0472; KW-0653; KW-1185; KW-0813	3D-structure;Acetylation;Alternative splicing;Cell membrane;Endosome;Membrane;Protein transport;Reference proteome;Transport	GO:0000813; GO:0005737; GO:0005768; GO:0005769; GO:0005829; GO:0005886; GO:0010008; GO:0016236; GO:0031397; GO:0031902; GO:0036258; GO:0039702; GO:0043130; GO:0043162; GO:0043328; GO:0044877; GO:0045732; GO:0070062; GO:0090148; GO:2000397	macroautophagy [GO:0016236]; membrane fission [GO:0090148]; multivesicular body assembly [GO:0036258]; negative regulation of protein ubiquitination [GO:0031397]; positive regulation of protein catabolic process [GO:0045732]; positive regulation of ubiquitin-dependent endocytosis [GO:2000397]; protein transport to vacuole involved in ubiquitin-dependent protein catabolic process via the multivesi…	cytoplasm [GO:0005737]; cytosol [GO:0005829]; early endosome [GO:0005769]; endosome [GO:0005768]; endosome membrane [GO:0010008]; ESCRT I complex [GO:0000813]; extracellular exosome [GO:0070062]; late endosome membrane [GO:0031902]; plasma membrane [GO:0005886]	protein-containing complex binding [GO:0044877]; ubiquitin binding [GO:0043130]	1	1	1	1	2	0	0	0	0	0	0
Q04323	Q04323	E9PRQ7;Q04323;E9PJ81;Q04323-2;A0A087WTZ5;E9PS08	E9PRQ7;Q04323;E9PJ81;Q04323-2;A0A087WTZ5	UBX domain-containing protein 1 (SAPK substrate protein 1) (UBA/UBX 33.3 kDa protein)	UBXN1	SAKS1	+	6.03046	0.00246263	1.16594	1.0644	+	6.61548	0.00279382	1.19392	1.10345	NA	0.059918	0.965985	-0.0151039	-0.0794237	17	17	17	74.7	74.7	74.7	0	323.31	157	16883000000	1041	KW-0007; KW-0025; KW-0175; KW-0963; KW-0903; KW-0945; KW-0597; KW-1185	Acetylation;Alternative splicing;Coiled coil;Cytoplasm;Direct protein sequencing;Host-virus interaction;Phosphoprotein;Reference proteome	GO:0005634; GO:0005654; GO:0005737; GO:0005783; GO:0005829; GO:0031397; GO:0031593; GO:0031625; GO:0032435; GO:0034098; GO:0036435; GO:0043130; GO:0043161; GO:0051117; GO:0071796; GO:1903094; GO:1904293; GO:1904855; GO:2000157	negative regulation of ERAD pathway [GO:1904293]; negative regulation of proteasomal ubiquitin-dependent protein catabolic process [GO:0032435]; negative regulation of protein K48-linked deubiquitination [GO:1903094]; negative regulation of protein ubiquitination [GO:0031397]; negative regulation of ubiquitin-specific protease activity [GO:2000157]; proteasome-mediated ubiquitin-dependent protein…	cytoplasm [GO:0005737]; cytosol [GO:0005829]; endoplasmic reticulum [GO:0005783]; nucleoplasm [GO:0005654]; nucleus [GO:0005634]; VCP-NPL4-UFD1 AAA ATPase complex [GO:0034098]	ATPase binding [GO:0051117]; K48-linked polyubiquitin modification-dependent protein binding [GO:0036435]; K6-linked polyubiquitin modification-dependent protein binding [GO:0071796]; polyubiquitin modification-dependent protein binding [GO:0031593]; proteasome regulatory particle binding [GO:1904855]; ubiquitin binding [GO:0043130]; ubiquitin protein ligase binding [GO:0031625]	10	9	10	18	13	2	4	4	6	5	9
O00233-2	O00233	F5H5V4;F5GX23;J3KN29;O00233-2;O00233;F5H169;F5H7X1;O00233-3	F5H5V4;F5GX23;J3KN29;O00233-2;O00233;F5H169	26S proteasome non-ATPase regulatory subunit 9 (26S proteasome regulatory subunit p27)	PSMD9	NA	+	3.45422	0.0354035	0.650291	0.579575	NA	3.86536	0.052856	0.566464	0.518719	NA	0.562641	0.631692	0.125595	0.607082	5	5	5	35.9	35.9	35.9	0	16.077	24	1846500000	1050	KW-0025; KW-0143; KW-0597; KW-1185	Alternative splicing;Chaperone;Phosphoprotein;Reference proteome	GO:0003713; GO:0005634; GO:0005654; GO:0005737; GO:0005829; GO:0005838; GO:0006511; GO:0032024; GO:0043425; GO:0045893; GO:0046676; GO:0070682	negative regulation of insulin secretion [GO:0046676]; positive regulation of DNA-templated transcription [GO:0045893]; positive regulation of insulin secretion [GO:0032024]; proteasome regulatory particle assembly [GO:0070682]; ubiquitin-dependent protein catabolic process [GO:0006511]	cytoplasm [GO:0005737]; cytosol [GO:0005829]; nucleoplasm [GO:0005654]; nucleus [GO:0005634]; proteasome regulatory particle [GO:0005838]	bHLH transcription factor binding [GO:0043425]; transcription coactivator activity [GO:0003713]	1	1	2	3	1	1	0	1	1	0	1
O75251-2	O75251	F5H5N1;F5GXJ1;O75251-2;O75251	F5H5N1;F5GXJ1;O75251-2;O75251	NADH dehydrogenase [ubiquinone] iron-sulfur protein 7, mitochondrial (EC 7.1.1.2) (Complex I-20kD) (CI-20kD) (NADH-ubiquinone oxidoreductase 20 kDa subunit) (PSST subunit)	NDUFS7	NA	+	5.29872	0.00339553	1.10498	0.992765	+	4.44578	0.010965	0.869796	0.77902	NA	0.259388	0.82243	-0.0571266	-0.29812	5	5	5	23.1	23.1	23.1	0	147.56	36	2559300000	1051	KW-0002; KW-0004; KW-0025; KW-0225; KW-0249; KW-0379; KW-0408; KW-0411; KW-0431; KW-0472; KW-0479; KW-0496; KW-0999; KW-0520; KW-0560; KW-1274; KW-1185; KW-0679; KW-0809; KW-1278; KW-0813; KW-0830	3D-structure;4Fe-4S;Alternative splicing;Disease variant;Electron transport;Hydroxylation;Iron;Iron-sulfur;Leigh syndrome;Membrane;Metal-binding;Mitochondrion;Mitochondrion inner membrane;NAD;Oxidoreductase;Primary mitochondrial disease;Reference proteome;Respiratory chain;Transit peptide;Translocase;Transport;Ubiquinone	GO:0002020; GO:0005747; GO:0005759; GO:0006120; GO:0008137; GO:0009060; GO:0015990; GO:0016655; GO:0032981; GO:0042776; GO:0043005; GO:0043025; GO:0046872; GO:0048038; GO:0051539; GO:0097060	aerobic respiration [GO:0009060]; electron transport coupled proton transport [GO:0015990]; mitochondrial electron transport, NADH to ubiquinone [GO:0006120]; mitochondrial respiratory chain complex I assembly [GO:0032981]; proton motive force-driven mitochondrial ATP synthesis [GO:0042776]	mitochondrial matrix [GO:0005759]; mitochondrial respiratory chain complex I [GO:0005747]; neuron projection [GO:0043005]; neuronal cell body [GO:0043025]; synaptic membrane [GO:0097060]	4 iron, 4 sulfur cluster binding [GO:0051539]; metal ion binding [GO:0046872]; NADH dehydrogenase (ubiquinone) activity [GO:0008137]; oxidoreductase activity, acting on NAD(P)H, quinone or similar compound as acceptor [GO:0016655]; protease binding [GO:0002020]; quinone binding [GO:0048038]	1	1	0	1	1	2	2	5	1	3	1
P61803	P61803	F5GXX5;P61803;F5H895;A0A0B4J239	F5GXX5;P61803;F5H895;A0A0B4J239	Dolichyl-diphosphooligosaccharide--protein glycosyltransferase subunit DAD1 (Oligosaccharyl transferase subunit DAD1) (Defender against cell death 1) (DAD-1)	DAD1	NA	+	4.51586	0.0193854	0.737371	0.672435	+	2.53179	0.0371832	0.683558	0.577431	NA	0.0740752	0.942816	0.0373356	0.132063	3	3	3	37.6	37.6	37.6	0	11.976	32	3517500000	1053	KW-0002; KW-0007; KW-0053; KW-0903; KW-0256; KW-0472; KW-1185; KW-0812; KW-1133	3D-structure;Acetylation;Apoptosis;Direct protein sequencing;Endoplasmic reticulum;Membrane;Reference proteome;Transmembrane;Transmembrane helix	GO:0001824; GO:0005789; GO:0006486; GO:0006487; GO:0006915; GO:0007584; GO:0008047; GO:0008250; GO:0009410; GO:0016020; GO:0018279; GO:0031647; GO:0043066	apoptotic process [GO:0006915]; blastocyst development [GO:0001824]; negative regulation of apoptotic process [GO:0043066]; protein glycosylation [GO:0006486]; protein N-linked glycosylation [GO:0006487]; protein N-linked glycosylation via asparagine [GO:0018279]; regulation of protein stability [GO:0031647]; response to nutrient [GO:0007584]; response to xenobiotic stimulus [GO:0009410]	endoplasmic reticulum membrane [GO:0005789]; membrane [GO:0016020]; oligosaccharyltransferase complex [GO:0008250]	enzyme activator activity [GO:0008047]	2	2	1	1	1	1	2	1	1	2	1
P11586	P11586	V9GYY3;F5H2F4;P11586;A0A8V8TMA4;A0A8V8TKT4;A0A8V8TL50;V9GZ78;A0A8V8TKR5;A0A8V8TKS0;A0A494C1T2;A0A8V8TL46;A0A8V8TMA9;A0A8C8UXK2	V9GYY3;F5H2F4;P11586;A0A8V8TMA4;A0A8V8TKT4;A0A8V8TL50;V9GZ78;A0A8V8TKR5;A0A8V8TKS0;A0A494C1T2	C-1-tetrahydrofolate synthase, cytoplasmic (C1-THF synthase) (Epididymis secretory sperm binding protein) [Cleaved into: C-1-tetrahydrofolate synthase, cytoplasmic, N-terminally processed] [Includes: Methylenetetrahydrofolate dehydrogenase (EC 1.5.1.5); Methenyltetrahydrofolate cyclohydrolase (EC 3.5.4.9); Formyltetrahydrofolate synthetase (EC 6.3.4.3)]	MTHFD1	MTHFC MTHFD	+	6.81212	0.0080338	0.870293	0.823849	+	7.26728	0.010552	0.821571	0.785049	NA	0.877575	0.673575	-0.0805542	-0.543895	52	52	52	65.9	65.9	65.9	0	323.31	526	59668000000	1067	KW-0002; KW-0007; KW-0028; KW-0067; KW-0963; KW-0903; KW-0225; KW-0368; KW-0378; KW-0436; KW-0486; KW-0511; KW-0521; KW-0547; KW-0554; KW-0560; KW-0597; KW-0658; KW-1185	3D-structure;Acetylation;Amino-acid biosynthesis;ATP-binding;Cytoplasm;Direct protein sequencing;Disease variant;Histidine biosynthesis;Hydrolase;Ligase;Methionine biosynthesis;Multifunctional enzyme;NADP;Nucleotide-binding;One-carbon metabolism;Oxidoreductase;Phosphoprotein;Purine biosynthesis;Reference proteome	GO:0000105; GO:0001780; GO:0001843; GO:0004329; GO:0004477; GO:0004486; GO:0004487; GO:0004488; GO:0005524; GO:0005739; GO:0005829; GO:0006164; GO:0006555; GO:0006730; GO:0007507; GO:0009069; GO:0009070; GO:0009086; GO:0009152; GO:0009257; GO:0016020; GO:0019346; GO:0035999; GO:0048702; GO:0048703; GO:0061053; GO:0070062	10-formyltetrahydrofolate biosynthetic process [GO:0009257]; embryonic neurocranium morphogenesis [GO:0048702]; embryonic viscerocranium morphogenesis [GO:0048703]; heart development [GO:0007507]; histidine biosynthetic process [GO:0000105]; methionine biosynthetic process [GO:0009086]; methionine metabolic process [GO:0006555]; neural tube closure [GO:0001843]; neutrophil homeostasis [GO:0001780…	cytosol [GO:0005829]; extracellular exosome [GO:0070062]; membrane [GO:0016020]; mitochondrion [GO:0005739]	ATP binding [GO:0005524]; formate-tetrahydrofolate ligase activity [GO:0004329]; methenyltetrahydrofolate cyclohydrolase activity [GO:0004477]; methylenetetrahydrofolate dehydrogenase (NAD+) activity [GO:0004487]; methylenetetrahydrofolate dehydrogenase (NADP+) activity [GO:0004488]; methylenetetrahydrofolate dehydrogenase [NAD(P)+] activity [GO:0004486]	32	23	30	33	31	17	18	24	24	24	26
Q9BQE3	Q9BQE3	F5H5D3;Q9BQE3;A0A7P0TA31	F5H5D3;Q9BQE3	Tubulin alpha-1C chain (EC 3.6.5.-) (Alpha-tubulin 6) (Tubulin alpha-6 chain) [Cleaved into: Detyrosinated tubulin alpha-1C chain]	TUBA1C	TUBA6	+	5.12572	0.00595457	0.962317	0.871763	+	3.9062	0.00575599	1.07711	0.918567	NA	0.259357	0.812117	-0.0705215	-0.330905	28	2	2	55.9	7.9	7.9	0	145.69	34	1124200000	1074	KW-0007; KW-0963; KW-0206; KW-0903; KW-0342; KW-0378; KW-0460; KW-0479; KW-0488; KW-0493; KW-0944; KW-0547; KW-0597; KW-1185	Acetylation;Cytoplasm;Cytoskeleton;Direct protein sequencing;GTP-binding;Hydrolase;Magnesium;Metal-binding;Methylation;Microtubule;Nitration;Nucleotide-binding;Phosphoprotein;Reference proteome	GO:0000226; GO:0000278; GO:0005198; GO:0005200; GO:0005525; GO:0005634; GO:0005737; GO:0005874; GO:0005881; GO:0007017; GO:0015630; GO:0016787; GO:0030705; GO:0031982; GO:0046872; GO:0051301	cell division [GO:0051301]; cytoskeleton-dependent intracellular transport [GO:0030705]; microtubule cytoskeleton organization [GO:0000226]; microtubule-based process [GO:0007017]; mitotic cell cycle [GO:0000278]	cytoplasm [GO:0005737]; cytoplasmic microtubule [GO:0005881]; microtubule [GO:0005874]; microtubule cytoskeleton [GO:0015630]; nucleus [GO:0005634]; vesicle [GO:0031982]	GTP binding [GO:0005525]; hydrolase activity [GO:0016787]; metal ion binding [GO:0046872]; structural constituent of cytoskeleton [GO:0005200]; structural molecule activity [GO:0005198]	1	1	1	2	1	2	1	2	2	1	1
Q14562	Q14562	K7END7;F5H658;Q14562;K7EJH9	K7END7;F5H658;Q14562	ATP-dependent RNA helicase DHX8 (EC 3.6.4.13) (DEAH box protein 8) (RNA helicase HRH1)	DHX8	DDX8	+	3.81055	0.0474707	0.58293	0.531621	+	5.23036	0.0122821	0.825589	0.760027	NA	0.180969	0.929919	0.0246105	0.160069	12	11	11	15.1	14.4	14.4	0	38.523	78	1632000000	1079	KW-0002; KW-0067; KW-0347; KW-0378; KW-1017; KW-0507; KW-0508; KW-0547; KW-0539; KW-0597; KW-1185; KW-0747; KW-0832	3D-structure;ATP-binding;Helicase;Hydrolase;Isopeptide bond;mRNA processing;mRNA splicing;Nucleotide-binding;Nucleus;Phosphoprotein;Reference proteome;Spliceosome;Ubl conjugation	GO:0000390; GO:0000398; GO:0003723; GO:0003724; GO:0005524; GO:0005634; GO:0005654; GO:0005681; GO:0005829; GO:0006396; GO:0008186; GO:0008380; GO:0016604; GO:0016887; GO:0042802; GO:0071007; GO:0071013	mRNA splicing, via spliceosome [GO:0000398]; RNA processing [GO:0006396]; RNA splicing [GO:0008380]; spliceosomal complex disassembly [GO:0000390]	catalytic step 2 spliceosome [GO:0071013]; cytosol [GO:0005829]; nuclear body [GO:0016604]; nucleoplasm [GO:0005654]; nucleus [GO:0005634]; spliceosomal complex [GO:0005681]; U2-type catalytic step 2 spliceosome [GO:0071007]	ATP binding [GO:0005524]; ATP hydrolysis activity [GO:0016887]; ATP-dependent activity, acting on RNA [GO:0008186]; identical protein binding [GO:0042802]; RNA binding [GO:0003723]; RNA helicase activity [GO:0003724]	5	6	7	8	7	0	2	2	0	1	6
P18887	P18887	F5H8D7;P18887;M0QYS5;M0R1U8;M0QZ96;M0R0D2	F5H8D7;P18887;M0QYS5	DNA repair protein XRCC1 (X-ray repair cross-complementing protein 1)	XRCC1	NA	+	5.2142	0.000871508	1.53834	1.32439	+	4.1379	0.00276863	1.32755	1.10927	+	2.05365	0.034848	0.622458	2.21512	10	10	10	23.6	23.6	23.6	0	90.664	67	2637000000	1084	KW-0002; KW-0158; KW-0227; KW-0234; KW-1017; KW-0523; KW-0539; KW-0597; KW-1185; KW-0677; KW-0832	3D-structure;Chromosome;DNA damage;DNA repair;Isopeptide bond;Neurodegeneration;Nucleus;Phosphoprotein;Reference proteome;Repeat;Ubl conjugation	GO:0000012; GO:0000781; GO:0000785; GO:0001666; GO:0005634; GO:0005654; GO:0005730; GO:0006284; GO:0006303; GO:0009410; GO:0010033; GO:0010836; GO:0019899; GO:0021587; GO:0021766; GO:0032356; GO:0033194; GO:0050882; GO:0061819; GO:0070522; GO:0072572; GO:0090734; GO:0160002; GO:1903518; GO:1904877; GO:1905765; GO:1990414; GO:1990599	base-excision repair [GO:0006284]; cerebellum morphogenesis [GO:0021587]; double-strand break repair via nonhomologous end joining [GO:0006303]; hippocampus development [GO:0021766]; negative regulation of protection from non-homologous end joining at telomere [GO:1905765]; negative regulation of protein ADP-ribosylation [GO:0010836]; positive regulation of DNA ligase activity [GO:1904877]; posit…	chromatin [GO:0000785]; chromosome, telomeric region [GO:0000781]; ERCC4-ERCC1 complex [GO:0070522]; nucleolus [GO:0005730]; nucleoplasm [GO:0005654]; nucleus [GO:0005634]; site of DNA damage [GO:0090734]	3' overhang single-stranded DNA endodeoxyribonuclease activity [GO:1990599]; ADP-D-ribose modification-dependent protein binding [GO:0160002]; enzyme binding [GO:0019899]; oxidized DNA binding [GO:0032356]; poly-ADP-D-ribose binding [GO:0072572]	5	6	8	5	9	2	2	2	3	1	3
P22061	P22061	F6S8N6;P22061;P22061-2;A0A3F2YNX8;F8WDT3;F8WAV5;F8WAX2;H7C4X2	F6S8N6;P22061;P22061-2;A0A3F2YNX8	Protein-L-isoaspartate(D-aspartate) O-methyltransferase (PIMT) (EC 2.1.1.77) (L-isoaspartyl protein carboxyl methyltransferase) (Protein L-isoaspartyl/D-aspartyl methyltransferase) (Protein-beta-aspartate methyltransferase)	PCMT1	NA	+	6.13598	0.00249819	1.16402	1.0657	+	6.93397	0.00111084	1.4765	1.35179	NA	0.924831	0.542991	-0.155302	-0.822003	7	7	7	41.2	41.2	41.2	0	182.51	107	9006800000	1087	KW-0002; KW-0007; KW-0025; KW-0963; KW-0903; KW-0489; KW-1185; KW-0949; KW-0808	3D-structure;Acetylation;Alternative splicing;Cytoplasm;Direct protein sequencing;Methyltransferase;Reference proteome;S-adenosyl-L-methionine;Transferase	GO:0004719; GO:0005737; GO:0005829; GO:0006479; GO:0030091; GO:0045296; GO:0070062; GO:1903561	protein methylation [GO:0006479]; protein repair [GO:0030091]	cytoplasm [GO:0005737]; cytosol [GO:0005829]; extracellular exosome [GO:0070062]; extracellular vesicle [GO:1903561]	cadherin binding [GO:0045296]; protein-L-isoaspartate (D-aspartate) O-methyltransferase activity [GO:0004719]	5	5	8	5	6	3	6	4	6	4	7
Q6L8Q7-2	Q6L8Q7	F6T1Q0;Q6L8Q7-2;Q6L8Q7	F6T1Q0;Q6L8Q7-2;Q6L8Q7	2',5'-phosphodiesterase 12 (2'-PDE) (2-PDE) (EC 3.1.4.-) (Mitochondrial deadenylase) (EC 3.1.13.4)	PDE12	NA	+	3.02342	0.000576378	2.23734	1.49893	+	4.49142	0.000314286	2.77814	2.03271	NA	0.707274	0.57356	-0.15355	-0.735039	7	7	7	22	22	22	0	71.61	42	1675300000	1088	KW-0002; KW-0025; KW-0269; KW-0378; KW-0460; KW-0479; KW-0496; KW-0507; KW-0540; KW-0597; KW-1185; KW-0809	3D-structure;Alternative splicing;Exonuclease;Hydrolase;Magnesium;Metal-binding;Mitochondrion;mRNA processing;Nuclease;Phosphoprotein;Reference proteome;Transit peptide	GO:0000175; GO:0000288; GO:0000958; GO:0004527; GO:0004535; GO:0005739; GO:0005759; GO:0005829; GO:0006397; GO:0034611; GO:0035457; GO:0044528; GO:0045070; GO:0046872; GO:0051607; GO:0060548; GO:0071346; GO:0071359; GO:0090305; GO:0090324; GO:0090503	cellular response to dsRNA [GO:0071359]; cellular response to interferon-alpha [GO:0035457]; cellular response to type II interferon [GO:0071346]; defense response to virus [GO:0051607]; mitochondrial mRNA catabolic process [GO:0000958]; mRNA processing [GO:0006397]; negative regulation of cell death [GO:0060548]; negative regulation of oxidative phosphorylation [GO:0090324]; nuclear-transcribed …	cytosol [GO:0005829]; mitochondrial matrix [GO:0005759]; mitochondrion [GO:0005739]	3'-5'-RNA exonuclease activity [GO:0000175]; exonuclease activity [GO:0004527]; metal ion binding [GO:0046872]; oligoribonucleotidase activity [GO:0034611]; poly(A)-specific ribonuclease activity [GO:0004535]	4	4	4	4	5	1	0	0	0	0	4
P61923	P61923	F8VVA7;P61923;F8VXB1;F8VUC5;F8W156;F8W651;F8VYZ4;P61923-5;P61923-4;F8VXR1;F8VYK5;P61923-2;P61923-3	F8VVA7;P61923;F8VXB1;F8VUC5;F8W156;F8W651;F8VYZ4;P61923-5;P61923-4;F8VXR1	Coatomer subunit zeta-1 (Zeta-1-coat protein) (Zeta-1 COP)	COPZ1	COPZ	NA	0.960952	0.410665	0.207483	0.179562	+	1.31922	0.0164603	1.1472	0.713424	NA	0.27438	0.778545	-0.0915833	-0.381438	4	4	4	31.3	31.3	31.3	0	110.22	40	1265900000	1099	KW-0002; KW-0007; KW-0025; KW-0963; KW-0968; KW-0903; KW-0931; KW-0333; KW-0472; KW-0653; KW-1185; KW-0813	3D-structure;Acetylation;Alternative splicing;Cytoplasm;Cytoplasmic vesicle;Direct protein sequencing;ER-Golgi transport;Golgi apparatus;Membrane;Protein transport;Reference proteome;Transport	GO:0000139; GO:0005789; GO:0005829; GO:0006886; GO:0006890; GO:0006891; GO:0030126; GO:0030133; GO:1901998	intra-Golgi vesicle-mediated transport [GO:0006891]; intracellular protein transport [GO:0006886]; retrograde vesicle-mediated transport, Golgi to endoplasmic reticulum [GO:0006890]; toxin transport [GO:1901998]	COPI vesicle coat [GO:0030126]; cytosol [GO:0005829]; endoplasmic reticulum membrane [GO:0005789]; Golgi membrane [GO:0000139]; transport vesicle [GO:0030133]	NA	2	3	3	1	1	1	2	1	2	1	2
Q8IXM2	Q8IXM2	F8W038;Q8IXM2;Q8IXM2-3;H0YIS7;F8W1H0;Q8IXM2-2	F8W038;Q8IXM2;Q8IXM2-3;H0YIS7;F8W1H0;Q8IXM2-2	Chromatin complexes subunit BAP18 (BPTF-associated protein of 18 kDa)	BAP18	C17orf49	+	1.66225	0.00536573	1.41493	0.889425	+	2.3512	0.00110123	2.2355	1.35396	NA	0.468389	0.703197	-0.100314	-0.504359	4	4	4	47.8	47.8	47.8	0	17.033	43	1508900000	1108	KW-0025; KW-0156; KW-0238; KW-0539; KW-0597; KW-1185	Alternative splicing;Chromatin regulator;DNA-binding;Nucleus;Phosphoprotein;Reference proteome	GO:0003677; GO:0005654; GO:0005829; GO:0006325; GO:0016589; GO:0042802; GO:0071339	chromatin organization [GO:0006325]	cytosol [GO:0005829]; MLL1 complex [GO:0071339]; nucleoplasm [GO:0005654]; NURF complex [GO:0016589]	DNA binding [GO:0003677]; identical protein binding [GO:0042802]	3	3	3	3	2	2	2	2	2	2	2
Q14493	Q14493	F8W8D3;Q14493;H7C4H8;H0YAE8;E7EUV9;Q14493-2	F8W8D3;Q14493;H7C4H8;H0YAE8;E7EUV9	Histone RNA hairpin-binding protein (Histone stem-loop-binding protein)	SLBP	HBP	+	3.11475	0.0090032	0.970686	0.804614	+	3.26288	0.010542	0.932063	0.784893	NA	0.0621257	0.949806	-0.041708	-0.122436	3	3	3	12.3	12.3	12.3	0	13.424	35	1040500000	1116	KW-0002; KW-0025; KW-0963; KW-1017; KW-0507; KW-0539; KW-0597; KW-1185; KW-0687; KW-0694; KW-0832	3D-structure;Alternative splicing;Cytoplasm;Isopeptide bond;mRNA processing;Nucleus;Phosphoprotein;Reference proteome;Ribonucleoprotein;RNA-binding;Ubl conjugation	GO:0002191; GO:0003723; GO:0003729; GO:0005634; GO:0005654; GO:0005730; GO:0005737; GO:0005829; GO:0006398; GO:0042802; GO:0051028; GO:0062073; GO:0071204; GO:0071207; GO:0071208; GO:1990904	cap-dependent translational initiation [GO:0002191]; mRNA 3'-end processing by stem-loop binding and cleavage [GO:0006398]; mRNA transport [GO:0051028]	cytoplasm [GO:0005737]; cytosol [GO:0005829]; histone mRNA stem-loop binding complex [GO:0062073]; histone pre-mRNA 3'end processing complex [GO:0071204]; nucleolus [GO:0005730]; nucleoplasm [GO:0005654]; nucleus [GO:0005634]; ribonucleoprotein complex [GO:1990904]	histone pre-mRNA DCP binding [GO:0071208]; histone pre-mRNA stem-loop binding [GO:0071207]; identical protein binding [GO:0042802]; mRNA binding [GO:0003729]; RNA binding [GO:0003723]	2	3	2	3	2	1	0	1	0	1	2
O94766-2	O94766	G3V150;O94766-2;O94766;E9PNA1	G3V150;O94766-2;O94766;E9PNA1	Galactosylgalactosylxylosylprotein 3-beta-glucuronosyltransferase 3 (EC 2.4.1.135) (Beta-1,3-glucuronyltransferase 3) (Glucuronosyltransferase I) (GlcAT-I) (UDP-GlcUA:Gal beta-1,3-Gal-R glucuronyltransferase) (GlcUAT-I)	B3GAT3	NA	+	2.22618	0.00167119	1.79769	1.15616	+	3.52421	0.000221359	2.31015	1.62374	NA	0.140041	0.875063	0.0624115	0.230423	7	7	7	39.2	39.2	39.2	0	31.531	17	951950000	1130	KW-0002; KW-0025; KW-0225; KW-1015; KW-0325; KW-0333; KW-0464; KW-0472; KW-0479; KW-1185; KW-0735; KW-0808; KW-0812; KW-1133	3D-structure;Alternative splicing;Disease variant;Disulfide bond;Glycoprotein;Golgi apparatus;Manganese;Membrane;Metal-binding;Reference proteome;Signal-anchor;Transferase;Transmembrane;Transmembrane helix	GO:0000139; GO:0005794; GO:0005801; GO:0005975; GO:0006024; GO:0006486; GO:0015012; GO:0015018; GO:0015020; GO:0016020; GO:0043085; GO:0046872; GO:0050650; GO:0050651; GO:0070062; GO:0072542; GO:0090316	carbohydrate metabolic process [GO:0005975]; chondroitin sulfate proteoglycan biosynthetic process [GO:0050650]; dermatan sulfate proteoglycan biosynthetic process [GO:0050651]; glycosaminoglycan biosynthetic process [GO:0006024]; heparan sulfate proteoglycan biosynthetic process [GO:0015012]; positive regulation of catalytic activity [GO:0043085]; positive regulation of intracellular protein tra…	cis-Golgi network [GO:0005801]; extracellular exosome [GO:0070062]; Golgi apparatus [GO:0005794]; Golgi membrane [GO:0000139]; membrane [GO:0016020]	galactosylgalactosylxylosylprotein 3-beta-glucuronosyltransferase activity [GO:0015018]; glucuronosyltransferase activity [GO:0015020]; metal ion binding [GO:0046872]; protein phosphatase activator activity [GO:0072542]	2	2	1	2	2	0	0	0	0	0	1
O60232	O60232	G3V1B8;H0YEB6;O60232	G3V1B8;H0YEB6;O60232	Protein ZNRD2 (Autoantigen p27) (Sjoegren syndrome/scleroderma autoantigen 1) (Zinc ribbon domain-containing protein 2)	ZNRD2	SSSCA1	+	6.26834	0.000276923	4.53044	3.36811	+	7.21169	0.000363636	3.88562	3.1754	+	3.52312	0.00123636	1.02811	3.8159	4	4	4	41.4	41.4	41.4	0	77.47	20	2626100000	1132	KW-0002; KW-0007; KW-0131; KW-0132; KW-0498; KW-0597; KW-1185	3D-structure;Acetylation;Cell cycle;Cell division;Mitosis;Phosphoprotein;Reference proteome	GO:0000278; GO:0051301	cell division [GO:0051301]; mitotic cell cycle [GO:0000278]	NA	NA	2	1	2	2	4	0	0	0	0	0	1
P56134-4	P56134	G3V325;C9JJT5;P56134-4;P56134-2;C9JU26;P56134-3;P56134;O75127;C9JGL8	G3V325;C9JJT5;P56134-4;P56134-2	ATP synthase subunit f, mitochondrial (ATP synthase membrane subunit f)	ATP5MF	ATP5J2 ATP5JL	+	5.25399	0.00112709	1.42479	1.24134	+	6.87635	0.00163579	1.39463	1.28108	NA	0.449826	0.68006	0.117484	0.534839	6	6	6	7.6	7.6	7.6	0	23.889	96	5841300000	1141	KW-0007; KW-0025; KW-0066; KW-0138; KW-0375; KW-0406; KW-0472; KW-0496; KW-0999; KW-0597; KW-1185; KW-0812; KW-1133; KW-0813	Acetylation;Alternative splicing;ATP synthesis;CF(0);Hydrogen ion transport;Ion transport;Membrane;Mitochondrion;Mitochondrion inner membrane;Phosphoprotein;Reference proteome;Transmembrane;Transmembrane helix;Transport	GO:0005739; GO:0005743; GO:0005753; GO:0015986; GO:0031965; GO:0042776; GO:0045263; GO:1902600	proton motive force-driven ATP synthesis [GO:0015986]; proton motive force-driven mitochondrial ATP synthesis [GO:0042776]; proton transmembrane transport [GO:1902600]	mitochondrial inner membrane [GO:0005743]; mitochondrial proton-transporting ATP synthase complex [GO:0005753]; mitochondrion [GO:0005739]; nuclear membrane [GO:0031965]; proton-transporting ATP synthase complex, coupling factor F(o) [GO:0045263]	NA	7	6	7	6	6	3	2	4	3	3	7
Q96KA5-2	Q96KA5	G5E9Z2;Q96KA5-2;Q96KA5	G5E9Z2;Q96KA5-2;Q96KA5	Lipid scramblase CLPTM1L (Cisplatin resistance-related protein 9) (CRR9p) (Cleft lip and palate transmembrane protein 1-like protein) (CLPTM1-like protein)	CLPTM1L	CRR9	+	1.96225	0.0384737	0.704966	0.564769	+	2.07246	0.0143127	0.974413	0.735851	NA	0.668928	0.534183	-0.190643	-0.78994	4	4	4	17.1	17.1	17.1	0	33.295	18	448810000	1158	KW-0025; KW-0053; KW-0225; KW-0256; KW-0325; KW-0445; KW-0472; KW-1185; KW-0812; KW-1133; KW-0813	Alternative splicing;Apoptosis;Disease variant;Endoplasmic reticulum;Glycoprotein;Lipid transport;Membrane;Reference proteome;Transmembrane;Transmembrane helix;Transport	GO:0005789; GO:0006915; GO:0012505; GO:0016020; GO:0017128	apoptotic process [GO:0006915]	endomembrane system [GO:0012505]; endoplasmic reticulum membrane [GO:0005789]; membrane [GO:0016020]	phospholipid scramblase activity [GO:0017128]	0	3	2	2	0	0	0	0	0	1	3
Q92879-5	Q92879	G5EA30;Q92879-5;Q92879-2;Q92879-3;Q92879-6;Q92879;Q92879-4;E9PSH0;E9PQK4;E9PKU1;E9PKA1;F5H4Y5;F5H0D8	G5EA30;Q92879-5;Q92879-2;Q92879-3;Q92879-6;Q92879;Q92879-4;E9PSH0;E9PQK4;E9PKU1	CUGBP Elav-like family member 1 (CELF-1) (50 kDa nuclear polyadenylated RNA-binding protein) (Bruno-like protein 2) (CUG triplet repeat RNA-binding protein 1) (CUG-BP1) (CUG-BP- and ETR-3-like factor 1) (Deadenylation factor CUG-BP) (Embryo deadenylation element-binding protein homolog) (EDEN-BP homolog) (RNA-binding protein BRUNOL-2)	CELF1	BRUNOL2 CUGBP CUGBP1 NAB50	+	2.65534	0.0197142	0.808942	0.670543	+	5.00057	0.0191454	0.750017	0.691777	NA	1.01338	0.532137	-0.139145	-0.799551	7	7	7	17.9	17.9	17.9	0	110.28	56	2538200000	1159	KW-0002; KW-0007; KW-0010; KW-0025; KW-0963; KW-1017; KW-0507; KW-0508; KW-0539; KW-0597; KW-1185; KW-0677; KW-0694; KW-0832	3D-structure;Acetylation;Activator;Alternative splicing;Cytoplasm;Isopeptide bond;mRNA processing;mRNA splicing;Nucleus;Phosphoprotein;Reference proteome;Repeat;RNA-binding;Ubl conjugation	GO:0000381; GO:0000900; GO:0003723; GO:0003729; GO:0003730; GO:0005634; GO:0005654; GO:0005737; GO:0006376; GO:0006397; GO:0007281; GO:0008285; GO:0009792; GO:0010494; GO:0010628; GO:0010629; GO:0016020; GO:0016441; GO:0035194; GO:0036002; GO:0042835; GO:0043484; GO:0050727; GO:0061157; GO:0097356; GO:1990904	embryo development ending in birth or egg hatching [GO:0009792]; germ cell development [GO:0007281]; mRNA destabilization [GO:0061157]; mRNA processing [GO:0006397]; mRNA splice site selection [GO:0006376]; negative regulation of cell population proliferation [GO:0008285]; negative regulation of gene expression [GO:0010629]; positive regulation of gene expression [GO:0010628]; post-transcriptiona…	cytoplasm [GO:0005737]; cytoplasmic stress granule [GO:0010494]; membrane [GO:0016020]; nucleoplasm [GO:0005654]; nucleus [GO:0005634]; perinucleolar compartment [GO:0097356]; ribonucleoprotein complex [GO:1990904]	BRE binding [GO:0042835]; mRNA 3'-UTR binding [GO:0003730]; mRNA binding [GO:0003729]; mRNA regulatory element binding translation repressor activity [GO:0000900]; pre-mRNA binding [GO:0036002]; RNA binding [GO:0003723]	4	3	5	3	2	2	2	2	1	3	3
P31943	P31943	G8JLB6;P31943;E9PCY7;D6RBM0;D6RIU0;H0YB39;D6RFM3;D6RIT2;E7EQJ0;D6RAM1;E5RGV0;D6R9T0;D6RDU3;D6RJ04;D6RIH9;H0YBD7;H0YBG7;E5RGH4;H0YAQ2	G8JLB6;P31943;E9PCY7;D6RBM0;D6RIU0;H0YB39	Heterogeneous nuclear ribonucleoprotein H (hnRNP H) [Cleaved into: Heterogeneous nuclear ribonucleoprotein H, N-terminally processed]	HNRNPH1	HNRPH HNRPH1	+	7.4696	0.00204427	1.16954	1.10085	+	8.02166	0.00363958	1.1063	1.0534	NA	0.64129	0.750607	0.0690514	0.451488	19	19	7	56.8	56.8	26.3	0	323.31	380	80888000000	1162	KW-0002; KW-0007; KW-0903; KW-0225; KW-0991; KW-1017; KW-0488; KW-0507; KW-0508; KW-0539; KW-0597; KW-1185; KW-0677; KW-0687; KW-0694; KW-0747; KW-0832	3D-structure;Acetylation;Direct protein sequencing;Disease variant;Intellectual disability;Isopeptide bond;Methylation;mRNA processing;mRNA splicing;Nucleus;Phosphoprotein;Reference proteome;Repeat;Ribonucleoprotein;RNA-binding;Spliceosome;Ubl conjugation	GO:0000398; GO:0003723; GO:0005634; GO:0005654; GO:0005829; GO:0006396; GO:0008266; GO:0016020; GO:0042802; GO:0043484; GO:0071013; GO:1990904	mRNA splicing, via spliceosome [GO:0000398]; regulation of RNA splicing [GO:0043484]; RNA processing [GO:0006396]	catalytic step 2 spliceosome [GO:0071013]; cytosol [GO:0005829]; membrane [GO:0016020]; nucleoplasm [GO:0005654]; nucleus [GO:0005634]; ribonucleoprotein complex [GO:1990904]	identical protein binding [GO:0042802]; poly(U) RNA binding [GO:0008266]; RNA binding [GO:0003723]	19	22	21	17	19	16	17	18	24	22	18
Q8IXH7-4	Q8IXH7	X6RLT1;H0UI80;Q8IXH7-4;Q8IXH7;Q8IXH7-3	X6RLT1;H0UI80;Q8IXH7-4;Q8IXH7;Q8IXH7-3	Negative elongation factor C/D (NELF-C/D) (TH1-like protein)	NELFCD	NELFD TH1 TH1L	+	2.51165	0.00658789	1.11523	0.856233	+	2.0168	0.00790754	1.1912	0.846199	NA	0.116693	0.896907	0.0650288	0.209992	4	4	4	10.5	10.5	10.5	0	12.742	6	288330000	1163	KW-0002; KW-0024; KW-0025; KW-0903; KW-0539; KW-1185; KW-0678; KW-0694; KW-0804; KW-0805	3D-structure;Alternative initiation;Alternative splicing;Direct protein sequencing;Nucleus;Reference proteome;Repressor;RNA-binding;Transcription;Transcription regulation	GO:0003723; GO:0005634; GO:0005654; GO:0016020; GO:0032021; GO:0034244	negative regulation of transcription elongation by RNA polymerase II [GO:0034244]	membrane [GO:0016020]; NELF complex [GO:0032021]; nucleoplasm [GO:0005654]; nucleus [GO:0005634]	RNA binding [GO:0003723]	0	0	1	2	0	0	0	0	0	0	0
O60762	O60762	Q5QPK2;H0Y368;O60762;A0A804HJ93;A0A804HIK9;Q5QPJ9;A0A804HIB3	Q5QPK2;H0Y368;O60762;A0A804HJ93;A0A804HIK9	Dolichol-phosphate mannosyltransferase subunit 1 (EC 2.4.1.83) (Dolichol-phosphate mannose synthase subunit 1) (DPM synthase subunit 1) (Dolichyl-phosphate beta-D-mannosyltransferase subunit 1) (Mannose-P-dolichol synthase subunit 1) (MPD synthase subunit 1)	DPM1	NA	+	7.22687	0.0007	2.08653	1.86369	+	8.4008	0.000352	2.23652	2.05018	NA	0.273491	0.833646	-0.0505035	-0.284576	12	12	12	39.4	39.4	39.4	0	214.17	154	15154000000	1165	KW-0007; KW-0900; KW-0912; KW-0225; KW-1215; KW-0256; KW-0328; KW-0460; KW-0464; KW-0479; KW-0597; KW-1185; KW-0808	Acetylation;Congenital disorder of glycosylation;Congenital muscular dystrophy;Disease variant;Dystroglycanopathy;Endoplasmic reticulum;Glycosyltransferase;Magnesium;Manganese;Metal-binding;Phosphoprotein;Reference proteome;Transferase	GO:0004169; GO:0004582; GO:0005537; GO:0005634; GO:0005783; GO:0005789; GO:0006488; GO:0006506; GO:0016020; GO:0018279; GO:0019348; GO:0019673; GO:0033185; GO:0035268; GO:0035269; GO:0043178; GO:0046872	dolichol metabolic process [GO:0019348]; dolichol-linked oligosaccharide biosynthetic process [GO:0006488]; GDP-mannose metabolic process [GO:0019673]; GPI anchor biosynthetic process [GO:0006506]; protein mannosylation [GO:0035268]; protein N-linked glycosylation via asparagine [GO:0018279]; protein O-linked mannosylation [GO:0035269]	dolichol-phosphate-mannose synthase complex [GO:0033185]; endoplasmic reticulum [GO:0005783]; endoplasmic reticulum membrane [GO:0005789]; membrane [GO:0016020]; nucleus [GO:0005634]	alcohol binding [GO:0043178]; dolichyl-phosphate beta-D-mannosyltransferase activity [GO:0004582]; dolichyl-phosphate-mannose-protein mannosyltransferase activity [GO:0004169]; mannose binding [GO:0005537]; metal ion binding [GO:0046872]	12	9	7	9	9	5	7	9	8	6	9
Q9UG56	Q9UG56	H0Y7P7;Q9UG56;Q9UG56-2;B1AKM8;B1AKM6	H0Y7P7;Q9UG56;Q9UG56-2;B1AKM8;B1AKM6	Phosphatidylserine decarboxylase proenzyme, mitochondrial (EC 4.1.1.65) [Cleaved into: Phosphatidylserine decarboxylase beta chain; Phosphatidylserine decarboxylase alpha chain]	PISD	NA	NA	1.76137	0.180825	0.36767	0.321198	+	4.20728	0.0123244	0.852607	0.758882	NA	1.07712	0.306933	-0.287636	-1.17087	8	8	8	22.4	22.4	22.4	0	23.935	59	1181400000	1173	KW-0025; KW-0898; KW-0963; KW-0209; KW-0210; KW-0225; KW-0242; KW-0991; KW-0444; KW-0551; KW-0443; KW-0456; KW-0472; KW-0496; KW-0999; KW-0594; KW-1208; KW-0670; KW-1185; KW-0809; KW-0812; KW-1133	Alternative splicing;Cataract;Cytoplasm;Deafness;Decarboxylase;Disease variant;Dwarfism;Intellectual disability;Lipid biosynthesis;Lipid droplet;Lipid metabolism;Lyase;Membrane;Mitochondrion;Mitochondrion inner membrane;Phospholipid biosynthesis;Phospholipid metabolism;Pyruvate;Reference proteome;Transit peptide;Transmembrane;Transmembrane helix	GO:0004609; GO:0005634; GO:0005739; GO:0005743; GO:0005811; GO:0006646; GO:0010821; GO:0016540; GO:0035694; GO:0140042	lipid droplet formation [GO:0140042]; mitochondrial protein catabolic process [GO:0035694]; phosphatidylethanolamine biosynthetic process [GO:0006646]; protein autoprocessing [GO:0016540]; regulation of mitochondrion organization [GO:0010821]	lipid droplet [GO:0005811]; mitochondrial inner membrane [GO:0005743]; mitochondrion [GO:0005739]; nucleus [GO:0005634]	phosphatidylserine decarboxylase activity [GO:0004609]	4	6	2	1	3	2	2	2	2	2	4
Q13363-2	Q13363	H0Y8U5;Q13363-2;Q13363;D6RAX2;E7ESU7;E9PGB1;H0Y8W7;A0A087WYL1;H0Y9M9;E7EUB3	H0Y8U5;Q13363-2;Q13363;D6RAX2;E7ESU7	C-terminal-binding protein 1 (CtBP1) (EC 1.1.1.-)	CTBP1	CTBP	NA	4.45989	0.0634469	0.522533	0.488493	+	3.13096	0.0479745	0.604395	0.535941	NA	0.633604	0.625228	-0.119284	-0.620182	9	9	7	21.4	21.4	17.4	0	40.492	75	3112000000	1177	KW-0002; KW-0013; KW-0025; KW-0963; KW-0221; KW-0903; KW-0225; KW-0945; KW-0991; KW-1017; KW-0520; KW-0539; KW-0560; KW-0597; KW-1185; KW-0678; KW-0804; KW-0805; KW-0832	3D-structure;ADP-ribosylation;Alternative splicing;Cytoplasm;Differentiation;Direct protein sequencing;Disease variant;Host-virus interaction;Intellectual disability;Isopeptide bond;NAD;Nucleus;Oxidoreductase;Phosphoprotein;Reference proteome;Repressor;Transcription;Transcription regulation;Ubl conjugation	GO:0000122; GO:0001221; GO:0001222; GO:0003682; GO:0003713; GO:0003714; GO:0005634; GO:0005654; GO:0006357; GO:0006468; GO:0008285; GO:0016616; GO:0017053; GO:0019079; GO:0019904; GO:0031065; GO:0031507; GO:0035067; GO:0042802; GO:0045892; GO:0048488; GO:0050872; GO:0051287; GO:0051726; GO:0061629; GO:0090241; GO:0097091; GO:0098831; GO:0098978; GO:0098982; GO:0140297	heterochromatin formation [GO:0031507]; negative regulation of cell population proliferation [GO:0008285]; negative regulation of DNA-templated transcription [GO:0045892]; negative regulation of histone acetylation [GO:0035067]; negative regulation of histone H4 acetylation [GO:0090241]; negative regulation of transcription by RNA polymerase II [GO:0000122]; positive regulation of histone deacety…	GABA-ergic synapse [GO:0098982]; glutamatergic synapse [GO:0098978]; nucleoplasm [GO:0005654]; nucleus [GO:0005634]; presynaptic active zone cytoplasmic component [GO:0098831]; transcription repressor complex [GO:0017053]	chromatin binding [GO:0003682]; DNA-binding transcription factor binding [GO:0140297]; identical protein binding [GO:0042802]; NAD binding [GO:0051287]; oxidoreductase activity, acting on the CH-OH group of donors, NAD or NADP as acceptor [GO:0016616]; protein domain specific binding [GO:0019904]; RNA polymerase II-specific DNA-binding transcription factor binding [GO:0061629]; transcription coac…	3	3	4	5	4	2	4	4	3	2	4
O94952-1	O94952	H0YIE9;O94952-1;O94952;H0YHF6	H0YIE9;O94952-1;O94952;H0YHF6	F-box only protein 21	FBXO21	FBX21 KIAA0875	NA	2.18884	0.0891969	0.50878	0.438655	+	2.37669	0.029933	0.738482	0.609	NA	0.0165012	1	-0.00563164	-0.0259794	3	3	3	11.9	11.9	11.9	0	7.6163	14	163430000	1200	KW-0025; KW-1185; KW-0833	Alternative splicing;Reference proteome;Ubl conjugation pathway	GO:0000151; GO:0003677; GO:0004842; GO:0005829; GO:0006511	ubiquitin-dependent protein catabolic process [GO:0006511]	cytosol [GO:0005829]; ubiquitin ligase complex [GO:0000151]	DNA binding [GO:0003677]; ubiquitin-protein transferase activity [GO:0004842]	1	1	1	1	2	0	0	0	0	0	1
Q5J8M3	Q5J8M3	H0YK61;Q5J8M3;S4R329;H0YNK0;H0YNK8;H0YLP8;Q5J8M3-3;Q5J8M3-2;H0YN63;H0YMH5	H0YK61;Q5J8M3;S4R329;H0YNK0;H0YNK8;H0YLP8;Q5J8M3-3;Q5J8M3-2	ER membrane protein complex subunit 4 (Cell proliferation-inducing gene 17 protein) (Transmembrane protein 85)	EMC4	TMEM85	+	1.51903	0.0130293	1.11305	0.737234	+	2.95474	0.00363262	1.38438	1.05433	NA	0.950437	0.505878	-0.178673	-0.892936	3	3	3	46.2	46.2	46.2	0	16.578	13	376560000	1207	KW-0002; KW-0007; KW-0025; KW-0053; KW-0256; KW-0472; KW-0597; KW-1185; KW-0812; KW-1133	3D-structure;Acetylation;Alternative splicing;Apoptosis;Endoplasmic reticulum;Membrane;Phosphoprotein;Reference proteome;Transmembrane;Transmembrane helix	GO:0005789; GO:0006915; GO:0016020; GO:0045050; GO:0071816; GO:0072546	apoptotic process [GO:0006915]; protein insertion into ER membrane by stop-transfer membrane-anchor sequence [GO:0045050]; tail-anchored membrane protein insertion into ER membrane [GO:0071816]	EMC complex [GO:0072546]; endoplasmic reticulum membrane [GO:0005789]; membrane [GO:0016020]	NA	0	0	1	1	2	0	0	0	0	0	1
P67812-4	P67812	H0YNG3;P67812-4;P67812;P67812-3;H0YKT4;P67812-2;H0YNX5;H0YNA5	H0YNG3;P67812-4;P67812;P67812-3;H0YKT4;P67812-2	Signal peptidase complex catalytic subunit SEC11A (EC 3.4.21.89) (Endopeptidase SP18) (Microsomal signal peptidase 18 kDa subunit) (SPase 18 kDa subunit) (SEC11 homolog A) (SEC11-like protein 1) (SPC18)	SEC11A	SEC11L1 SPC18 SPCS4A	+	4.70063	0.0018592	1.30473	1.12377	+	6.21033	0.00129767	1.49437	1.33925	NA	0.438267	0.64301	-0.150808	-0.587094	5	5	5	22.7	22.7	22.7	0	14.101	45	2040800000	1216	KW-0002; KW-0025; KW-0256; KW-0378; KW-0472; KW-0645; KW-1185; KW-0735; KW-0812; KW-1133	3D-structure;Alternative splicing;Endoplasmic reticulum;Hydrolase;Membrane;Protease;Reference proteome;Signal-anchor;Transmembrane;Transmembrane helix	GO:0004252; GO:0005787; GO:0005789; GO:0006465; GO:0008233	signal peptide processing [GO:0006465]	endoplasmic reticulum membrane [GO:0005789]; signal peptidase complex [GO:0005787]	peptidase activity [GO:0008233]; serine-type endopeptidase activity [GO:0004252]	4	2	4	3	2	1	2	1	2	2	3
Q96SB4-4	Q96SB4	H3BLV9;Q96SB4-4;Q96SB4;Q96SB4-3;A8MPP7;A8MPY5;E7ETV6;Q9UPE1-2;Q9UPE1-3;Q9UPE1-4;Q9UPE1;H7C2I2;D6RBM8	H3BLV9;Q96SB4-4;Q96SB4;Q96SB4-3	SRSF protein kinase 1 (EC 2.7.11.1) (SFRS protein kinase 1) (Serine/arginine-rich protein-specific kinase 1) (SR-protein-specific kinase 1)	SRPK1	NA	+	3.08553	0.0434249	0.617889	0.545429	NA	1.99234	0.10256	0.481027	0.412285	NA	0.546177	0.670231	0.107164	0.554137	6	6	4	12.4	12.4	9.2	0	38.971	56	1346600000	1219	KW-0002; KW-0025; KW-0067; KW-0158; KW-0159; KW-0963; KW-0221; KW-0903; KW-0256; KW-0945; KW-0418; KW-0492; KW-0507; KW-0508; KW-0547; KW-0539; KW-0597; KW-1185; KW-0723; KW-0808	3D-structure;Alternative splicing;ATP-binding;Chromosome;Chromosome partition;Cytoplasm;Differentiation;Direct protein sequencing;Endoplasmic reticulum;Host-virus interaction;Kinase;Microsome;mRNA processing;mRNA splicing;Nucleotide-binding;Nucleus;Phosphoprotein;Reference proteome;Serine/threonine-protein kinase;Transferase	GO:0000245; GO:0000287; GO:0000785; GO:0003723; GO:0004672; GO:0004674; GO:0005524; GO:0005634; GO:0005654; GO:0005737; GO:0005783; GO:0005829; GO:0005886; GO:0006468; GO:0007059; GO:0008380; GO:0016363; GO:0016607; GO:0018105; GO:0035092; GO:0035556; GO:0045070; GO:0045071; GO:0045087; GO:0048024; GO:0050684; GO:0106310	chromosome segregation [GO:0007059]; innate immune response [GO:0045087]; intracellular signal transduction [GO:0035556]; negative regulation of viral genome replication [GO:0045071]; peptidyl-serine phosphorylation [GO:0018105]; positive regulation of viral genome replication [GO:0045070]; protein phosphorylation [GO:0006468]; regulation of mRNA processing [GO:0050684]; regulation of mRNA splici…	chromatin [GO:0000785]; cytoplasm [GO:0005737]; cytosol [GO:0005829]; endoplasmic reticulum [GO:0005783]; nuclear matrix [GO:0016363]; nuclear speck [GO:0016607]; nucleoplasm [GO:0005654]; nucleus [GO:0005634]; plasma membrane [GO:0005886]	ATP binding [GO:0005524]; magnesium ion binding [GO:0000287]; protein kinase activity [GO:0004672]; protein serine kinase activity [GO:0106310]; protein serine/threonine kinase activity [GO:0004674]; RNA binding [GO:0003723]	4	4	3	5	5	2	3	1	1	1	3
Q6ZRI6-2	Q6ZRI6	H3BMJ2;Q6ZRI6-2;Q6ZRI6	H3BMJ2;Q6ZRI6-2;Q6ZRI6	Uncharacterized protein C15orf39	C15orf39	NA	+	1.56853	0.0255403	0.87338	0.62967	+	2.44367	0.00931167	1.04882	0.811112	NA	0.500381	0.546406	-0.36729	-0.828447	3	3	3	5.6	5.6	5.6	0.00031606	4.3363	6	309990000	1221	KW-0007; KW-0025; KW-0597; KW-1185	Acetylation;Alternative splicing;Phosphoprotein;Reference proteome	GO:0005829	NA	cytosol [GO:0005829]	NA	1	1	0	1	0	0	0	0	0	0	0
Q15287	Q15287	H3BV80;H3BMM9;H3BTC0;Q15287;Q15287-3;Q15287-2;H3BMS0;H3BPG5;H3BRK4;H3BTV0;H3BNI3;H3BP82;H3BTR6;H3BUG0;H3BTY0;H3BNU7;H3BUL0	H3BV80;H3BMM9;H3BTC0;Q15287;Q15287-3;Q15287-2;H3BMS0;H3BPG5	RNA-binding protein with serine-rich domain 1 (SR-related protein LDC2)	RNPS1	LDC2	+	5.14546	0.00068046	2.11421	1.72333	+	7.98978	0.000247887	2.04463	1.86951	NA	0.272352	0.812917	-0.0620178	-0.317283	7	7	7	37.9	37.9	37.9	0	127	93	7199700000	1223	KW-0002; KW-0007; KW-0025; KW-0963; KW-1017; KW-0507; KW-0508; KW-0866; KW-0539; KW-0597; KW-1185; KW-0694; KW-0832	3D-structure;Acetylation;Alternative splicing;Cytoplasm;Isopeptide bond;mRNA processing;mRNA splicing;Nonsense-mediated mRNA decay;Nucleus;Phosphoprotein;Reference proteome;RNA-binding;Ubl conjugation	GO:0000184; GO:0000381; GO:0000398; GO:0003723; GO:0003730; GO:0005634; GO:0005654; GO:0005737; GO:0005829; GO:0006351; GO:0008380; GO:0016607; GO:0043065; GO:0048025; GO:0061574	DNA-templated transcription [GO:0006351]; mRNA splicing, via spliceosome [GO:0000398]; negative regulation of mRNA splicing, via spliceosome [GO:0048025]; nuclear-transcribed mRNA catabolic process, nonsense-mediated decay [GO:0000184]; positive regulation of apoptotic process [GO:0043065]; regulation of alternative mRNA splicing, via spliceosome [GO:0000381]; RNA splicing [GO:0008380]	ASAP complex [GO:0061574]; cytoplasm [GO:0005737]; cytosol [GO:0005829]; nuclear speck [GO:0016607]; nucleoplasm [GO:0005654]; nucleus [GO:0005634]	mRNA 3'-UTR binding [GO:0003730]; RNA binding [GO:0003723]	6	5	4	4	5	4	5	5	3	4	7
O95149	O95149	H3BQR0;H3BTA6;H3BSK1;H3BRI5;O95149	H3BQR0;H3BTA6;H3BSK1;H3BRI5;O95149	Snurportin-1 (RNA U transporter 1)	SNUPN	RNUT1 SPN1	+	1.23796	0.0404513	0.810876	0.555577	+	1.71454	0.0118862	1.10993	0.765993	NA	0.543675	0.633314	0.129498	0.60721	4	4	4	71.4	71.4	71.4	0	76.785	19	457710000	1239	KW-0002; KW-0007; KW-0963; KW-0903; KW-0539; KW-0597; KW-1185; KW-0694; KW-0813	3D-structure;Acetylation;Cytoplasm;Direct protein sequencing;Nucleus;Phosphoprotein;Reference proteome;RNA-binding;Transport	GO:0000339; GO:0005643; GO:0005654; GO:0005829; GO:0005886; GO:0006404; GO:0006606; GO:0042564; GO:0061015; GO:0061608	protein import into nucleus [GO:0006606]; RNA import into nucleus [GO:0006404]; snRNA import into nucleus [GO:0061015]	cytosol [GO:0005829]; NLS-dependent protein nuclear import complex [GO:0042564]; nuclear pore [GO:0005643]; nucleoplasm [GO:0005654]; plasma membrane [GO:0005886]	nuclear import signal receptor activity [GO:0061608]; RNA cap binding [GO:0000339]	1	1	1	1	1	1	0	2	2	0	1
Q14807-2	Q14807	H3BRB3;Q14807-2;Q14807;A0A8I5KRF7;A0A8I5KTF7;A0A8I5QL17;A0A8I5KW08;A0A8I5KQ45;A0A8I5QJC5;A0A8I5QKY3;A0A8I5QJF2;A0A8I5KXF2;A0A8I5KSP6;A0A8I5KXF9;I3L306;H3BTH5	H3BRB3;Q14807-2;Q14807;A0A8I5KRF7;A0A8I5KTF7;A0A8I5QL17;A0A8I5KW08;A0A8I5KQ45;A0A8I5QJC5;A0A8I5QKY3;A0A8I5QJF2;A0A8I5KXF2;A0A8I5KSP6;A0A8I5KXF9	Kinesin-like protein KIF22 (Kinesin-like DNA-binding protein) (Kinesin-like protein 4)	KIF22	KID KNSL4	+	8.52693	0.0007	1.91883	1.78468	+	6.65426	0.000181443	1.8527	1.64571	NA	0.53738	0.74674	-0.0748566	-0.450706	17	17	17	35.6	35.6	35.6	0	145.57	130	4709400000	1244	KW-0002; KW-0025; KW-0067; KW-0175; KW-0963; KW-0206; KW-0225; KW-0238; KW-0242; KW-1017; KW-0493; KW-0505; KW-0547; KW-0539; KW-0597; KW-1185; KW-0832	3D-structure;Alternative splicing;ATP-binding;Coiled coil;Cytoplasm;Cytoskeleton;Disease variant;DNA-binding;Dwarfism;Isopeptide bond;Microtubule;Motor protein;Nucleotide-binding;Nucleus;Phosphoprotein;Reference proteome;Ubl conjugation	GO:0000278; GO:0000776; GO:0000785; GO:0003677; GO:0003777; GO:0005524; GO:0005634; GO:0005829; GO:0005871; GO:0005874; GO:0006281; GO:0007018; GO:0007062; GO:0007080; GO:0008017; GO:0016607; GO:0016887; GO:0051310; GO:0072686	DNA repair [GO:0006281]; metaphase plate congression [GO:0051310]; microtubule-based movement [GO:0007018]; mitotic cell cycle [GO:0000278]; mitotic metaphase plate congression [GO:0007080]; sister chromatid cohesion [GO:0007062]	chromatin [GO:0000785]; cytosol [GO:0005829]; kinesin complex [GO:0005871]; kinetochore [GO:0000776]; microtubule [GO:0005874]; mitotic spindle [GO:0072686]; nuclear speck [GO:0016607]; nucleus [GO:0005634]	ATP binding [GO:0005524]; ATP hydrolysis activity [GO:0016887]; DNA binding [GO:0003677]; microtubule binding [GO:0008017]; microtubule motor activity [GO:0003777]	13	13	12	13	11	0	0	1	0	1	10
Q9BWH6-2	Q9BWH6	H3BRE8;Q9BWH6-2;Q9BWH6;H3BPM3;H3BPY8	H3BRE8;Q9BWH6-2;Q9BWH6;H3BPM3;H3BPY8	RNA polymerase II-associated protein 1	RPAP1	KIAA1403	+	1.87368	0.0157468	0.956705	0.706931	+	2.79237	0.0431637	0.637591	0.552611	NA	0.503763	0.623573	-0.154177	-0.633562	6	6	6	9.6	9.6	9.6	0	16.143	20	447190000	1246	KW-0025; KW-0238; KW-0240; KW-0548; KW-0539; KW-0597; KW-1185; KW-0804; KW-0808	Alternative splicing;DNA-binding;DNA-directed RNA polymerase;Nucleotidyltransferase;Nucleus;Phosphoprotein;Reference proteome;Transcription;Transferase	GO:0000428; GO:0003677; GO:0005634; GO:0006366; GO:0016779	transcription by RNA polymerase II [GO:0006366]	DNA-directed RNA polymerase complex [GO:0000428]; nucleus [GO:0005634]	DNA binding [GO:0003677]; nucleotidyltransferase activity [GO:0016779]	0	2	1	2	1	0	0	0	1	1	3
Q96A37-2	Q96A37	H3BTX7;Q96A37-2;Q96A37-3;Q96A37;H3BQ58	H3BTX7;Q96A37-2;Q96A37-3;Q96A37	E3 ubiquitin-protein ligase RNF166 (EC 2.3.2.27) (RING finger protein 166) (RING-type E3 ubiquitin transferase RNF166)	RNF166	NA	+	4.38508	0.000585455	2.0304	1.58944	NA	0.607332	0.306949	0.319815	0.221134	+	2.99966	0.00151111	2.00543	4.02819	3	3	3	23	23	23	0	7.1657	9	281430000	1253	KW-0025; KW-0072; KW-0963; KW-0391; KW-0399; KW-0479; KW-1185; KW-0808; KW-0833; KW-0862; KW-0863	Alternative splicing;Autophagy;Cytoplasm;Immunity;Innate immunity;Metal-binding;Reference proteome;Transferase;Ubl conjugation pathway;Zinc;Zinc-finger	GO:0000209; GO:0005737; GO:0006511; GO:0006914; GO:0045087; GO:0046872; GO:0061630	autophagy [GO:0006914]; innate immune response [GO:0045087]; protein polyubiquitination [GO:0000209]; ubiquitin-dependent protein catabolic process [GO:0006511]	cytoplasm [GO:0005737]	metal ion binding [GO:0046872]; ubiquitin protein ligase activity [GO:0061630]	3	2	2	1	1	0	0	0	0	0	0
O14662-2	O14662	Q96NX8;H3BU86;O14662-2;O14662-4;O14662-5;O14662;F8W9Z6;O14662-6;B7ZBM4;B7ZBM5;B7ZBM8;O14662-3;E9PND6;H0YEW0;E9PLV7	Q96NX8;H3BU86;O14662-2;O14662-4;O14662-5;O14662;F8W9Z6;O14662-6;B7ZBM4;B7ZBM5;B7ZBM8;O14662-3	Syntaxin-16 (Syn16)	STX16	NA	+	4.29741	0.00043871	2.72376	1.96945	+	6.18889	0.000325926	2.42439	2.03879	NA	0.209171	0.812641	-0.0845676	-0.32164	6	6	6	51	51	51	0	28.728	29	832170000	1256	KW-0025; KW-0175; KW-0963; KW-0333; KW-0472; KW-0597; KW-0653; KW-1185; KW-0812; KW-1133; KW-0813	Alternative splicing;Coiled coil;Cytoplasm;Golgi apparatus;Membrane;Phosphoprotein;Protein transport;Reference proteome;Transmembrane;Transmembrane helix;Transport	GO:0000139; GO:0000149; GO:0005484; GO:0005737; GO:0005794; GO:0005802; GO:0005829; GO:0005925; GO:0006886; GO:0006906; GO:0012505; GO:0016020; GO:0019905; GO:0030672; GO:0031201; GO:0031985; GO:0032456; GO:0032588; GO:0042147; GO:0043231; GO:0048278; GO:0048471	endocytic recycling [GO:0032456]; intracellular protein transport [GO:0006886]; retrograde transport, endosome to Golgi [GO:0042147]; vesicle docking [GO:0048278]; vesicle fusion [GO:0006906]	cytoplasm [GO:0005737]; cytosol [GO:0005829]; endomembrane system [GO:0012505]; focal adhesion [GO:0005925]; Golgi apparatus [GO:0005794]; Golgi cisterna [GO:0031985]; Golgi membrane [GO:0000139]; intracellular membrane-bounded organelle [GO:0043231]; membrane [GO:0016020]; perinuclear region of cytoplasm [GO:0048471]; SNARE complex [GO:0031201]; synaptic vesicle membrane [GO:0030672]; trans-Golg…	SNAP receptor activity [GO:0005484]; SNARE binding [GO:0000149]; syntaxin binding [GO:0019905]	1	3	2	4	4	0	0	0	0	0	2
Q9BUR5	Q9BUR5	H7C1U8;Q9BUR5;Q9BUR5-2;G3V1B6;A0A0J9YXS4;A0A0J9YWW6	H7C1U8;Q9BUR5;Q9BUR5-2;G3V1B6	MICOS complex subunit MIC26 (Apolipoprotein O) (MICOS complex subunit MIC23) (Protein FAM121B)	APOO	FAM121B MIC23 MIC26	+	1.16492	0.0421648	0.823265	0.549627	+	1.11956	0.0217596	1.15051	0.666435	NA	0.0700765	0.948573	0.0210262	0.10091	4	4	4	32.6	32.6	32.6	0	11.939	18	721750000	1272	KW-0025; KW-0256; KW-0325; KW-0333; KW-0345; KW-0427; KW-0445; KW-0472; KW-0496; KW-0999; KW-0654; KW-1185; KW-0964; KW-0732; KW-0812; KW-1133; KW-0813; KW-0850	Alternative splicing;Endoplasmic reticulum;Glycoprotein;Golgi apparatus;HDL;LDL;Lipid transport;Membrane;Mitochondrion;Mitochondrion inner membrane;Proteoglycan;Reference proteome;Secreted;Signal;Transmembrane;Transmembrane helix;Transport;VLDL	GO:0000139; GO:0001401; GO:0005576; GO:0005615; GO:0005739; GO:0005743; GO:0005789; GO:0005829; GO:0006869; GO:0007007; GO:0034361; GO:0034362; GO:0034364; GO:0042407; GO:0044284; GO:0061617; GO:0140275	cristae formation [GO:0042407]; inner mitochondrial membrane organization [GO:0007007]; lipid transport [GO:0006869]	cytosol [GO:0005829]; endoplasmic reticulum membrane [GO:0005789]; extracellular region [GO:0005576]; extracellular space [GO:0005615]; Golgi membrane [GO:0000139]; high-density lipoprotein particle [GO:0034364]; low-density lipoprotein particle [GO:0034362]; MIB complex [GO:0140275]; MICOS complex [GO:0061617]; mitochondrial crista junction [GO:0044284]; mitochondrial inner membrane [GO:0005743]…	NA	1	0	2	1	1	1	1	1	0	1	1
Q92667	Q92667	I3L0W0;Q92667;Q92667-2;I3NI36	I3L0W0;Q92667;Q92667-2	A-kinase anchor protein 1, mitochondrial (A-kinase anchor protein 149 kDa) (AKAP 149) (Dual specificity A-kinase-anchoring protein 1) (D-AKAP-1) (Protein kinase A-anchoring protein 1) (PRKA1) (Spermatid A-kinase anchor protein 84) (S-AKAP84)	AKAP1	AKAP149 PRKA1	+	1.98248	0.0096875	1.09222	0.791156	+	1.78439	0.00385734	1.74576	1.04045	NA	0.681195	0.53691	-0.189091	-0.793913	3	3	3	22.5	22.5	22.5	0	6.6259	17	531300000	1278	KW-0025; KW-0472; KW-0496; KW-1000; KW-0597; KW-1185; KW-0694; KW-0809; KW-0812	Alternative splicing;Membrane;Mitochondrion;Mitochondrion outer membrane;Phosphoprotein;Reference proteome;RNA-binding;Transit peptide;Transmembrane	GO:0003723; GO:0005739; GO:0005741; GO:0005829; GO:0006915; GO:0016020; GO:0034237; GO:0140374	antiviral innate immune response [GO:0140374]; apoptotic process [GO:0006915]	cytosol [GO:0005829]; membrane [GO:0016020]; mitochondrial outer membrane [GO:0005741]; mitochondrion [GO:0005739]	protein kinase A regulatory subunit binding [GO:0034237]; RNA binding [GO:0003723]	1	1	1	1	1	0	0	1	1	1	1
Q02978	Q02978	I3L1P8;Q02978;Q02978-2	I3L1P8;Q02978;Q02978-2	Mitochondrial 2-oxoglutarate/malate carrier protein (OGCP) (alpha-oxoglutarate carrier) (Solute carrier family 25 member 11) (SLC25A11)	SLC25A11	SLC20A4	+	5.53071	0.00100104	1.45923	1.28117	+	7.29093	0.000751351	1.53192	1.41042	NA	0.626923	0.546036	-0.194801	-0.772794	15	15	15	54.1	54.1	54.1	0	248.02	189	19054000000	1280	KW-0007; KW-0025; KW-0050; KW-0903; KW-0225; KW-0445; KW-0472; KW-0496; KW-0999; KW-0597; KW-1185; KW-0677; KW-0812; KW-1133; KW-0813	Acetylation;Alternative splicing;Antiport;Direct protein sequencing;Disease variant;Lipid transport;Membrane;Mitochondrion;Mitochondrion inner membrane;Phosphoprotein;Reference proteome;Repeat;Transmembrane;Transmembrane helix;Transport	GO:0003723; GO:0005634; GO:0005739; GO:0005743; GO:0005886; GO:0006094; GO:0006869; GO:0008272; GO:0015116; GO:0015117; GO:0015131; GO:0015140; GO:0015141; GO:0015297; GO:0015367; GO:0015709; GO:0015729; GO:0035435; GO:0071422; GO:0071423	gluconeogenesis [GO:0006094]; lipid transport [GO:0006869]; malate transmembrane transport [GO:0071423]; oxaloacetate transport [GO:0015729]; phosphate ion transmembrane transport [GO:0035435]; succinate transmembrane transport [GO:0071422]; sulfate transport [GO:0008272]; thiosulfate transport [GO:0015709]	mitochondrial inner membrane [GO:0005743]; mitochondrion [GO:0005739]; nucleus [GO:0005634]; plasma membrane [GO:0005886]	antiporter activity [GO:0015297]; malate transmembrane transporter activity [GO:0015140]; oxaloacetate transmembrane transporter activity [GO:0015131]; oxoglutarate:malate antiporter activity [GO:0015367]; RNA binding [GO:0003723]; succinate transmembrane transporter activity [GO:0015141]; sulfate transmembrane transporter activity [GO:0015116]; thiosulfate transmembrane transporter activity [GO:…	10	11	10	10	10	5	9	6	8	8	12
Q96CP2	Q96CP2	I3L1Y9;Q96CP2;I3L4I0	I3L1Y9;Q96CP2;I3L4I0	FLYWCH family member 2	FLYWCH2	NA	+	3.26624	0.00101684	1.72854	1.28297	+	3.72159	0.000895484	1.80625	1.38052	NA	0.075562	0.948794	0.0307575	0.124142	3	3	3	29.2	29.2	29.2	0	11.18	31	552660000	1282	KW-0597; KW-1185	Phosphoprotein;Reference proteome	GO:0003723	NA	NA	RNA binding [GO:0003723]	2	3	3	2	2	1	1	1	2	1	1
Q01130-2	Q01130	J3QL05;J3KP15;Q01130-2;Q01130	J3QL05;J3KP15;Q01130-2;Q01130	Serine/arginine-rich splicing factor 2 (Protein PR264) (Splicing component, 35 kDa) (Splicing factor SC35) (SC-35) (Splicing factor, arginine/serine-rich 2)	SRSF2	SFRS2	+	1.88914	0.000938462	2.53211	1.31384	+	2.51707	0.000325926	2.83768	1.60516	NA	0.107763	0.902192	-0.0566425	-0.191169	6	6	5	51.5	51.5	45.4	0	96.802	54	7127000000	1294	KW-0002; KW-0007; KW-0025; KW-0903; KW-0507; KW-0508; KW-0539; KW-0597; KW-1185; KW-0694	3D-structure;Acetylation;Alternative splicing;Direct protein sequencing;mRNA processing;mRNA splicing;Nucleus;Phosphoprotein;Reference proteome;RNA-binding	GO:0000398; GO:0003714; GO:0003723; GO:0005634; GO:0005654; GO:0005829; GO:0006397; GO:0008380; GO:0016607	mRNA processing [GO:0006397]; mRNA splicing, via spliceosome [GO:0000398]; RNA splicing [GO:0008380]	cytosol [GO:0005829]; nuclear speck [GO:0016607]; nucleoplasm [GO:0005654]; nucleus [GO:0005634]	RNA binding [GO:0003723]; transcription corepressor activity [GO:0003714]	2	5	5	4	4	2	2	2	1	1	3
Q9NXW2	Q9NXW2	J3KPS0;Q9NXW2;Q9NXW2-2;V9GYN7;V9GY70	J3KPS0;Q9NXW2;Q9NXW2-2;V9GYN7	DnaJ homolog subfamily B member 12	DNAJB12	NA	+	4.88467	0.000317241	2.63868	2.01858	+	4.68895	0.000244444	2.41643	1.85971	NA	0.404413	0.761532	-0.0811691	-0.426928	7	7	7	28.1	28.1	28.1	0	39.894	24	739940000	1297	KW-0002; KW-0007; KW-0025; KW-0143; KW-0256; KW-0945; KW-0472; KW-0488; KW-0539; KW-1185; KW-0812; KW-1133	3D-structure;Acetylation;Alternative splicing;Chaperone;Endoplasmic reticulum;Host-virus interaction;Membrane;Methylation;Nucleus;Reference proteome;Transmembrane;Transmembrane helix	GO:0005783; GO:0005789; GO:0016020; GO:0030544; GO:0031965; GO:0036503; GO:0051085; GO:0065003; GO:0071218	cellular response to misfolded protein [GO:0071218]; chaperone cofactor-dependent protein refolding [GO:0051085]; ERAD pathway [GO:0036503]; protein-containing complex assembly [GO:0065003]	endoplasmic reticulum [GO:0005783]; endoplasmic reticulum membrane [GO:0005789]; membrane [GO:0016020]; nuclear membrane [GO:0031965]	Hsp70 protein binding [GO:0030544]	2	2	2	3	2	0	1	0	0	0	2
P53990-2	P53990	J3KR23;P53990-2;P53990;P53990-4;P53990-5;H3BQF7;H3BMU1;H3BUI0;P53990-3;F5GXM3;P53990-6	J3KR23;P53990-2;P53990;P53990-4;P53990-5;H3BQF7;H3BMU1;H3BUI0;P53990-3	IST1 homolog (hIST1) (Charged multivesicular body protein 8) (CHMP8) (Putative MAPK-activating protein PM28)	IST1	KIAA0174	+	2.13445	0.0379508	0.696074	0.568423	NA	3.28077	0.0833947	0.490312	0.446556	NA	0.182033	0.829442	-0.0776127	-0.288908	3	3	3	12.5	12.5	12.5	0	19.838	28	419320000	1302	KW-0002; KW-0025; KW-0131; KW-0132; KW-0963; KW-0968; KW-0206; KW-0539; KW-0597; KW-1185	3D-structure;Alternative splicing;Cell cycle;Cell division;Cytoplasm;Cytoplasmic vesicle;Cytoskeleton;Nucleus;Phosphoprotein;Reference proteome	GO:0005576; GO:0005635; GO:0005793; GO:0005813; GO:0005829; GO:0008104; GO:0009838; GO:0015031; GO:0019076; GO:0019904; GO:0030496; GO:0035578; GO:0036258; GO:0042802; GO:0043231; GO:0044877; GO:0045184; GO:0045296; GO:0045862; GO:0046745; GO:0048668; GO:0048672; GO:0051301; GO:0061640; GO:0070062; GO:0090541; GO:0090543; GO:1904903	abscission [GO:0009838]; cell division [GO:0051301]; collateral sprouting [GO:0048668]; cytoskeleton-dependent cytokinesis [GO:0061640]; ESCRT III complex disassembly [GO:1904903]; establishment of protein localization [GO:0045184]; multivesicular body assembly [GO:0036258]; positive regulation of collateral sprouting [GO:0048672]; positive regulation of proteolysis [GO:0045862]; protein localiza…	azurophil granule lumen [GO:0035578]; centrosome [GO:0005813]; cytosol [GO:0005829]; endoplasmic reticulum-Golgi intermediate compartment [GO:0005793]; extracellular exosome [GO:0070062]; extracellular region [GO:0005576]; Flemming body [GO:0090543]; intracellular membrane-bounded organelle [GO:0043231]; midbody [GO:0030496]; nuclear envelope [GO:0005635]	cadherin binding [GO:0045296]; identical protein binding [GO:0042802]; MIT domain binding [GO:0090541]; protein domain specific binding [GO:0019904]; protein-containing complex binding [GO:0044877]	1	1	2	2	0	1	1	0	0	1	2
Q9BW27-3	Q9BW27	J3KT10;Q9BW27-3;Q9BW27;J3QLH0;J3QL54;Q9BW27-2;F5H0W7;J3QLD4;J3QS63;J3QL91;J3KSH3;J3KRC0;J3QLV0	J3KT10;Q9BW27-3;Q9BW27;J3QLH0;J3QL54;Q9BW27-2;F5H0W7;J3QLD4	Nuclear pore complex protein Nup85 (85 kDa nucleoporin) (FROUNT) (Nucleoporin Nup75) (Nucleoporin Nup85) (Pericentrin-1)	NUP85	NUP75 PCNT1	+	1.35631	0.0117726	1.23476	0.754856	+	4.13676	0.0010475	1.70459	1.36066	NA	1.01029	0.1288	-1.05485	-1.592	4	4	4	9.3	9.3	9.3	0	9.2082	10	425440000	1311	KW-0002; KW-0007; KW-0025; KW-0137; KW-0158; KW-0963; KW-0206; KW-0225; KW-0995; KW-0472; KW-0509; KW-0906; KW-0539; KW-0597; KW-0653; KW-1185; KW-0811; KW-0813	3D-structure;Acetylation;Alternative splicing;Centromere;Chromosome;Cytoplasm;Cytoskeleton;Disease variant;Kinetochore;Membrane;mRNA transport;Nuclear pore complex;Nucleus;Phosphoprotein;Protein transport;Reference proteome;Translocation;Transport	GO:0000776; GO:0005635; GO:0005643; GO:0005654; GO:0005819; GO:0005829; GO:0006406; GO:0006606; GO:0006913; GO:0016020; GO:0017056; GO:0030032; GO:0031080; GO:0031965; GO:0045893; GO:0048246; GO:0072006	lamellipodium assembly [GO:0030032]; macrophage chemotaxis [GO:0048246]; mRNA export from nucleus [GO:0006406]; nephron development [GO:0072006]; nucleocytoplasmic transport [GO:0006913]; positive regulation of DNA-templated transcription [GO:0045893]; protein import into nucleus [GO:0006606]	cytosol [GO:0005829]; kinetochore [GO:0000776]; membrane [GO:0016020]; nuclear envelope [GO:0005635]; nuclear membrane [GO:0031965]; nuclear pore [GO:0005643]; nuclear pore outer ring [GO:0031080]; nucleoplasm [GO:0005654]; spindle [GO:0005819]	structural constituent of nuclear pore [GO:0017056]	0	0	0	0	0	0	1	1	0	0	1
O75880	O75880	J3QL56;O75880	J3QL56;O75880	Protein SCO1 homolog, mitochondrial	SCO1	SCOD1	+	3.30269	0.000710448	3.00388	1.88273	+	5.72236	0.000266667	2.74527	2.2022	NA	1.8289	0.0735294	-0.473347	-1.87055	4	4	4	31.5	31.5	31.5	0	42.905	22	2424900000	1317	KW-0002; KW-0143; KW-0186; KW-0225; KW-1015; KW-0472; KW-0479; KW-0496; KW-0999; KW-1274; KW-1185; KW-0809; KW-0812; KW-1133	3D-structure;Chaperone;Copper;Disease variant;Disulfide bond;Membrane;Metal-binding;Mitochondrion;Mitochondrion inner membrane;Primary mitochondrial disease;Reference proteome;Transit peptide;Transmembrane;Transmembrane helix	GO:0005507; GO:0005739; GO:0005743; GO:0006878; GO:0016531; GO:0030016; GO:0033617	intracellular copper ion homeostasis [GO:0006878]; mitochondrial cytochrome c oxidase assembly [GO:0033617]	mitochondrial inner membrane [GO:0005743]; mitochondrion [GO:0005739]; myofibril [GO:0030016]	copper chaperone activity [GO:0016531]; copper ion binding [GO:0005507]	1	1	1	1	2	0	0	1	0	0	1
Q9Y2R9	Q9Y2R9	J3QLS3;Q9Y2R9;J3QQS1;J3KSI8;J3QKW2	J3QLS3;Q9Y2R9;J3QQS1;J3KSI8;J3QKW2	28S ribosomal protein S7, mitochondrial (MRP-S7) (S7mt) (Mitochondrial small ribosomal subunit protein uS7m) (bMRP-27a) (bMRP27a)	MRPS7	NA	+	5.53317	0.0015193	1.32931	1.18002	+	7.18276	0.000348387	1.67185	1.52394	NA	1.6392	0.274391	-0.228619	-1.25997	14	14	14	47.6	47.6	47.6	0	279.18	113	9719700000	1320	KW-0002; KW-0007; KW-0225; KW-0496; KW-1274; KW-1185; KW-0687; KW-0689; KW-0809	3D-structure;Acetylation;Disease variant;Mitochondrion;Primary mitochondrial disease;Reference proteome;Ribonucleoprotein;Ribosomal protein;Transit peptide	GO:0000028; GO:0003723; GO:0003729; GO:0003735; GO:0005743; GO:0005763; GO:0005840; GO:0006412; GO:0019843; GO:0032543	mitochondrial translation [GO:0032543]; ribosomal small subunit assembly [GO:0000028]; translation [GO:0006412]	mitochondrial inner membrane [GO:0005743]; mitochondrial small ribosomal subunit [GO:0005763]; ribosome [GO:0005840]	mRNA binding [GO:0003729]; RNA binding [GO:0003723]; rRNA binding [GO:0019843]; structural constituent of ribosome [GO:0003735]	7	7	7	8	8	2	3	3	2	3	7
P42694	P42694	J3QS41;P42694;P42694-2	J3QS41;P42694;P42694-2	Probable helicase with zinc finger domain (EC 3.6.4.-) (Down-regulated in human cancers protein)	HELZ	DRHC KIAA0054	+	2.59713	0.000109091	6.32105	2.38282	+	1.04721	0.00456782	3.03423	0.990877	NA	0.451331	0.467182	-1.61815	-0.927992	4	4	4	4.2	4.2	4.2	0	28.207	10	37118000000	1329	KW-0025; KW-0067; KW-0347; KW-0378; KW-0479; KW-0488; KW-0547; KW-0539; KW-0597; KW-1185; KW-0862; KW-0863	Alternative splicing;ATP-binding;Helicase;Hydrolase;Metal-binding;Methylation;Nucleotide-binding;Nucleus;Phosphoprotein;Reference proteome;Zinc;Zinc-finger	GO:0003723; GO:0004386; GO:0005524; GO:0005634; GO:0005829; GO:0016020; GO:0016787; GO:0035194; GO:0043186; GO:0046872	RNA-mediated post-transcriptional gene silencing [GO:0035194]	cytosol [GO:0005829]; membrane [GO:0016020]; nucleus [GO:0005634]; P granule [GO:0043186]	ATP binding [GO:0005524]; helicase activity [GO:0004386]; hydrolase activity [GO:0016787]; metal ion binding [GO:0046872]; RNA binding [GO:0003723]	0	1	1	0	1	0	0	1	0	0	0
P36776-2	P36776	K7EJE8;K7EKE6;P36776-2;P36776;P36776-3;K7ER27;K7ERR6;K7EQF8;K7ER56	K7EJE8;K7EKE6;P36776-2;P36776;P36776-3	Lon protease homolog, mitochondrial (EC 3.4.21.53) (LONHs) (Lon protease-like protein) (LONP) (Mitochondrial ATP-dependent protease Lon) (Serine protease 15)	LONP1	PRSS15	+	2.24982	0.04448	0.649076	0.541746	+	3.18156	0.0282591	0.709876	0.618795	NA	0.155218	0.898584	0.0379337	0.194742	12	12	12	24.8	24.8	24.8	0	85.383	69	2314100000	1334	KW-0002; KW-0025; KW-0067; KW-0898; KW-0209; KW-0225; KW-0238; KW-0242; KW-0378; KW-0496; KW-0547; KW-0645; KW-1185; KW-0720; KW-0809	3D-structure;Alternative splicing;ATP-binding;Cataract;Deafness;Disease variant;DNA-binding;Dwarfism;Hydrolase;Mitochondrion;Nucleotide-binding;Protease;Reference proteome;Serine protease;Transit peptide	GO:0000002; GO:0001018; GO:0001666; GO:0003697; GO:0003727; GO:0004176; GO:0004252; GO:0005524; GO:0005654; GO:0005739; GO:0005759; GO:0005829; GO:0006515; GO:0007005; GO:0007568; GO:0009725; GO:0010044; GO:0016020; GO:0016887; GO:0032042; GO:0034599; GO:0042645; GO:0042731; GO:0042802; GO:0043531; GO:0043560; GO:0043565; GO:0046627; GO:0050730; GO:0051131; GO:0051603; GO:0051880; GO:0070182; GO:…	aging [GO:0007568]; cellular response to oxidative stress [GO:0034599]; chaperone-mediated protein complex assembly [GO:0051131]; mitochondrial DNA metabolic process [GO:0032042]; mitochondrial genome maintenance [GO:0000002]; mitochondrion organization [GO:0007005]; negative regulation of insulin receptor signaling pathway [GO:0046627]; oxidation-dependent protein catabolic process [GO:0070407];…	cytosol [GO:0005829]; membrane [GO:0016020]; mitochondrial matrix [GO:0005759]; mitochondrial nucleoid [GO:0042645]; mitochondrion [GO:0005739]; nucleoplasm [GO:0005654]	ADP binding [GO:0043531]; ATP binding [GO:0005524]; ATP hydrolysis activity [GO:0016887]; ATP-dependent peptidase activity [GO:0004176]; DNA polymerase binding [GO:0070182]; G-quadruplex DNA binding [GO:0051880]; identical protein binding [GO:0042802]; insulin receptor substrate binding [GO:0043560]; mitochondrial promoter sequence-specific DNA binding [GO:0001018]; PH domain binding [GO:0042731]…	5	6	6	5	6	2	1	1	3	1	3
P84243	P84243	K7EK07;P84243;K7EMV3;A0A590UJJ6;B4DEB1;K7ES00;K7EP01	K7EK07;P84243;K7EMV3;A0A590UJJ6;B4DEB1;K7ES00	Histone H3.3	H3-3A; H3-3B	H3.3A H3F3 H3F3A; H3.3B H3F3B	+	5.88035	9.72973e-05	2.88359	2.31262	+	2.44131	0.00108121	2.17771	1.35334	NA	0.0869303	0.929822	0.0467022	0.157227	14	2	2	69.7	31.8	31.8	0	323.31	26	1265900000	1335	KW-0002; KW-0007; KW-0013; KW-0158; KW-0164; KW-0903; KW-0225; KW-0238; KW-0379; KW-0991; KW-0449; KW-0488; KW-0544; KW-0539; KW-0597; KW-1185; KW-0832	3D-structure;Acetylation;ADP-ribosylation;Chromosome;Citrullination;Direct protein sequencing;Disease variant;DNA-binding;Hydroxylation;Intellectual disability;Lipoprotein;Methylation;Nucleosome core;Nucleus;Phosphoprotein;Reference proteome;Ubl conjugation	GO:0000781; GO:0000786; GO:0000978; GO:0000979; GO:0005576; GO:0005634; GO:0005654; GO:0006334; GO:0030307; GO:0030527; GO:0031492; GO:0032200; GO:0032991; GO:0046982; GO:0070062	nucleosome assembly [GO:0006334]; positive regulation of cell growth [GO:0030307]; telomere organization [GO:0032200]	chromosome, telomeric region [GO:0000781]; extracellular exosome [GO:0070062]; extracellular region [GO:0005576]; nucleoplasm [GO:0005654]; nucleosome [GO:0000786]; nucleus [GO:0005634]; protein-containing complex [GO:0032991]	nucleosomal DNA binding [GO:0031492]; protein heterodimerization activity [GO:0046982]; RNA polymerase II cis-regulatory region sequence-specific DNA binding [GO:0000978]; RNA polymerase II core promoter sequence-specific DNA binding [GO:0000979]; structural constituent of chromatin [GO:0030527]	2	2	1	2	2	1	1	1	0	0	2
Q3MHD2	Q3MHD2	K7ELG9;Q3MHD2;Q3MHD2-2	K7ELG9;Q3MHD2;Q3MHD2-2	Protein LSM12	LSM12	NA	+	4.58527	0.00647786	0.964762	0.85867	+	7.85284	0.00547746	0.982898	0.938891	NA	0.261273	0.823808	-0.0592819	-0.304791	5	5	5	27	27	27	0	119.58	60	3315500000	1342	KW-0007; KW-0025; KW-0963; KW-0903; KW-0597; KW-1185	Acetylation;Alternative splicing;Cytoplasm;Direct protein sequencing;Phosphoprotein;Reference proteome	GO:0005737	NA	cytoplasm [GO:0005737]	NA	4	4	4	4	4	2	2	1	2	2	3
Q96EE3	Q96EE3	K7ELV2;Q96EE3;Q96EE3-1;K7EP88;K7ENI5;K7EPZ5	K7ELV2;Q96EE3;Q96EE3-1;K7EP88	Nucleoporin SEH1 (GATOR complex protein SEH1) (Nup107-160 subcomplex subunit SEH1) (SEC13-like protein)	SEH1L	SEC13L SEH1	+	3.66526	0.00577	1.03613	0.877775	+	6.21547	0.00307019	1.18618	1.08644	NA	1.62636	0.346419	-0.183661	-1.10718	7	7	7	45.2	45.2	45.2	0	75.942	84	3265200000	1345	KW-0002; KW-0025; KW-0131; KW-0132; KW-0137; KW-0158; KW-0159; KW-1017; KW-0995; KW-0458; KW-0472; KW-0498; KW-0509; KW-0906; KW-0539; KW-0597; KW-0653; KW-1185; KW-0677; KW-0811; KW-0813; KW-0832; KW-0853	3D-structure;Alternative splicing;Cell cycle;Cell division;Centromere;Chromosome;Chromosome partition;Isopeptide bond;Kinetochore;Lysosome;Membrane;Mitosis;mRNA transport;Nuclear pore complex;Nucleus;Phosphoprotein;Protein transport;Reference proteome;Repeat;Translocation;Transport;Ubl conjugation;WD repeat	GO:0000776; GO:0005198; GO:0005635; GO:0005643; GO:0005765; GO:0005829; GO:0006913; GO:0006999; GO:0007080; GO:0015031; GO:0031080; GO:0031503; GO:0032008; GO:0034198; GO:0035859; GO:0050830; GO:0051028; GO:0051301; GO:0051315; GO:0061700; GO:1904262; GO:1904263	attachment of mitotic spindle microtubules to kinetochore [GO:0051315]; cell division [GO:0051301]; cellular response to amino acid starvation [GO:0034198]; defense response to Gram-positive bacterium [GO:0050830]; mitotic metaphase plate congression [GO:0007080]; mRNA transport [GO:0051028]; negative regulation of TORC1 signaling [GO:1904262]; nuclear pore organization [GO:0006999]; nucleocytopl…	cytosol [GO:0005829]; GATOR2 complex [GO:0061700]; kinetochore [GO:0000776]; lysosomal membrane [GO:0005765]; nuclear envelope [GO:0005635]; nuclear pore [GO:0005643]; nuclear pore outer ring [GO:0031080]; Seh1-associated complex [GO:0035859]	structural molecule activity [GO:0005198]	5	7	6	6	4	2	3	2	1	3	6
P04183	P04183	K7ERV3;P04183;K7ES52;K7ERJ1;K7ENW5	K7ERV3;P04183;K7ES52;K7ERJ1	Thymidine kinase, cytosolic (EC 2.7.1.21)	TK1	NA	+	4.61523	0.0168279	0.760758	0.693809	+	3.40951	0.0303108	0.686608	0.607124	NA	0.412821	0.750787	0.0894234	0.452453	7	7	7	36.7	36.7	36.7	0	54.43	65	1809300000	1356	KW-0002; KW-0007; KW-0067; KW-0963; KW-0237; KW-0418; KW-0479; KW-0547; KW-0597; KW-1185; KW-0808; KW-0832; KW-0862	3D-structure;Acetylation;ATP-binding;Cytoplasm;DNA synthesis;Kinase;Metal-binding;Nucleotide-binding;Phosphoprotein;Reference proteome;Transferase;Ubl conjugation;Zinc	GO:0004797; GO:0005524; GO:0005634; GO:0005829; GO:0006139; GO:0008270; GO:0016310; GO:0042802; GO:0046104; GO:0046105; GO:0051289; GO:1904860	DNA synthesis involved in mitotic DNA replication [GO:1904860]; nucleobase-containing compound metabolic process [GO:0006139]; phosphorylation [GO:0016310]; protein homotetramerization [GO:0051289]; thymidine biosynthetic process [GO:0046105]; thymidine metabolic process [GO:0046104]	cytosol [GO:0005829]; nucleus [GO:0005634]	ATP binding [GO:0005524]; identical protein binding [GO:0042802]; thymidine kinase activity [GO:0004797]; zinc ion binding [GO:0008270]	4	5	4	4	4	3	3	2	2	3	4
Q9BYD3	Q9BYD3	K7ES61;Q9BYD3;X6RAY8;Q9BYD3-2;K7ELQ0;K7EKI4;K7ELF1;K7EJ73	K7ES61;Q9BYD3;X6RAY8;Q9BYD3-2;K7ELQ0;K7EKI4;K7ELF1	39S ribosomal protein L4, mitochondrial (L4mt) (MRP-L4) (Mitochondrial large ribosomal subunit protein uL4m)	MRPL4	NA	+	2.77269	0.0202286	0.796822	0.667511	+	5.79186	0.00496894	1.06406	0.972999	NA	0.269683	0.820768	-0.0561321	-0.299973	6	6	6	39.3	39.3	39.3	0	54.963	54	1095000000	1357	KW-0002; KW-0025; KW-0488; KW-0496; KW-1185; KW-0687; KW-0689	3D-structure;Alternative splicing;Methylation;Mitochondrion;Reference proteome;Ribonucleoprotein;Ribosomal protein	GO:0003723; GO:0003735; GO:0005739; GO:0005743; GO:0005762; GO:0032543	mitochondrial translation [GO:0032543]	mitochondrial inner membrane [GO:0005743]; mitochondrial large ribosomal subunit [GO:0005762]; mitochondrion [GO:0005739]	RNA binding [GO:0003723]; structural constituent of ribosome [GO:0003735]	3	4	4	4	4	1	2	1	1	1	5
P53680	P53680	M0R0N4;M0QYZ2;P53680;M0QZ21;X6R390;P53680-2;M0R1S0	M0R0N4;M0QYZ2;P53680;M0QZ21;X6R390;P53680-2	AP-2 complex subunit sigma (Adaptor protein complex AP-2 subunit sigma) (Adaptor-related protein complex 2 subunit sigma) (Clathrin assembly protein 2 sigma small chain) (Clathrin coat assembly protein AP17) (Clathrin coat-associated protein AP17) (HA2 17 kDa subunit) (Plasma membrane adaptor AP-2 17 kDa protein) (Sigma2-adaptin)	AP2S1	AP17 CLAPS2	NA	3.08865	0.0749195	0.515008	0.463721	+	1.42619	0.0149424	1.13451	0.729833	NA	0.559273	0.61078	-0.149895	-0.656928	4	4	4	25	25	25	0	5.8293	17	605720000	1368	KW-0002; KW-0025; KW-1003; KW-0168; KW-0225; KW-0254; KW-0472; KW-0597; KW-0653; KW-1185; KW-0813	3D-structure;Alternative splicing;Cell membrane;Coated pit;Disease variant;Endocytosis;Membrane;Phosphoprotein;Protein transport;Reference proteome;Transport	GO:0005829; GO:0005886; GO:0006886; GO:0009898; GO:0016192; GO:0030100; GO:0030122; GO:0030666; GO:0030669; GO:0035615; GO:0036020; GO:0043231; GO:0045334; GO:0048268; GO:0048488; GO:0072583; GO:0098793; GO:0098794; GO:0098884	clathrin coat assembly [GO:0048268]; clathrin-dependent endocytosis [GO:0072583]; intracellular protein transport [GO:0006886]; postsynaptic neurotransmitter receptor internalization [GO:0098884]; regulation of endocytosis [GO:0030100]; synaptic vesicle endocytosis [GO:0048488]; vesicle-mediated transport [GO:0016192]	AP-2 adaptor complex [GO:0030122]; clathrin-coated endocytic vesicle [GO:0045334]; clathrin-coated endocytic vesicle membrane [GO:0030669]; cytoplasmic side of plasma membrane [GO:0009898]; cytosol [GO:0005829]; endocytic vesicle membrane [GO:0030666]; endolysosome membrane [GO:0036020]; intracellular membrane-bounded organelle [GO:0043231]; plasma membrane [GO:0005886]; postsynapse [GO:0098794];…	clathrin adaptor activity [GO:0035615]	1	2	1	2	1	0	0	0	0	0	2
Q5PRF9	Q5PRF9	M0QZ22;Q5PRF9;M0QY61;M0R0X3	M0QZ22;Q5PRF9;M0QY61;M0R0X3	Protein Smaug homolog 2 (Smaug 2) (hSmaug2) (Sterile alpha motif domain-containing protein 4B) (SAM domain-containing protein 4B)	SAMD4B	SMAUG2	+	3.56926	0.0435025	0.604326	0.545011	+	4.13812	0.00428312	1.18481	1.00783	NA	0.214788	0.892403	0.0342072	0.208048	4	4	4	10.1	10.1	10.1	0	35.955	18	287340000	1369	KW-0963; KW-0488; KW-0539; KW-0597; KW-1185; KW-0678; KW-0804; KW-0805	Cytoplasm;Methylation;Nucleus;Phosphoprotein;Reference proteome;Repressor;Transcription;Transcription regulation	GO:0000289; GO:0000932; GO:0003723; GO:0003729; GO:0005634; GO:0005829; GO:0030371	nuclear-transcribed mRNA poly(A) tail shortening [GO:0000289]	cytosol [GO:0005829]; nucleus [GO:0005634]; P-body [GO:0000932]	mRNA binding [GO:0003729]; RNA binding [GO:0003723]; translation repressor activity [GO:0030371]	3	1	2	2	1	0	0	0	0	0	2
Q92945	Q92945	M0R0C6;Q92945;M0R0I5;M0QYH3;M0QXW7;M0R3J3;M0QYG1;M0R251;M0R263	M0R0C6;Q92945;M0R0I5	Far upstream element-binding protein 2 (FUSE-binding protein 2) (KH type-splicing regulatory protein) (KSRP) (p75)	KHSRP	FUBP2	+	4.00479	0.027472	0.683925	0.61838	+	5.52995	0.0250971	0.681483	0.639937	NA	0.00643084	1	0.00201759	0.00978684	34	34	30	50.7	50.7	47.5	0	323.31	537	39617000000	1373	KW-0002; KW-0007; KW-0963; KW-0903; KW-0238; KW-1017; KW-0488; KW-0507; KW-0508; KW-0509; KW-0539; KW-0597; KW-1185; KW-0677; KW-0694; KW-0804; KW-0805; KW-0813; KW-0832	3D-structure;Acetylation;Cytoplasm;Direct protein sequencing;DNA-binding;Isopeptide bond;Methylation;mRNA processing;mRNA splicing;mRNA transport;Nucleus;Phosphoprotein;Reference proteome;Repeat;RNA-binding;Transcription;Transcription regulation;Transport;Ubl conjugation	GO:0000375; GO:0003677; GO:0003723; GO:0003729; GO:0005634; GO:0005654; GO:0005737; GO:0005829; GO:0006355; GO:0006397; GO:0008380; GO:0010468; GO:0010586; GO:0010989; GO:0016020; GO:0035925; GO:0043488; GO:0044183; GO:0045019; GO:0051028; GO:0061014; GO:0061158; GO:0071345	3'-UTR-mediated mRNA destabilization [GO:0061158]; cellular response to cytokine stimulus [GO:0071345]; miRNA metabolic process [GO:0010586]; mRNA processing [GO:0006397]; mRNA transport [GO:0051028]; negative regulation of low-density lipoprotein particle clearance [GO:0010989]; negative regulation of nitric oxide biosynthetic process [GO:0045019]; positive regulation of mRNA catabolic process […	cytoplasm [GO:0005737]; cytosol [GO:0005829]; membrane [GO:0016020]; nucleoplasm [GO:0005654]; nucleus [GO:0005634]	DNA binding [GO:0003677]; mRNA 3'-UTR AU-rich region binding [GO:0035925]; mRNA binding [GO:0003729]; protein folding chaperone [GO:0044183]; RNA binding [GO:0003723]	27	29	27	32	32	22	22	25	26	26	22
P54920	P54920	M0R0Y2;P54920;M0R027;M0R058;M0R2M1;A0A087WZQ7;Q9H115-3;Q9H115-2;Q9H115;M0R213	M0R0Y2;P54920;M0R027;M0R058;M0R2M1;A0A087WZQ7;Q9H115-3;Q9H115-2;Q9H115	Alpha-soluble NSF attachment protein (SNAP-alpha) (N-ethylmaleimide-sensitive factor attachment protein alpha)	NAPA	SNAPA	+	4.82144	0.000627692	1.79279	1.47806	+	3.81792	0.00238683	1.40618	1.14117	NA	0.249208	0.768604	0.121307	0.402671	3	3	3	18.4	18.4	18.4	0	14.135	16	460720000	1377	KW-0007; KW-1003; KW-0931; KW-0472; KW-0597; KW-0653; KW-1185; KW-0813	Acetylation;Cell membrane;ER-Golgi transport;Membrane;Phosphoprotein;Protein transport;Reference proteome;Transport	GO:0000149; GO:0005483; GO:0005829; GO:0005886; GO:0006886; GO:0006891; GO:0007420; GO:0010807; GO:0016020; GO:0016082; GO:0019905; GO:0030182; GO:0035249; GO:0035494; GO:0044877; GO:0045176; GO:0061025; GO:0070044; GO:0070062; GO:0098793; GO:0098978	apical protein localization [GO:0045176]; brain development [GO:0007420]; intra-Golgi vesicle-mediated transport [GO:0006891]; intracellular protein transport [GO:0006886]; membrane fusion [GO:0061025]; neuron differentiation [GO:0030182]; regulation of synaptic vesicle priming [GO:0010807]; SNARE complex disassembly [GO:0035494]; synaptic transmission, glutamatergic [GO:0035249]; synaptic vesicl…	cytosol [GO:0005829]; extracellular exosome [GO:0070062]; glutamatergic synapse [GO:0098978]; membrane [GO:0016020]; plasma membrane [GO:0005886]; presynapse [GO:0098793]; synaptobrevin 2-SNAP-25-syntaxin-1a complex [GO:0070044]	protein-containing complex binding [GO:0044877]; SNARE binding [GO:0000149]; soluble NSF attachment protein activity [GO:0005483]; syntaxin binding [GO:0019905]	2	1	2	1	2	1	0	0	0	0	2
O00161	O00161	O00161;O00161-2;H3BNE1;H3BR18;H3BM38;H3BPJ0;H3BV99;H3BP15;H3BQY9;H3BNG6;H3BU94;H3BR99	O00161;O00161-2;H3BNE1;H3BR18;H3BM38;H3BPJ0	Synaptosomal-associated protein 23 (SNAP-23) (Vesicle-membrane fusion protein SNAP-23)	SNAP23	NA	NA	4.35001	0.0574584	0.540226	0.502691	+	5.12829	0.0200665	0.738065	0.683644	NA	1.89717	0.20427	-0.249206	-1.40041	5	5	5	40.3	40.3	40.3	0	67.77	46	1408800000	1392	KW-0002; KW-0007; KW-0025; KW-1003; KW-0175; KW-0903; KW-0449; KW-0472; KW-0564; KW-0597; KW-0653; KW-1185; KW-0677; KW-0770; KW-0771; KW-0813	3D-structure;Acetylation;Alternative splicing;Cell membrane;Coiled coil;Direct protein sequencing;Lipoprotein;Membrane;Palmitate;Phosphoprotein;Protein transport;Reference proteome;Repeat;Synapse;Synaptosome;Transport	GO:0002553; GO:0005484; GO:0005654; GO:0005737; GO:0005739; GO:0005886; GO:0005912; GO:0005925; GO:0006887; GO:0006892; GO:0006903; GO:0015031; GO:0016082; GO:0017075; GO:0019905; GO:0030670; GO:0031201; GO:0031629; GO:0035579; GO:0042581; GO:0042582; GO:0043005; GO:0061025; GO:0070032; GO:0070062; GO:0070821; GO:0098793	exocytosis [GO:0006887]; histamine secretion by mast cell [GO:0002553]; membrane fusion [GO:0061025]; post-Golgi vesicle-mediated transport [GO:0006892]; protein transport [GO:0015031]; synaptic vesicle fusion to presynaptic active zone membrane [GO:0031629]; synaptic vesicle priming [GO:0016082]; vesicle targeting [GO:0006903]	adherens junction [GO:0005912]; azurophil granule [GO:0042582]; cytoplasm [GO:0005737]; extracellular exosome [GO:0070062]; focal adhesion [GO:0005925]; mitochondrion [GO:0005739]; neuron projection [GO:0043005]; nucleoplasm [GO:0005654]; phagocytic vesicle membrane [GO:0030670]; plasma membrane [GO:0005886]; presynapse [GO:0098793]; SNARE complex [GO:0031201]; specific granule [GO:0042581]; spec…	SNAP receptor activity [GO:0005484]; syntaxin binding [GO:0019905]; syntaxin-1 binding [GO:0017075]	3	3	3	3	2	1	1	2	2	3	2
O00165	O00165	O00165;A0A8V8TLX9;O00165-5;O00165-2;A0A8V8TKG6;O00165-3;A0A8V8TKI6;E9PIQ7;A0A8V8TKI8;A0A8V8TLZ3;A0A8V8TKG3;Q5VYD6;O00165-4;O00165-6;A0A8V8TKH7	O00165;A0A8V8TLX9;O00165-5;O00165-2;A0A8V8TKG6;O00165-3;A0A8V8TKI6;E9PIQ7	HCLS1-associated protein X-1 (HS1-associating protein X-1) (HAX-1) (HS1-binding protein 1) (HSP1BP-1)	HAX1	HS1BP1	+	4.09935	0.00548658	1.02077	0.885116	+	4.96386	0.00998924	0.87568	0.796481	NA	0.311437	0.757783	0.109105	0.436158	12	12	12	63.4	63.4	63.4	0	152.67	69	2030000000	1393	KW-0007; KW-0025; KW-1003; KW-0963; KW-0968; KW-0903; KW-0225; KW-0256; KW-0472; KW-0496; KW-0539; KW-0597; KW-1185; KW-0703	Acetylation;Alternative splicing;Cell membrane;Cytoplasm;Cytoplasmic vesicle;Direct protein sequencing;Disease variant;Endoplasmic reticulum;Membrane;Mitochondrion;Nucleus;Phosphoprotein;Reference proteome;Sarcoplasmic reticulum	GO:0000932; GO:0005635; GO:0005667; GO:0005739; GO:0005741; GO:0005758; GO:0005759; GO:0005783; GO:0005938; GO:0014068; GO:0015629; GO:0016324; GO:0016529; GO:0019966; GO:0030027; GO:0030136; GO:0030833; GO:0030854; GO:0031965; GO:0033138; GO:0042981; GO:0043066; GO:0045944; GO:0050731; GO:0051897; GO:0071345; GO:1903146; GO:1903214; GO:2000251	cellular response to cytokine stimulus [GO:0071345]; negative regulation of apoptotic process [GO:0043066]; positive regulation of actin cytoskeleton reorganization [GO:2000251]; positive regulation of granulocyte differentiation [GO:0030854]; positive regulation of peptidyl-serine phosphorylation [GO:0033138]; positive regulation of peptidyl-tyrosine phosphorylation [GO:0050731]; positive regula…	actin cytoskeleton [GO:0015629]; apical plasma membrane [GO:0016324]; cell cortex [GO:0005938]; clathrin-coated vesicle [GO:0030136]; endoplasmic reticulum [GO:0005783]; lamellipodium [GO:0030027]; mitochondrial intermembrane space [GO:0005758]; mitochondrial matrix [GO:0005759]; mitochondrial outer membrane [GO:0005741]; mitochondrion [GO:0005739]; nuclear envelope [GO:0005635]; nuclear membrane…	interleukin-1 binding [GO:0019966]	4	5	4	6	7	1	2	1	1	3	3
O00186	O00186	O00186	O00186	Syntaxin-binding protein 3 (Platelet Sec1 protein) (PSP) (Protein unc-18 homolog 3) (Unc18-3) (Protein unc-18 homolog C) (Unc-18C)	STXBP3	NA	+	2.69879	0.00269722	1.41959	1.04711	+	4.37405	0.00830427	0.938878	0.831785	NA	0.197528	0.830471	0.0704937	0.290468	7	7	7	13.7	13.7	13.7	0	22.223	37	1382000000	1395	KW-1003; KW-0963; KW-0472; KW-0597; KW-0653; KW-1185; KW-0813	Cell membrane;Cytoplasm;Membrane;Phosphoprotein;Protein transport;Reference proteome;Transport	GO:0001678; GO:0005829; GO:0005886; GO:0006886; GO:0006904; GO:0007269; GO:0007420; GO:0016192; GO:0016323; GO:0016324; GO:0017075; GO:0019905; GO:0022615; GO:0030073; GO:0030141; GO:0031091; GO:0032868; GO:0042581; GO:0043312; GO:0044877; GO:0045335; GO:0045955; GO:0046325; GO:0070062; GO:0070527; GO:0070820; GO:0071346; GO:0098793	brain development [GO:0007420]; cellular response to type II interferon [GO:0071346]; insulin secretion [GO:0030073]; intracellular glucose homeostasis [GO:0001678]; intracellular protein transport [GO:0006886]; negative regulation of calcium ion-dependent exocytosis [GO:0045955]; negative regulation of glucose import [GO:0046325]; neurotransmitter secretion [GO:0007269]; neutrophil degranulation…	apical plasma membrane [GO:0016324]; basolateral plasma membrane [GO:0016323]; cytosol [GO:0005829]; extracellular exosome [GO:0070062]; phagocytic vesicle [GO:0045335]; plasma membrane [GO:0005886]; platelet alpha granule [GO:0031091]; presynapse [GO:0098793]; secretory granule [GO:0030141]; specific granule [GO:0042581]; tertiary granule [GO:0070820]	protein-containing complex binding [GO:0044877]; syntaxin binding [GO:0019905]; syntaxin-1 binding [GO:0017075]	4	5	2	4	4	0	1	0	0	1	2
O00217	O00217	O00217;E9PN51;F8W9K7;E9PPW7;E9PKH6;Q08E91;H0YDT4	O00217;E9PN51;F8W9K7;E9PPW7;E9PKH6	NADH dehydrogenase [ubiquinone] iron-sulfur protein 8, mitochondrial (EC 7.1.1.2) (Complex I-23kD) (CI-23kD) (NADH-ubiquinone oxidoreductase 23 kDa subunit) (TYKY subunit)	NDUFS8	NA	+	5.68117	0.00057931	1.80587	1.55108	+	6.67008	0.000406202	1.66413	1.49593	NA	0.256819	0.818938	-0.0628315	-0.311629	5	5	5	30	30	30	0	23.735	37	2826200000	1396	KW-0002; KW-0004; KW-0225; KW-0249; KW-0408; KW-0411; KW-0472; KW-0479; KW-0496; KW-0999; KW-0520; KW-0560; KW-1274; KW-1185; KW-0677; KW-0679; KW-0809; KW-1278; KW-0813; KW-0830	3D-structure;4Fe-4S;Disease variant;Electron transport;Iron;Iron-sulfur;Membrane;Metal-binding;Mitochondrion;Mitochondrion inner membrane;NAD;Oxidoreductase;Primary mitochondrial disease;Reference proteome;Repeat;Respiratory chain;Transit peptide;Translocase;Transport;Ubiquinone	GO:0005739; GO:0005747; GO:0005759; GO:0006120; GO:0006979; GO:0008137; GO:0009060; GO:0032981; GO:0042776; GO:0046872; GO:0051539	aerobic respiration [GO:0009060]; mitochondrial electron transport, NADH to ubiquinone [GO:0006120]; mitochondrial respiratory chain complex I assembly [GO:0032981]; proton motive force-driven mitochondrial ATP synthesis [GO:0042776]; response to oxidative stress [GO:0006979]	mitochondrial matrix [GO:0005759]; mitochondrial respiratory chain complex I [GO:0005747]; mitochondrion [GO:0005739]	4 iron, 4 sulfur cluster binding [GO:0051539]; metal ion binding [GO:0046872]; NADH dehydrogenase (ubiquinone) activity [GO:0008137]	2	1	2	3	4	2	1	1	1	1	3
O00232	O00232	O00232;O00232-2	O00232;O00232-2	26S proteasome non-ATPase regulatory subunit 12 (26S proteasome regulatory subunit RPN5) (26S proteasome regulatory subunit p55)	PSMD12	NA	+	3.91652	0.0053268	1.04143	0.892941	+	3.74343	0.00616131	1.06275	0.900577	NA	0.182208	0.829568	0.0782387	0.289923	14	14	14	37.1	37.1	37.1	0	94.45	74	2269500000	1398	KW-0002; KW-0007; KW-0025; KW-0903; KW-0991; KW-1017; KW-0647; KW-1185; KW-0832	3D-structure;Acetylation;Alternative splicing;Direct protein sequencing;Intellectual disability;Isopeptide bond;Proteasome;Reference proteome;Ubl conjugation	GO:0000502; GO:0005576; GO:0005654; GO:0005737; GO:0005829; GO:0005838; GO:0008541; GO:0016020; GO:0022624; GO:0034774; GO:0043161; GO:0070062; GO:1904813	proteasome-mediated ubiquitin-dependent protein catabolic process [GO:0043161]	cytoplasm [GO:0005737]; cytosol [GO:0005829]; extracellular exosome [GO:0070062]; extracellular region [GO:0005576]; ficolin-1-rich granule lumen [GO:1904813]; membrane [GO:0016020]; nucleoplasm [GO:0005654]; proteasome accessory complex [GO:0022624]; proteasome complex [GO:0000502]; proteasome regulatory particle [GO:0005838]; proteasome regulatory particle, lid subcomplex [GO:0008541]; secretor…	NA	6	5	6	6	7	1	1	3	3	5	4
O00330-3	O00330	O00330-3;O00330;E9PLU0;E9PRI6;A0A8C8MSB2;O00330-2	O00330-3;O00330;E9PLU0;E9PRI6;A0A8C8MSB2	Pyruvate dehydrogenase protein X component, mitochondrial (Dihydrolipoamide dehydrogenase-binding protein of pyruvate dehydrogenase complex) (E3-binding protein) (E3BP) (Lipoyl-containing pyruvate dehydrogenase complex component X) (proX)	PDHX	PDX1	+	1.52432	0.0326891	0.808732	0.590718	+	3.01305	0.00698835	1.07595	0.869206	NA	0.897934	0.276817	-0.471633	-1.25256	3	3	3	10.9	10.9	10.9	0	32.189	23	260250000	1404	KW-0002; KW-0007; KW-0025; KW-0450; KW-0496; KW-0597; KW-1185; KW-0809	3D-structure;Acetylation;Alternative splicing;Lipoyl;Mitochondrion;Phosphoprotein;Reference proteome;Transit peptide	GO:0005739; GO:0005759; GO:0005967; GO:0006086; GO:0016746; GO:0045254	acetyl-CoA biosynthetic process from pyruvate [GO:0006086]	mitochondrial matrix [GO:0005759]; mitochondrial pyruvate dehydrogenase complex [GO:0005967]; mitochondrion [GO:0005739]; pyruvate dehydrogenase complex [GO:0045254]	acyltransferase activity [GO:0016746]	2	2	2	3	2	0	0	1	0	0	2
O00411	O00411	O00411	O00411	DNA-directed RNA polymerase, mitochondrial (MtRPOL) (EC 2.7.7.6)	POLRMT	NA	NA	1.02519	0.204995	0.378119	0.299338	+	4.62948	0.00198571	1.38817	1.18115	NA	0.816499	0.566279	0.139665	0.741513	4	4	4	5	5	5	0	7.9493	15	391810000	1407	KW-0002; KW-0225; KW-0240; KW-0496; KW-0548; KW-1274; KW-1185; KW-0804; KW-0808; KW-0809	3D-structure;Disease variant;DNA-directed RNA polymerase;Mitochondrion;Nucleotidyltransferase;Primary mitochondrial disease;Reference proteome;Transcription;Transferase;Transit peptide	GO:0000175; GO:0001018; GO:0003723; GO:0003896; GO:0003899; GO:0005739; GO:0005759; GO:0006390; GO:0006391; GO:0032991; GO:0034245; GO:0042645; GO:0043565	mitochondrial transcription [GO:0006390]; transcription initiation at mitochondrial promoter [GO:0006391]	mitochondrial DNA-directed RNA polymerase complex [GO:0034245]; mitochondrial matrix [GO:0005759]; mitochondrial nucleoid [GO:0042645]; mitochondrion [GO:0005739]; protein-containing complex [GO:0032991]	3'-5'-RNA exonuclease activity [GO:0000175]; DNA primase activity [GO:0003896]; DNA-directed 5'-3' RNA polymerase activity [GO:0003899]; mitochondrial promoter sequence-specific DNA binding [GO:0001018]; RNA binding [GO:0003723]; sequence-specific DNA binding [GO:0043565]	0	2	1	0	1	0	1	1	1	1	0
O00425	O00425	O00425;O00425-2;F8WD15	O00425	Insulin-like growth factor 2 mRNA-binding protein 3 (IGF2 mRNA-binding protein 3) (IMP-3) (IGF-II mRNA-binding protein 3) (KH domain-containing protein overexpressed in cancer) (hKOC) (VICKZ family member 3)	IGF2BP3	IMP3 KOC1 VICKZ3	NA	3.62371	0.0611523	0.541557	0.494267	+	4.74245	0.0410039	0.601392	0.560351	NA	0.095061	0.954384	0.01409	0.0910482	20	18	17	37.3	33.3	31.6	0	323.31	176	6578200000	1409	KW-0002; KW-0025; KW-0963; KW-1017; KW-0509; KW-0539; KW-0597; KW-1185; KW-0677; KW-0694; KW-0810; KW-0813; KW-0832	3D-structure;Alternative splicing;Cytoplasm;Isopeptide bond;mRNA transport;Nucleus;Phosphoprotein;Reference proteome;Repeat;RNA-binding;Translation regulation;Transport;Ubl conjugation	GO:0000932; GO:0001817; GO:0003723; GO:0003730; GO:0005634; GO:0005737; GO:0005829; GO:0006412; GO:0007399; GO:0009653; GO:0010468; GO:0010494; GO:0017148; GO:0045182; GO:0048027; GO:0051028; GO:0070934; GO:1990247	anatomical structure morphogenesis [GO:0009653]; CRD-mediated mRNA stabilization [GO:0070934]; mRNA transport [GO:0051028]; negative regulation of translation [GO:0017148]; nervous system development [GO:0007399]; regulation of cytokine production [GO:0001817]; regulation of gene expression [GO:0010468]; translation [GO:0006412]	cytoplasm [GO:0005737]; cytoplasmic stress granule [GO:0010494]; cytosol [GO:0005829]; nucleus [GO:0005634]; P-body [GO:0000932]	mRNA 3'-UTR binding [GO:0003730]; mRNA 5'-UTR binding [GO:0048027]; N6-methyladenosine-containing RNA binding [GO:1990247]; RNA binding [GO:0003723]; translation regulator activity [GO:0045182]	12	11	11	13	13	7	5	6	7	6	11
O00443	O00443	O00443;A0A0C4DGF9;O00443-2	O00443	Phosphatidylinositol 4-phosphate 3-kinase C2 domain-containing subunit alpha (PI3K-C2-alpha) (PtdIns-3-kinase C2 subunit alpha) (EC 2.7.1.137) (EC 2.7.1.153) (EC 2.7.1.154) (Phosphoinositide 3-kinase-C2-alpha)	PIK3C2A	NA	+	1.21167	0.00420401	2.0713	0.941122	+	1.03318	0.00556958	2.56916	0.926605	NA	0.805753	0.191269	2.14678	1.45796	5	5	5	4.1	4.1	4.1	0	6.6101	17	7871900000	1412	KW-0002; KW-0007; KW-0025; KW-0067; KW-0898; KW-1003; KW-0963; KW-0968; KW-0225; KW-0242; KW-0254; KW-0268; KW-0333; KW-0418; KW-0443; KW-0472; KW-0547; KW-0539; KW-0597; KW-1185; KW-0808	3D-structure;Acetylation;Alternative splicing;ATP-binding;Cataract;Cell membrane;Cytoplasm;Cytoplasmic vesicle;Disease variant;Dwarfism;Endocytosis;Exocytosis;Golgi apparatus;Kinase;Lipid metabolism;Membrane;Nucleotide-binding;Nucleus;Phosphoprotein;Reference proteome;Transferase	GO:0005524; GO:0005654; GO:0005737; GO:0005802; GO:0005829; GO:0005886; GO:0005942; GO:0006661; GO:0006887; GO:0006897; GO:0007173; GO:0008286; GO:0010508; GO:0014065; GO:0014829; GO:0016020; GO:0016303; GO:0016477; GO:0030136; GO:0030276; GO:0031982; GO:0035004; GO:0035005; GO:0035091; GO:0036092; GO:0043231; GO:0046934; GO:0048008; GO:0048268; GO:0052812; GO:0061024; GO:0070062; GO:0090050	cell migration [GO:0016477]; clathrin coat assembly [GO:0048268]; endocytosis [GO:0006897]; epidermal growth factor receptor signaling pathway [GO:0007173]; exocytosis [GO:0006887]; insulin receptor signaling pathway [GO:0008286]; membrane organization [GO:0061024]; phosphatidylinositol 3-kinase signaling [GO:0014065]; phosphatidylinositol biosynthetic process [GO:0006661]; phosphatidylinositol-3…	clathrin-coated vesicle [GO:0030136]; cytoplasm [GO:0005737]; cytosol [GO:0005829]; extracellular exosome [GO:0070062]; intracellular membrane-bounded organelle [GO:0043231]; membrane [GO:0016020]; nucleoplasm [GO:0005654]; phosphatidylinositol 3-kinase complex [GO:0005942]; plasma membrane [GO:0005886]; trans-Golgi network [GO:0005802]; vesicle [GO:0031982]	1-phosphatidylinositol-3-kinase activity [GO:0016303]; 1-phosphatidylinositol-4-phosphate 3-kinase activity [GO:0035005]; ATP binding [GO:0005524]; clathrin binding [GO:0030276]; phosphatidylinositol 3-kinase activity [GO:0035004]; phosphatidylinositol binding [GO:0035091]; phosphatidylinositol-3,4-bisphosphate 5-kinase activity [GO:0052812]; phosphatidylinositol-4,5-bisphosphate 3-kinase activit…	1	0	3	1	1	2	0	1	0	0	0
O00483	O00483	O00483	O00483	Cytochrome c oxidase subunit NDUFA4 (Complex I-MLRQ) (CI-MLRQ) (NADH-ubiquinone oxidoreductase MLRQ subunit)	NDUFA4	NA	+	5.02334	0.000686705	1.59779	1.35627	+	5.09992	0.000430075	1.75714	1.4751	NA	0.305647	0.761784	-0.10695	-0.428661	6	6	6	55.6	55.6	55.6	0	11.359	34	10359000000	1415	KW-0002; KW-0007; KW-0249; KW-0431; KW-0472; KW-0496; KW-0999; KW-0597; KW-1274; KW-1185; KW-0679; KW-0812; KW-1133; KW-0813	3D-structure;Acetylation;Electron transport;Leigh syndrome;Membrane;Mitochondrion;Mitochondrion inner membrane;Phosphoprotein;Primary mitochondrial disease;Reference proteome;Respiratory chain;Transmembrane;Transmembrane helix;Transport	GO:0005739; GO:0005743; GO:0005747; GO:0005751; GO:0006120; GO:0006123; GO:0008137; GO:0044877; GO:0045333; GO:1904960	cellular respiration [GO:0045333]; mitochondrial electron transport, cytochrome c to oxygen [GO:0006123]; mitochondrial electron transport, NADH to ubiquinone [GO:0006120]; positive regulation of cytochrome-c oxidase activity [GO:1904960]	mitochondrial inner membrane [GO:0005743]; mitochondrial respiratory chain complex I [GO:0005747]; mitochondrial respiratory chain complex IV [GO:0005751]; mitochondrion [GO:0005739]	NADH dehydrogenase (ubiquinone) activity [GO:0008137]; protein-containing complex binding [GO:0044877]	3	4	1	3	2	1	0	2	0	1	4
O00487	O00487	O00487;C9JW37	O00487	26S proteasome non-ATPase regulatory subunit 14 (EC 3.4.19.-) (26S proteasome regulatory subunit RPN11) (26S proteasome-associated PAD1 homolog 1)	PSMD14	POH1	+	3.14615	0.00058705	2.10093	1.4575	+	4.40739	0.00237025	1.35202	1.14249	NA	2.48397	0.121552	0.26823	1.62675	5	5	5	33.2	33.2	33.2	0	205.71	53	2558700000	1416	KW-0002; KW-0903; KW-0227; KW-0234; KW-0378; KW-0479; KW-0482; KW-0597; KW-0645; KW-0647; KW-1185; KW-0833; KW-0862	3D-structure;Direct protein sequencing;DNA damage;DNA repair;Hydrolase;Metal-binding;Metalloprotease;Phosphoprotein;Protease;Proteasome;Reference proteome;Ubl conjugation pathway;Zinc	GO:0000502; GO:0000724; GO:0005576; GO:0005634; GO:0005654; GO:0005829; GO:0006303; GO:0006511; GO:0008237; GO:0008541; GO:0016579; GO:0022624; GO:0031597; GO:0034774; GO:0043161; GO:0045471; GO:0046872; GO:0061133; GO:0061136; GO:0061578; GO:0070536; GO:0070628; GO:0140492; GO:1904813	double-strand break repair via homologous recombination [GO:0000724]; double-strand break repair via nonhomologous end joining [GO:0006303]; proteasome-mediated ubiquitin-dependent protein catabolic process [GO:0043161]; protein deubiquitination [GO:0016579]; protein K63-linked deubiquitination [GO:0070536]; regulation of proteasomal protein catabolic process [GO:0061136]; response to ethanol [GO…	cytosol [GO:0005829]; cytosolic proteasome complex [GO:0031597]; extracellular region [GO:0005576]; ficolin-1-rich granule lumen [GO:1904813]; nucleoplasm [GO:0005654]; nucleus [GO:0005634]; proteasome accessory complex [GO:0022624]; proteasome complex [GO:0000502]; proteasome regulatory particle, lid subcomplex [GO:0008541]; secretory granule lumen [GO:0034774]	endopeptidase activator activity [GO:0061133]; K63-linked deubiquitinase activity [GO:0061578]; metal ion binding [GO:0046872]; metal-dependent deubiquitinase activity [GO:0140492]; metallopeptidase activity [GO:0008237]; proteasome binding [GO:0070628]	6	4	4	4	6	0	1	1	1	0	4
O00505	O00505	O00505;H0Y4S9;A0A7I2V333	O00505	Importin subunit alpha-4 (Importin alpha Q2) (Qip2) (Karyopherin subunit alpha-3) (SRP1-gamma)	KPNA3	QIP2	+	5.18554	0.000709333	2.20535	1.78765	+	2.66894	0.001652	1.83489	1.25204	NA	0.761178	0.588814	-0.13047	-0.696662	6	6	5	20	20	18.2	0	48.745	19	600150000	1417	KW-0007; KW-0963; KW-0225; KW-0890; KW-0945; KW-0523; KW-0539; KW-0597; KW-0653; KW-1185; KW-0677; KW-0813; KW-1163; KW-1160	Acetylation;Cytoplasm;Disease variant;Hereditary spastic paraplegia;Host-virus interaction;Neurodegeneration;Nucleus;Phosphoprotein;Protein transport;Reference proteome;Repeat;Transport;Viral penetration into host nucleus;Virus entry into host cell	GO:0005634; GO:0005643; GO:0005654; GO:0005829; GO:0006606; GO:0006607; GO:0008139; GO:0042564; GO:0043657; GO:0046718; GO:0061608; GO:0065003; GO:0075732	NLS-bearing protein import into nucleus [GO:0006607]; protein import into nucleus [GO:0006606]; protein-containing complex assembly [GO:0065003]; viral entry into host cell [GO:0046718]; viral penetration into host nucleus [GO:0075732]	cytosol [GO:0005829]; host cell [GO:0043657]; NLS-dependent protein nuclear import complex [GO:0042564]; nuclear pore [GO:0005643]; nucleoplasm [GO:0005654]; nucleus [GO:0005634]	nuclear import signal receptor activity [GO:0061608]; nuclear localization sequence binding [GO:0008139]	1	1	1	3	1	0	0	0	0	0	1
O00762	O00762	O00762;O00762-3;O00762-4;A0A0A0MSE8;O00762-2;A0A087WVK1;K4DI81	O00762;O00762-3;O00762-4;A0A0A0MSE8;O00762-2	Ubiquitin-conjugating enzyme E2 C (EC 2.3.2.23) ((E3-independent) E2 ubiquitin-conjugating enzyme C) (EC 2.3.2.24) (E2 ubiquitin-conjugating enzyme C) (UbcH10) (Ubiquitin carrier protein C) (Ubiquitin-protein ligase C)	UBE2C	UBCH10	+	5.69563	0.0304384	0.637125	0.602369	NA	3.23649	0.0518836	0.585837	0.523532	NA	0.648011	0.573185	-0.158663	-0.719098	8	8	8	63.1	63.1	63.1	0	107.84	81	2298700000	1421	KW-0002; KW-0007; KW-0025; KW-0067; KW-0131; KW-0132; KW-0498; KW-0547; KW-0597; KW-1185; KW-0808; KW-0832; KW-0833	3D-structure;Acetylation;Alternative splicing;ATP-binding;Cell cycle;Cell division;Mitosis;Nucleotide-binding;Phosphoprotein;Reference proteome;Transferase;Ubl conjugation;Ubl conjugation pathway	GO:0000151; GO:0000209; GO:0004842; GO:0005524; GO:0005634; GO:0005654; GO:0005680; GO:0005829; GO:0005886; GO:0006511; GO:0010458; GO:0010994; GO:0016567; GO:0030071; GO:0031145; GO:0031536; GO:0044389; GO:0045842; GO:0051301; GO:0061630; GO:0061631; GO:0070936; GO:0070979; GO:1904668	anaphase-promoting complex-dependent catabolic process [GO:0031145]; cell division [GO:0051301]; exit from mitosis [GO:0010458]; free ubiquitin chain polymerization [GO:0010994]; positive regulation of exit from mitosis [GO:0031536]; positive regulation of mitotic metaphase/anaphase transition [GO:0045842]; positive regulation of ubiquitin protein ligase activity [GO:1904668]; protein K11-linked …	anaphase-promoting complex [GO:0005680]; cytosol [GO:0005829]; nucleoplasm [GO:0005654]; nucleus [GO:0005634]; plasma membrane [GO:0005886]; ubiquitin ligase complex [GO:0000151]	ATP binding [GO:0005524]; ubiquitin conjugating enzyme activity [GO:0061631]; ubiquitin protein ligase activity [GO:0061630]; ubiquitin-like protein ligase binding [GO:0044389]; ubiquitin-protein transferase activity [GO:0004842]	4	5	5	7	4	3	3	3	3	3	5
O00767	O00767	O00767	O00767	Stearoyl-CoA desaturase (hSCD1) (EC 1.14.19.1) (Acyl-CoA desaturase) (Delta(9)-desaturase) (Delta-9 desaturase) (Fatty acid desaturase)	SCD	FADS5 SCD1 SCDOS	+	3.79548	0.0217601	0.737754	0.657077	+	3.43181	0.0118217	0.896886	0.766804	NA	0.630498	0.574067	-0.164345	-0.721703	4	4	4	15.9	15.9	15.9	0	57.049	43	1581200000	1422	KW-0002; KW-0903; KW-0256; KW-0275; KW-0276; KW-0408; KW-0444; KW-0443; KW-0472; KW-0479; KW-0560; KW-0597; KW-1185; KW-0812; KW-1133	3D-structure;Direct protein sequencing;Endoplasmic reticulum;Fatty acid biosynthesis;Fatty acid metabolism;Iron;Lipid biosynthesis;Lipid metabolism;Membrane;Metal-binding;Oxidoreductase;Phosphoprotein;Reference proteome;Transmembrane;Transmembrane helix	GO:0004768; GO:0005506; GO:0005730; GO:0005783; GO:0005789; GO:0006636; GO:0016020; GO:0016491; GO:0032896; GO:0070542; GO:0120162	positive regulation of cold-induced thermogenesis [GO:0120162]; response to fatty acid [GO:0070542]; unsaturated fatty acid biosynthetic process [GO:0006636]	endoplasmic reticulum [GO:0005783]; endoplasmic reticulum membrane [GO:0005789]; membrane [GO:0016020]; nucleolus [GO:0005730]	iron ion binding [GO:0005506]; oxidoreductase activity [GO:0016491]; palmitoyl-CoA 9-desaturase activity [GO:0032896]; stearoyl-CoA 9-desaturase activity [GO:0004768]	5	4	4	2	1	1	1	2	1	1	4
O14545	O14545	O14545;F8VNX8;F8VVF3;O14545-2;S4R2Z9;F8VWK2	O14545;F8VNX8	TRAF-type zinc finger domain-containing protein 1 (Protein FLN29)	TRAFD1	FLN29	+	2.62837	0.00061	2.5144	1.52496	+	5.47104	0.000285714	4.21153	2.99001	+	4.74376	0.00095	-0.798887	-4.23944	10	10	10	26.8	26.8	26.8	0	138.32	43	2190400000	1423	KW-0002; KW-0007; KW-0025; KW-0479; KW-0597; KW-1185; KW-0862; KW-0863	3D-structure;Acetylation;Alternative splicing;Metal-binding;Phosphoprotein;Reference proteome;Zinc;Zinc-finger	GO:0005739; GO:0045824; GO:0046872	negative regulation of innate immune response [GO:0045824]	mitochondrion [GO:0005739]	metal ion binding [GO:0046872]	4	3	4	1	3	0	0	0	0	0	4
O14733	O14733	O14733;O14733-4;O14733-3;O14733-2	O14733;O14733-4;O14733-3;O14733-2	Dual specificity mitogen-activated protein kinase kinase 7 (MAP kinase kinase 7) (MAPKK 7) (EC 2.7.12.2) (JNK-activating kinase 2) (MAPK/ERK kinase 7) (MEK 7) (Stress-activated protein kinase kinase 4) (SAPK kinase 4) (SAPKK-4) (SAPKK4) (c-Jun N-terminal kinase kinase 2) (JNK kinase 2) (JNKK 2)	MAP2K7	JNKK2 MEK7 MKK7 PRKMK7 SKK4	+	3.9072	0.0218084	0.734659	0.657306	+	3.9883	0.00831175	0.958782	0.834144	NA	0.626617	0.626646	-0.122818	-0.626888	8	8	8	26.3	26.3	26.3	0	30.582	63	1491600000	1426	KW-0002; KW-0007; KW-0025; KW-0053; KW-0067; KW-0175; KW-0963; KW-0418; KW-0460; KW-0479; KW-0547; KW-0539; KW-0597; KW-1185; KW-0723; KW-0346; KW-0808; KW-0829	3D-structure;Acetylation;Alternative splicing;Apoptosis;ATP-binding;Coiled coil;Cytoplasm;Kinase;Magnesium;Metal-binding;Nucleotide-binding;Nucleus;Phosphoprotein;Reference proteome;Serine/threonine-protein kinase;Stress response;Transferase;Tyrosine-protein kinase	GO:0000287; GO:0004707; GO:0004708; GO:0004713; GO:0005524; GO:0005634; GO:0005737; GO:0005829; GO:0006468; GO:0006915; GO:0006970; GO:0007165; GO:0007254; GO:0008545; GO:0009408; GO:0009411; GO:0009611; GO:0019899; GO:0019901; GO:0019903; GO:0031435; GO:0032212; GO:0034612; GO:0038095; GO:0043507; GO:0043525; GO:0045893; GO:0046330; GO:0051403; GO:0051973; GO:0070374; GO:0071222; GO:0071347; GO:…	apoptotic process [GO:0006915]; cellular response to interleukin-1 [GO:0071347]; cellular response to lipopolysaccharide [GO:0071222]; cellular response to osmotic stress [GO:0071470]; cellular response to sorbitol [GO:0072709]; cellular senescence [GO:0090398]; Fc-epsilon receptor signaling pathway [GO:0038095]; JNK cascade [GO:0007254]; positive regulation of DNA-templated transcription [GO:004…	cytoplasm [GO:0005737]; cytosol [GO:0005829]; nucleus [GO:0005634]	ATP binding [GO:0005524]; enzyme binding [GO:0019899]; JUN kinase kinase activity [GO:0008545]; magnesium ion binding [GO:0000287]; MAP kinase activity [GO:0004707]; MAP kinase kinase activity [GO:0004708]; mitogen-activated protein kinase kinase kinase binding [GO:0031435]; molecular function activator activity [GO:0140677]; protein kinase binding [GO:0019901]; protein phosphatase binding [GO:00…	4	8	6	5	3	1	2	1	1	0	5
O14828	O14828	O14828;O14828-2	O14828;O14828-2	Secretory carrier-associated membrane protein 3 (Secretory carrier membrane protein 3)	SCAMP3	C1orf3 PROPIN1	+	4.858	0.025471	0.680891	0.63049	+	6.447	0.0163317	0.753738	0.714833	NA	0.177566	0.928746	-0.025309	-0.162032	8	8	8	33.4	33.4	33.4	0	323.31	86	5497400000	1431	KW-0025; KW-1017; KW-0472; KW-0597; KW-0653; KW-1185; KW-0812; KW-1133; KW-0813; KW-0832	Alternative splicing;Isopeptide bond;Membrane;Phosphoprotein;Protein transport;Reference proteome;Transmembrane;Transmembrane helix;Transport;Ubl conjugation	GO:0006892; GO:0015031; GO:0031625; GO:0032588; GO:0043231; GO:0055038; GO:0070062	post-Golgi vesicle-mediated transport [GO:0006892]; protein transport [GO:0015031]	extracellular exosome [GO:0070062]; intracellular membrane-bounded organelle [GO:0043231]; recycling endosome membrane [GO:0055038]; trans-Golgi network membrane [GO:0032588]	ubiquitin protein ligase binding [GO:0031625]	4	3	3	5	4	4	5	4	4	5	5
O14925	O14925	O14925;Q5SRD1-2;Q5SRD1	O14925	Mitochondrial import inner membrane translocase subunit Tim23	TIMM23	TIM23	+	5.16469	0.000146939	2.78666	2.14826	+	2.99799	0.00176505	1.67954	1.22286	NA	0.180329	0.813302	-0.114624	-0.326459	5	5	5	41.6	41.6	41.6	0	110.29	17	1132500000	1433	KW-0472; KW-0496; KW-0999; KW-0653; KW-1185; KW-0811; KW-0812; KW-1133; KW-0813	Membrane;Mitochondrion;Mitochondrion inner membrane;Protein transport;Reference proteome;Translocation;Transmembrane;Transmembrane helix;Transport	GO:0005739; GO:0005743; GO:0005744; GO:0005758; GO:0006626; GO:0006886; GO:0008320; GO:0030150	intracellular protein transport [GO:0006886]; protein import into mitochondrial matrix [GO:0030150]; protein targeting to mitochondrion [GO:0006626]	mitochondrial inner membrane [GO:0005743]; mitochondrial intermembrane space [GO:0005758]; mitochondrion [GO:0005739]; TIM23 mitochondrial import inner membrane translocase complex [GO:0005744]	protein transmembrane transporter activity [GO:0008320]	1	2	0	2	2	0	0	0	0	0	2
O14949	O14949	O14949	O14949	Cytochrome b-c1 complex subunit 8 (Complex III subunit 8) (Complex III subunit VIII) (Ubiquinol-cytochrome c reductase complex 9.5 kDa protein) (Ubiquinol-cytochrome c reductase complex ubiquinone-binding protein QP-C)	UQCRQ	NA	+	9.23968	0.000564706	1.62166	1.54202	+	7.019	0.000338462	1.79364	1.61694	NA	0.587397	0.674024	-0.0986725	-0.544748	7	7	7	58.5	58.5	58.5	0	49.188	86	9990300000	1435	KW-0002; KW-0007; KW-0903; KW-0225; KW-0249; KW-0472; KW-0496; KW-0999; KW-0597; KW-1274; KW-1185; KW-0679; KW-0812; KW-1133; KW-0813	3D-structure;Acetylation;Direct protein sequencing;Disease variant;Electron transport;Membrane;Mitochondrion;Mitochondrion inner membrane;Phosphoprotein;Primary mitochondrial disease;Reference proteome;Respiratory chain;Transmembrane;Transmembrane helix;Transport	GO:0005739; GO:0005743; GO:0005750; GO:0006122; GO:0021539; GO:0021548; GO:0021680; GO:0021766; GO:0021794; GO:0021854; GO:0021860; GO:0030901; GO:0045333	cellular respiration [GO:0045333]; cerebellar Purkinje cell layer development [GO:0021680]; hippocampus development [GO:0021766]; hypothalamus development [GO:0021854]; midbrain development [GO:0030901]; mitochondrial electron transport, ubiquinol to cytochrome c [GO:0006122]; pons development [GO:0021548]; pyramidal neuron development [GO:0021860]; subthalamus development [GO:0021539]; thalamus …	mitochondrial inner membrane [GO:0005743]; mitochondrial respiratory chain complex III [GO:0005750]; mitochondrion [GO:0005739]	NA	4	4	6	7	5	4	4	4	4	3	3
O14976-2	O14976	O14976-2;O14976	O14976-2;O14976	Cyclin-G-associated kinase (EC 2.7.11.1)	GAK	NA	+	3.14758	0.00658647	1.04362	0.856008	+	4.78175	0.00311556	1.24334	1.08159	NA	0.275345	0.928454	-0.0219162	-0.164255	3	3	3	3.5	3.5	3.5	0	34.229	11	291090000	1438	KW-0002; KW-0007; KW-0025; KW-0067; KW-0131; KW-0965; KW-0963; KW-0333; KW-0418; KW-0488; KW-0547; KW-0597; KW-1185; KW-0723; KW-0808	3D-structure;Acetylation;Alternative splicing;ATP-binding;Cell cycle;Cell junction;Cytoplasm;Golgi apparatus;Kinase;Methylation;Nucleotide-binding;Phosphoprotein;Reference proteome;Serine/threonine-protein kinase;Transferase	GO:0004674; GO:0005524; GO:0005737; GO:0005794; GO:0005829; GO:0005925; GO:0006468; GO:0006898; GO:0007029; GO:0007030; GO:0007049; GO:0010977; GO:0016020; GO:0016191; GO:0030276; GO:0030332; GO:0031982; GO:0034067; GO:0043231; GO:0048471; GO:0051085; GO:0051087; GO:0072318; GO:0072583; GO:0072659; GO:0090160; GO:0098793; GO:0106310; GO:1905224	cell cycle [GO:0007049]; chaperone cofactor-dependent protein refolding [GO:0051085]; clathrin coat disassembly [GO:0072318]; clathrin-coated pit assembly [GO:1905224]; clathrin-dependent endocytosis [GO:0072583]; endoplasmic reticulum organization [GO:0007029]; Golgi organization [GO:0007030]; Golgi to lysosome transport [GO:0090160]; negative regulation of neuron projection development [GO:0010…	cytoplasm [GO:0005737]; cytosol [GO:0005829]; focal adhesion [GO:0005925]; Golgi apparatus [GO:0005794]; intracellular membrane-bounded organelle [GO:0043231]; membrane [GO:0016020]; perinuclear region of cytoplasm [GO:0048471]; presynapse [GO:0098793]; vesicle [GO:0031982]	ATP binding [GO:0005524]; clathrin binding [GO:0030276]; cyclin binding [GO:0030332]; protein serine kinase activity [GO:0106310]; protein serine/threonine kinase activity [GO:0004674]; protein-folding chaperone binding [GO:0051087]	1	1	1	1	1	0	0	0	0	0	1
O14981	O14981	O14981;O14981-2	O14981	TATA-binding protein-associated factor 172 (EC 3.6.4.-) (ATP-dependent helicase BTAF1) (B-TFIID transcription factor-associated 170 kDa subunit) (TAF(II)170) (TBP-associated factor 172) (TAF-172)	BTAF1	TAF172	+	1.61563	0.0158801	1.01234	0.705352	+	1.93778	0.0186079	0.926311	0.696245	NA	0.13641	0.880413	-0.0619286	-0.226386	6	6	6	6.1	6.1	6.1	0	21.997	17	282950000	1439	KW-0025; KW-0067; KW-0903; KW-0238; KW-0347; KW-0378; KW-0547; KW-0539; KW-0597; KW-1185; KW-0677	Alternative splicing;ATP-binding;Direct protein sequencing;DNA-binding;Helicase;Hydrolase;Nucleotide-binding;Nucleus;Phosphoprotein;Reference proteome;Repeat	GO:0003677; GO:0003712; GO:0004386; GO:0005524; GO:0005654; GO:0008094; GO:0016887; GO:0017025; GO:0035562; GO:0043231; GO:0045892; GO:0140658	negative regulation of chromatin binding [GO:0035562]; negative regulation of DNA-templated transcription [GO:0045892]	intracellular membrane-bounded organelle [GO:0043231]; nucleoplasm [GO:0005654]	ATP binding [GO:0005524]; ATP hydrolysis activity [GO:0016887]; ATP-dependent activity, acting on DNA [GO:0008094]; ATP-dependent chromatin remodeler activity [GO:0140658]; DNA binding [GO:0003677]; helicase activity [GO:0004386]; TBP-class protein binding [GO:0017025]; transcription coregulator activity [GO:0003712]	1	3	2	2	2	0	0	0	0	0	1
O15037	O15037	O15037;G3V3G3;G3V331	O15037	Protein KHNYN (KH and NYN domain-containing protein)	KHNYN	KIAA0323	+	7.91634	0	4.6581	3.82426	+	8.67366	0	5.36703	4.46708	+	6.00266	0	-1.0003	-5.70319	16	16	16	32.3	32.3	32.3	0	187.57	69	4114300000	1440	KW-0002; KW-0597; KW-1185	3D-structure;Phosphoprotein;Reference proteome	GO:0003729; GO:0004521; GO:0005634; GO:0036464; GO:0090502	RNA phosphodiester bond hydrolysis, endonucleolytic [GO:0090502]	cytoplasmic ribonucleoprotein granule [GO:0036464]; nucleus [GO:0005634]	mRNA binding [GO:0003729]; RNA endonuclease activity [GO:0004521]	4	5	4	4	6	0	0	0	0	0	7
O15260-2	O15260	Q5T8U5;O15260-2;O15260;O15260-3;B7Z1G8	Q5T8U5;O15260-2;O15260;O15260-3;B7Z1G8	Surfeit locus protein 4	SURF4	SURF-4	+	4.42425	0.000677108	1.68305	1.37161	NA	0.898764	0.0555989	0.869262	0.509867	NA	0.474424	0.50844	0.70514	0.89482	4	4	4	26.9	26.9	26.9	0	85.931	31	1141600000	1459	KW-0025; KW-0256; KW-0333; KW-0472; KW-0653; KW-1185; KW-0812; KW-1133; KW-0813	Alternative splicing;Endoplasmic reticulum;Golgi apparatus;Membrane;Protein transport;Reference proteome;Transmembrane;Transmembrane helix;Transport	GO:0000139; GO:0005783; GO:0005789; GO:0005793; GO:0005794; GO:0005829; GO:0005886; GO:0007030; GO:0010638; GO:0030133; GO:0031965; GO:0032368; GO:0033116; GO:0035577; GO:0038024; GO:0042953; GO:0055088	Golgi organization [GO:0007030]; lipid homeostasis [GO:0055088]; lipoprotein transport [GO:0042953]; positive regulation of organelle organization [GO:0010638]; regulation of lipid transport [GO:0032368]	azurophil granule membrane [GO:0035577]; cytosol [GO:0005829]; endoplasmic reticulum [GO:0005783]; endoplasmic reticulum membrane [GO:0005789]; endoplasmic reticulum-Golgi intermediate compartment [GO:0005793]; endoplasmic reticulum-Golgi intermediate compartment membrane [GO:0033116]; Golgi apparatus [GO:0005794]; Golgi membrane [GO:0000139]; nuclear membrane [GO:0031965]; plasma membrane [GO:00…	cargo receptor activity [GO:0038024]	2	1	2	2	2	0	0	1	2	2	2
O15371-2	O15371	O15371-2;O15371-3;O15371;B0QYA5;B0QYA4;B0QYA6;A0A0D9SGB5;B0QYA8	O15371-2;O15371-3;O15371	Eukaryotic translation initiation factor 3 subunit D (eIF3d) (Eukaryotic translation initiation factor 3 subunit 7) (eIF-3-zeta) (eIF3 p66)	EIF3D	EIF3S7	+	3.15685	0.0408541	0.626567	0.553931	NA	1.90702	0.163393	0.371233	0.327183	NA	1.64757	0.465605	0.13999	0.93544	17	17	17	46.9	46.9	46.9	0	299.43	155	4476100000	1464	KW-0002; KW-0007; KW-0025; KW-0963; KW-0945; KW-0396; KW-0597; KW-0648; KW-1185; KW-0694	3D-structure;Acetylation;Alternative splicing;Cytoplasm;Host-virus interaction;Initiation factor;Phosphoprotein;Protein biosynthesis;Reference proteome;RNA-binding	GO:0001732; GO:0002191; GO:0003723; GO:0003743; GO:0005829; GO:0005852; GO:0006413; GO:0016020; GO:0016282; GO:0033290; GO:0045202; GO:0045727; GO:0071541; GO:0075522; GO:0075525; GO:0098808; GO:1902416	cap-dependent translational initiation [GO:0002191]; formation of cytoplasmic translation initiation complex [GO:0001732]; IRES-dependent viral translational initiation [GO:0075522]; positive regulation of mRNA binding [GO:1902416]; positive regulation of translation [GO:0045727]; translational initiation [GO:0006413]; viral translational termination-reinitiation [GO:0075525]	cytosol [GO:0005829]; eukaryotic 43S preinitiation complex [GO:0016282]; eukaryotic 48S preinitiation complex [GO:0033290]; eukaryotic translation initiation factor 3 complex [GO:0005852]; eukaryotic translation initiation factor 3 complex, eIF3m [GO:0071541]; membrane [GO:0016020]; synapse [GO:0045202]	mRNA cap binding [GO:0098808]; RNA binding [GO:0003723]; translation initiation factor activity [GO:0003743]	9	11	8	9	12	9	4	6	6	4	9
O15400-2	O15400	O15400-2;O15400	O15400-2;O15400	Syntaxin-7	STX7	NA	+	1.69506	0.00554962	1.38338	0.883264	NA	2.3299	0.126532	0.421665	0.375144	NA	0.0142618	1	0.00497589	0.0227123	4	4	4	21.3	21.3	21.3	0	79.653	33	921120000	1466	KW-0007; KW-0025; KW-0175; KW-0903; KW-0967; KW-0472; KW-0597; KW-1185; KW-0812; KW-1133	Acetylation;Alternative splicing;Coiled coil;Direct protein sequencing;Endosome;Membrane;Phosphoprotein;Reference proteome;Transmembrane;Transmembrane helix	GO:0000149; GO:0001772; GO:0001916; GO:0005484; GO:0005764; GO:0005765; GO:0005768; GO:0005769; GO:0005770; GO:0005886; GO:0006886; GO:0006906; GO:0008021; GO:0012505; GO:0019869; GO:0019905; GO:0030139; GO:0031201; GO:0031901; GO:0031982; GO:0042582; GO:0048278; GO:0048471; GO:0051640; GO:0055037; GO:0070062; GO:0070820; GO:0070925; GO:1902685; GO:1903076	intracellular protein transport [GO:0006886]; organelle assembly [GO:0070925]; organelle localization [GO:0051640]; positive regulation of receptor localization to synapse [GO:1902685]; positive regulation of T cell mediated cytotoxicity [GO:0001916]; regulation of protein localization to plasma membrane [GO:1903076]; vesicle docking [GO:0048278]; vesicle fusion [GO:0006906]	azurophil granule [GO:0042582]; early endosome [GO:0005769]; early endosome membrane [GO:0031901]; endocytic vesicle [GO:0030139]; endomembrane system [GO:0012505]; endosome [GO:0005768]; extracellular exosome [GO:0070062]; immunological synapse [GO:0001772]; late endosome [GO:0005770]; lysosomal membrane [GO:0005765]; lysosome [GO:0005764]; perinuclear region of cytoplasm [GO:0048471]; plasma me…	chloride channel inhibitor activity [GO:0019869]; SNAP receptor activity [GO:0005484]; SNARE binding [GO:0000149]; syntaxin binding [GO:0019905]	1	3	2	3	3	1	1	1	1	0	1
O15541	O15541	O15541	O15541	E3 ubiquitin-protein ligase RNF113A (EC 2.3.2.27) (Cwc24 homolog) (RING finger protein 113A) (Zinc finger protein 183)	RNF113A	RNF113 ZNF183	+	2.84199	0.000923243	1.89344	1.30793	+	3.81606	0.000228571	2.59473	1.81603	NA	0.220084	0.769922	0.147248	0.396288	4	4	4	11.7	11.7	11.7	0	7.2021	12	767830000	1469	KW-0002; KW-0007; KW-0227; KW-0234; KW-0479; KW-0507; KW-0508; KW-0539; KW-0597; KW-1185; KW-0747; KW-0808; KW-0833; KW-0862; KW-0863	3D-structure;Acetylation;DNA damage;DNA repair;Metal-binding;mRNA processing;mRNA splicing;Nucleus;Phosphoprotein;Reference proteome;Spliceosome;Transferase;Ubl conjugation pathway;Zinc;Zinc-finger	GO:0000398; GO:0005634; GO:0005654; GO:0005684; GO:0006281; GO:0016567; GO:0016607; GO:0018276; GO:0034247; GO:0046872; GO:0061630; GO:0070100; GO:0071005	DNA repair [GO:0006281]; isopeptide cross-linking via N6-glycyl-L-lysine [GO:0018276]; mRNA splicing, via spliceosome [GO:0000398]; negative regulation of chemokine-mediated signaling pathway [GO:0070100]; protein ubiquitination [GO:0016567]; snoRNA splicing [GO:0034247]	nuclear speck [GO:0016607]; nucleoplasm [GO:0005654]; nucleus [GO:0005634]; U2-type precatalytic spliceosome [GO:0071005]; U2-type spliceosomal complex [GO:0005684]	metal ion binding [GO:0046872]; ubiquitin protein ligase activity [GO:0061630]	1	1	2	2	1	1	0	0	0	0	2
O43347	O43347	O43347	O43347	RNA-binding protein Musashi homolog 1 (Musashi-1)	MSI1	NA	+	1.46045	0.0125516	1.15043	0.742864	+	3.15581	0.00166598	1.72165	1.2655	NA	0.889357	0.203627	-0.802501	-1.39769	3	3	3	13.3	13.3	13.3	0	15.819	11	336200000	1480	KW-0007; KW-0963; KW-0539; KW-0597; KW-1185; KW-0677; KW-0694	Acetylation;Cytoplasm;Nucleus;Phosphoprotein;Reference proteome;Repeat;RNA-binding	GO:0003723; GO:0003729; GO:0005634; GO:0005737; GO:0005844; GO:0006417; GO:0007399; GO:0007417; GO:0008266; GO:0009725; GO:0030855; GO:0042802	central nervous system development [GO:0007417]; epithelial cell differentiation [GO:0030855]; nervous system development [GO:0007399]; regulation of translation [GO:0006417]; response to hormone [GO:0009725]	cytoplasm [GO:0005737]; nucleus [GO:0005634]; polysome [GO:0005844]	identical protein binding [GO:0042802]; mRNA binding [GO:0003729]; poly(U) RNA binding [GO:0008266]; RNA binding [GO:0003723]	1	1	1	2	1	0	0	0	0	0	0
O43542	O43542	O43542;G3V5K0;G3V3C8;G3V3H9;G3V399;G3V2L7;G3V2P3;G3V3Q2	O43542;G3V5K0;G3V3C8;G3V3H9;G3V399;G3V2L7;G3V2P3	DNA repair protein XRCC3 (X-ray repair cross-complementing protein 3)	XRCC3	NA	NA	2.66045	0.0509909	0.60108	0.521301	+	2.26364	0.021615	0.838037	0.668216	NA	1.52714	0.241662	-0.261978	-1.31496	4	4	4	14.2	14.2	14.2	0	10.902	17	293450000	1485	KW-0007; KW-0067; KW-0963; KW-0225; KW-0227; KW-0233; KW-0234; KW-0238; KW-0496; KW-0547; KW-0539; KW-1185	Acetylation;ATP-binding;Cytoplasm;Disease variant;DNA damage;DNA recombination;DNA repair;DNA-binding;Mitochondrion;Nucleotide-binding;Nucleus;Reference proteome	GO:0000722; GO:0000724; GO:0000781; GO:0003677; GO:0005524; GO:0005634; GO:0005654; GO:0005657; GO:0005737; GO:0005739; GO:0005829; GO:0006281; GO:0006310; GO:0006974; GO:0010033; GO:0010824; GO:0033065; GO:0036297; GO:0045003; GO:0048471; GO:0071140; GO:0090267; GO:0090656; GO:0090657; GO:0090737; GO:0140664	DNA damage response [GO:0006974]; DNA recombination [GO:0006310]; DNA repair [GO:0006281]; double-strand break repair via homologous recombination [GO:0000724]; double-strand break repair via synthesis-dependent strand annealing [GO:0045003]; interstrand cross-link repair [GO:0036297]; positive regulation of mitotic cell cycle spindle assembly checkpoint [GO:0090267]; regulation of centrosome dup…	chromosome, telomeric region [GO:0000781]; cytoplasm [GO:0005737]; cytosol [GO:0005829]; mitochondrion [GO:0005739]; nucleoplasm [GO:0005654]; nucleus [GO:0005634]; perinuclear region of cytoplasm [GO:0048471]; Rad51C-XRCC3 complex [GO:0033065]; replication fork [GO:0005657]	ATP binding [GO:0005524]; ATP-dependent DNA damage sensor activity [GO:0140664]; DNA binding [GO:0003677]	2	2	1	2	1	0	0	0	0	0	1
O43681	O43681	O43681	O43681	ATPase GET3 (EC 3.6.-.-) (Arsenical pump-driving ATPase) (Arsenite-stimulated ATPase) (Guided entry of tail-anchored proteins factor 3, ATPase) (Transmembrane domain recognition complex 40 kDa ATPase subunit) (hARSA-I) (hASNA-I)	GET3	ARSA ASNA1 TRC40	NA	2.94779	0.0548454	0.577159	0.510369	+	3.23475	0.0335507	0.673349	0.59228	NA	0.704057	0.544392	-0.20064	-0.826309	7	7	7	26.1	26.1	26.1	0	14.181	38	762950000	1491	KW-0002; KW-0007; KW-0067; KW-0963; KW-0256; KW-0378; KW-0479; KW-0547; KW-0539; KW-1185; KW-0813; KW-0862	3D-structure;Acetylation;ATP-binding;Cytoplasm;Endoplasmic reticulum;Hydrolase;Metal-binding;Nucleotide-binding;Nucleus;Reference proteome;Transport;Zinc	GO:0005524; GO:0005654; GO:0005730; GO:0005737; GO:0005789; GO:0006620; GO:0015105; GO:0016887; GO:0032977; GO:0043529; GO:0045048; GO:0046872; GO:0070062; GO:0071816	post-translational protein targeting to endoplasmic reticulum membrane [GO:0006620]; protein insertion into ER membrane [GO:0045048]; tail-anchored membrane protein insertion into ER membrane [GO:0071816]	cytoplasm [GO:0005737]; endoplasmic reticulum membrane [GO:0005789]; extracellular exosome [GO:0070062]; GET complex [GO:0043529]; nucleolus [GO:0005730]; nucleoplasm [GO:0005654]	arsenite transmembrane transporter activity [GO:0015105]; ATP binding [GO:0005524]; ATP hydrolysis activity [GO:0016887]; membrane insertase activity [GO:0032977]; metal ion binding [GO:0046872]	2	2	2	1	2	1	1	1	2	1	1
O43819	O43819	O43819;A0A1W2PQK0	O43819	Protein SCO2 homolog, mitochondrial	SCO2	NA	NA	2.15371	0.0823487	0.525806	0.450158	+	4.33303	0.0264812	0.690692	0.630196	NA	0.101451	0.924996	-0.0452824	-0.170365	7	7	7	37.2	37.2	37.2	0	136.03	27	1270200000	1502	KW-0002; KW-0122; KW-0143; KW-0186; KW-0225; KW-1015; KW-0431; KW-0472; KW-0479; KW-0496; KW-0999; KW-1274; KW-1185; KW-0809; KW-0812; KW-1133	3D-structure;Cardiomyopathy;Chaperone;Copper;Disease variant;Disulfide bond;Leigh syndrome;Membrane;Metal-binding;Mitochondrion;Mitochondrion inner membrane;Primary mitochondrial disease;Reference proteome;Transit peptide;Transmembrane;Transmembrane helix	GO:0001654; GO:0001701; GO:0003012; GO:0005507; GO:0005739; GO:0005743; GO:0005759; GO:0006878; GO:0014823; GO:0015035; GO:0016531; GO:0022904; GO:0030016; GO:0033617	eye development [GO:0001654]; in utero embryonic development [GO:0001701]; intracellular copper ion homeostasis [GO:0006878]; mitochondrial cytochrome c oxidase assembly [GO:0033617]; muscle system process [GO:0003012]; respiratory electron transport chain [GO:0022904]; response to activity [GO:0014823]	mitochondrial inner membrane [GO:0005743]; mitochondrial matrix [GO:0005759]; mitochondrion [GO:0005739]; myofibril [GO:0030016]	copper chaperone activity [GO:0016531]; copper ion binding [GO:0005507]; protein-disulfide reductase activity [GO:0015035]	0	1	3	1	2	0	0	1	1	1	2
O43824	O43824	O43824	O43824	Putative GTP-binding protein 6 (Pseudoautosomal GTP-binding protein-like)	GTPBP6	PGPL	+	3.02967	0.000575	2.43859	1.58799	+	5.6213	0.000315152	2.98022	2.33543	NA	0.381567	0.769791	0.0723408	0.392684	4	4	4	10.1	10.1	10.1	0	10.984	31	1093800000	1503	KW-0002; KW-0342; KW-0460; KW-0479; KW-0547; KW-1185	3D-structure;GTP-binding;Magnesium;Metal-binding;Nucleotide-binding;Reference proteome	GO:0005525; GO:0005737; GO:0043022; GO:0046872	NA	cytoplasm [GO:0005737]	GTP binding [GO:0005525]; metal ion binding [GO:0046872]; ribosome binding [GO:0043022]	3	2	3	2	3	1	1	0	0	1	3
O43852-9	O43852	O43852-9;O43852-5;O43852-2;O43852;O43852-4;O43852-3;O43852-6;H0Y875;O43852-12;O43852-13;O43852-14;O43852-7;O43852-15;O43852-11;O43852-8;O43852-10	O43852-9;O43852-5;O43852-2;O43852;O43852-4;O43852-3;O43852-6;H0Y875;O43852-12;O43852-13;O43852-14;O43852-7;O43852-15;O43852-11;O43852-8;O43852-10	Calumenin (Crocalbin) (IEF SSP 9302)	CALU	NA	+	3.09026	0.000574359	2.31977	1.54871	+	3.08802	0.00612791	1.11468	0.899346	NA	0.562682	0.537659	0.268261	0.817171	4	4	4	40.9	40.9	40.9	0	68.704	26	736500000	1505	KW-0007; KW-0025; KW-0106; KW-0903; KW-0256; KW-0325; KW-0333; KW-0472; KW-0479; KW-0597; KW-1185; KW-0677; KW-0703; KW-0964; KW-0732	Acetylation;Alternative splicing;Calcium;Direct protein sequencing;Endoplasmic reticulum;Glycoprotein;Golgi apparatus;Membrane;Metal-binding;Phosphoprotein;Reference proteome;Repeat;Sarcoplasmic reticulum;Secreted;Signal	GO:0005509; GO:0005576; GO:0005783; GO:0005788; GO:0005789; GO:0005794; GO:0016020; GO:0033018; GO:0042470	NA	endoplasmic reticulum [GO:0005783]; endoplasmic reticulum lumen [GO:0005788]; endoplasmic reticulum membrane [GO:0005789]; extracellular region [GO:0005576]; Golgi apparatus [GO:0005794]; melanosome [GO:0042470]; membrane [GO:0016020]; sarcoplasmic reticulum lumen [GO:0033018]	calcium ion binding [GO:0005509]	3	2	1	3	4	0	0	0	0	0	3
O60488-2	O60488	O60488-2;O60488;A0A804HI36;D6RDA8;D6RF95;H0Y9A0	O60488-2;O60488;A0A804HI36	Long-chain-fatty-acid--CoA ligase 4 (EC 6.2.1.3) (Arachidonate--CoA ligase) (EC 6.2.1.15) (Long-chain acyl-CoA synthetase 4) (LACS 4)	ACSL4	ACS4 FACL4 LACS4	+	2.83847	0.00449136	1.1821	0.923606	+	1.78279	0.0091507	1.19285	0.814998	NA	0.0667939	0.948692	-0.0384277	-0.125113	7	5	5	16.6	12.2	12.2	0	11.497	23	451890000	1520	KW-0023; KW-0025; KW-0067; KW-1003; KW-0209; KW-0225; KW-0250; KW-0256; KW-0276; KW-0360; KW-0991; KW-0436; KW-0443; KW-0460; KW-0472; KW-0492; KW-0496; KW-1000; KW-0547; KW-0576; KW-0597; KW-1185; KW-0735; KW-0812; KW-1133	Alport syndrome;Alternative splicing;ATP-binding;Cell membrane;Deafness;Disease variant;Elliptocytosis;Endoplasmic reticulum;Fatty acid metabolism;Hereditary hemolytic anemia;Intellectual disability;Ligase;Lipid metabolism;Magnesium;Membrane;Microsome;Mitochondrion;Mitochondrion outer membrane;Nucleotide-binding;Peroxisome;Phosphoprotein;Reference proteome;Signal-anchor;Transmembrane;Transmembran…	GO:0001676; GO:0004467; GO:0005524; GO:0005737; GO:0005741; GO:0005778; GO:0005783; GO:0005789; GO:0005811; GO:0005886; GO:0006629; GO:0006631; GO:0008610; GO:0016020; GO:0030182; GO:0030307; GO:0031957; GO:0032024; GO:0032307; GO:0035336; GO:0035338; GO:0044233; GO:0047676; GO:0060136; GO:0070062; GO:0090433	embryonic process involved in female pregnancy [GO:0060136]; fatty acid metabolic process [GO:0006631]; lipid biosynthetic process [GO:0008610]; lipid metabolic process [GO:0006629]; long-chain fatty acid metabolic process [GO:0001676]; long-chain fatty-acyl-CoA biosynthetic process [GO:0035338]; long-chain fatty-acyl-CoA metabolic process [GO:0035336]; negative regulation of prostaglandin secret…	cytoplasm [GO:0005737]; endoplasmic reticulum [GO:0005783]; endoplasmic reticulum membrane [GO:0005789]; extracellular exosome [GO:0070062]; lipid droplet [GO:0005811]; membrane [GO:0016020]; mitochondria-associated endoplasmic reticulum membrane [GO:0044233]; mitochondrial outer membrane [GO:0005741]; peroxisomal membrane [GO:0005778]; plasma membrane [GO:0005886]	arachidonate-CoA ligase activity [GO:0047676]; ATP binding [GO:0005524]; long-chain fatty acid-CoA ligase activity [GO:0004467]; palmitoyl-CoA ligase activity [GO:0090433]; very long-chain fatty acid-CoA ligase activity [GO:0031957]	2	2	1	2	1	0	0	0	0	0	2
O60547	O60547	O60547;O60547-2	O60547;O60547-2	GDP-mannose 4,6 dehydratase (EC 4.2.1.47) (GDP-D-mannose dehydratase) (GMD)	GMDS	NA	+	6.68947	0.0102946	0.822618	0.77954	NA	4.93075	0.0507771	0.56043	0.526569	NA	1.04089	0.528341	0.138098	0.803368	12	12	12	41.7	41.7	41.7	0	91.342	99	3900700000	1524	KW-0002; KW-0007; KW-0025; KW-0456; KW-0521; KW-0597; KW-1185	3D-structure;Acetylation;Alternative splicing;Lyase;NADP;Phosphoprotein;Reference proteome	GO:0005737; GO:0005829; GO:0007219; GO:0008446; GO:0019673; GO:0042351; GO:0042802; GO:0070062; GO:0070401	'de novo' GDP-L-fucose biosynthetic process [GO:0042351]; GDP-mannose metabolic process [GO:0019673]; Notch signaling pathway [GO:0007219]	cytoplasm [GO:0005737]; cytosol [GO:0005829]; extracellular exosome [GO:0070062]	GDP-mannose 4,6-dehydratase activity [GO:0008446]; identical protein binding [GO:0042802]; NADP+ binding [GO:0070401]	6	6	5	6	8	2	4	3	7	5	4
O60610-2	O60610	O60610-2;O60610-3;O60610;A0A2R8Y5N1;A0A2R8YEF8;B4E2I7;H7C2W8	O60610-2;O60610-3;O60610;A0A2R8Y5N1	Protein diaphanous homolog 1 (Diaphanous-related formin-1) (DRF1)	DIAPH1	DIAP1	+	4.01497	0.00133761	1.46944	1.19763	+	7.01794	0.000444444	4.15092	3.31281	+	7.10245	0	-2.9425	-11.3139	43	43	43	40.5	40.5	40.5	0	323.31	209	12719000000	1528	KW-0007; KW-0009; KW-0025; KW-1003; KW-0966; KW-0175; KW-0963; KW-0206; KW-0209; KW-0903; KW-0225; KW-0887; KW-1009; KW-0472; KW-1010; KW-0539; KW-0597; KW-1185; KW-0677	Acetylation;Actin-binding;Alternative splicing;Cell membrane;Cell projection;Coiled coil;Cytoplasm;Cytoskeleton;Deafness;Direct protein sequencing;Disease variant;Epilepsy;Hearing;Membrane;Non-syndromic deafness;Nucleus;Phosphoprotein;Reference proteome;Repeat	GO:0003723; GO:0003779; GO:0005102; GO:0005634; GO:0005737; GO:0005815; GO:0005829; GO:0005884; GO:0005886; GO:0007010; GO:0007605; GO:0008360; GO:0030036; GO:0030041; GO:0030335; GO:0030667; GO:0031267; GO:0032587; GO:0032886; GO:0035372; GO:0044325; GO:0051279; GO:0051493; GO:0071420; GO:0072686; GO:0101003	actin cytoskeleton organization [GO:0030036]; actin filament polymerization [GO:0030041]; cellular response to histamine [GO:0071420]; cytoskeleton organization [GO:0007010]; positive regulation of cell migration [GO:0030335]; protein localization to microtubule [GO:0035372]; regulation of cell shape [GO:0008360]; regulation of cytoskeleton organization [GO:0051493]; regulation of microtubule-bas…	actin filament [GO:0005884]; cytoplasm [GO:0005737]; cytosol [GO:0005829]; ficolin-1-rich granule membrane [GO:0101003]; microtubule organizing center [GO:0005815]; mitotic spindle [GO:0072686]; nucleus [GO:0005634]; plasma membrane [GO:0005886]; ruffle membrane [GO:0032587]; secretory granule membrane [GO:0030667]	actin binding [GO:0003779]; RNA binding [GO:0003723]; signaling receptor binding [GO:0005102]; small GTPase binding [GO:0031267]; transmembrane transporter binding [GO:0044325]	8	7	8	8	8	1	2	1	1	1	29
O60664-4	O60664	O60664-4;O60664;O60664-3;K7ERZ3;K7EL96;O60664-2;K7ER39	O60664-4;O60664;O60664-3;K7ERZ3;K7EL96	Perilipin-3 (47 kDa mannose 6-phosphate receptor-binding protein) (47 kDa MPR-binding protein) (Cargo selection protein TIP47) (Mannose-6-phosphate receptor-binding protein 1) (Placental protein 17) (PP17)	PLIN3	M6PRBP1 TIP47	+	2.48603	0.0401446	0.657386	0.556965	+	2.94018	0.0153115	0.869145	0.725703	NA	1.34938	0.250885	-0.287399	-1.30109	11	11	11	38.4	38.4	38.4	0	214.27	66	1742300000	1530	KW-0007; KW-0025; KW-0175; KW-0963; KW-0967; KW-1017; KW-0551; KW-0472; KW-0597; KW-1185; KW-0813; KW-0832	Acetylation;Alternative splicing;Coiled coil;Cytoplasm;Endosome;Isopeptide bond;Lipid droplet;Membrane;Phosphoprotein;Reference proteome;Transport;Ubl conjugation	GO:0005737; GO:0005768; GO:0005794; GO:0005811; GO:0005829; GO:0010008; GO:0010890; GO:0016020; GO:0016192; GO:0019915; GO:0030133; GO:0042149; GO:0045296; GO:1905691	cellular response to glucose starvation [GO:0042149]; lipid droplet disassembly [GO:1905691]; lipid storage [GO:0019915]; positive regulation of sequestering of triglyceride [GO:0010890]; vesicle-mediated transport [GO:0016192]	cytoplasm [GO:0005737]; cytosol [GO:0005829]; endosome [GO:0005768]; endosome membrane [GO:0010008]; Golgi apparatus [GO:0005794]; lipid droplet [GO:0005811]; membrane [GO:0016020]; transport vesicle [GO:0030133]	cadherin binding [GO:0045296]	4	3	7	4	3	2	1	1	2	2	3
O60701	O60701	O60701;O60701-2;O60701-3;E7ER95;E7ER83;E7ETF4;E7EV97;D6RHF4;E9PBD2	O60701;O60701-2;O60701-3	UDP-glucose 6-dehydrogenase (UDP-Glc dehydrogenase) (UDP-GlcDH) (UDPGDH) (EC 1.1.1.22)	UGDH	NA	+	4.41684	0.0161117	0.776671	0.702849	+	4.30869	0.0121502	0.852866	0.761839	NA	0.26859	0.827875	-0.0564838	-0.300495	10	10	10	32	32	32	0	113.42	82	1567800000	1532	KW-0002; KW-0007; KW-0021; KW-0025; KW-0119; KW-0225; KW-0887; KW-0520; KW-0560; KW-0597; KW-1185	3D-structure;Acetylation;Allosteric enzyme;Alternative splicing;Carbohydrate metabolism;Disease variant;Epilepsy;NAD;Oxidoreductase;Phosphoprotein;Reference proteome	GO:0001702; GO:0003979; GO:0005634; GO:0005654; GO:0005829; GO:0005975; GO:0006024; GO:0006065; GO:0015012; GO:0030206; GO:0034214; GO:0042802; GO:0048666; GO:0051287; GO:0070062	carbohydrate metabolic process [GO:0005975]; chondroitin sulfate biosynthetic process [GO:0030206]; gastrulation with mouth forming second [GO:0001702]; glycosaminoglycan biosynthetic process [GO:0006024]; heparan sulfate proteoglycan biosynthetic process [GO:0015012]; neuron development [GO:0048666]; protein hexamerization [GO:0034214]; UDP-glucuronate biosynthetic process [GO:0006065]	cytosol [GO:0005829]; extracellular exosome [GO:0070062]; nucleoplasm [GO:0005654]; nucleus [GO:0005634]	identical protein binding [GO:0042802]; NAD binding [GO:0051287]; UDP-glucose 6-dehydrogenase activity [GO:0003979]	7	5	6	10	7	2	1	2	2	2	4
O60716-5	O60716	O60716-5;O60716-3;A0A669KB05;C9JZR2;H0YC95;O60716-13;O60716-11;O60716-8;O60716-7;O60716-2;O60716;A0A669KB62;O60716-21;O60716-19;O60716-16;O60716-15;O60716-10;O60716-9;O60716-6;O60716-4;O60716-24;O60716-23;O60716-18;O60716-17;O60716-14;O60716-12;O60716-22;O60716-20;O60716-29;O60716-27;O60716-32;O60716-31;O60716-26;O60716-25;O60716-30;O60716-28;A0A804HK15;A0A804HIL4;A0A804HJM1;E9PKY0;E9PKL1	O60716-5;O60716-3;A0A669KB05;C9JZR2;H0YC95;O60716-13;O60716-11;O60716-8;O60716-7;O60716-2;O60716;A0A669KB62;O60716-21;O60716-19;O60716-16;O60716-15;O60716-10;O60716-9;O60716-6;O60716-4;O60716-24;O60716-23;O60716-18;O60716-17;O60716-14;O60716-12;O60716-22;O60716-20;O60716-29;O60716-27;O60716-32;O60716-31;O60716-26;O60716-25;O60716-30;O60716-28	Catenin delta-1 (Cadherin-associated Src substrate) (CAS) (p120 catenin) (p120(ctn)) (p120(cas))	CTNND1	KIAA0384	+	7.52404	0.00537949	0.933142	0.889555	+	6.09787	0.00680521	0.94238	0.876179	NA	0.017378	0.998143	0.00361023	0.021094	25	25	25	36.8	36.8	36.8	0	319.19	204	7120400000	1533	KW-0002; KW-0007; KW-0024; KW-0025; KW-0130; KW-0965; KW-1003; KW-0175; KW-0963; KW-0225; KW-0038; KW-1017; KW-0472; KW-0539; KW-0597; KW-1185; KW-0677; KW-0804; KW-0805; KW-0832; KW-0879	3D-structure;Acetylation;Alternative initiation;Alternative splicing;Cell adhesion;Cell junction;Cell membrane;Coiled coil;Cytoplasm;Disease variant;Ectodermal dysplasia;Isopeptide bond;Membrane;Nucleus;Phosphoprotein;Reference proteome;Repeat;Transcription;Transcription regulation;Ubl conjugation;Wnt signaling pathway	GO:0005102; GO:0005634; GO:0005737; GO:0005829; GO:0005886; GO:0005911; GO:0005912; GO:0005915; GO:0007043; GO:0007420; GO:0008013; GO:0009986; GO:0016055; GO:0016342; GO:0030027; GO:0030426; GO:0030496; GO:0043197; GO:0044331; GO:0045296; GO:0050821; GO:0051220; GO:0070062; GO:0090090; GO:0098609; GO:0098685; GO:0098686; GO:0098831; GO:0098978; GO:0099072; GO:0099092; GO:1990782	brain development [GO:0007420]; cell-cell adhesion [GO:0098609]; cell-cell adhesion mediated by cadherin [GO:0044331]; cell-cell junction assembly [GO:0007043]; cytoplasmic sequestering of protein [GO:0051220]; negative regulation of canonical Wnt signaling pathway [GO:0090090]; protein stabilization [GO:0050821]; regulation of postsynaptic membrane neurotransmitter receptor levels [GO:0099072]; …	adherens junction [GO:0005912]; catenin complex [GO:0016342]; cell surface [GO:0009986]; cell-cell junction [GO:0005911]; cytoplasm [GO:0005737]; cytosol [GO:0005829]; dendritic spine [GO:0043197]; extracellular exosome [GO:0070062]; glutamatergic synapse [GO:0098978]; growth cone [GO:0030426]; hippocampal mossy fiber to CA3 synapse [GO:0098686]; lamellipodium [GO:0030027]; midbody [GO:0030496]; …	beta-catenin binding [GO:0008013]; cadherin binding [GO:0045296]; protein tyrosine kinase binding [GO:1990782]; signaling receptor binding [GO:0005102]	13	14	15	16	14	6	7	5	6	10	8
O60879-2	O60879	O60879-2;O60879-3;O60879	O60879-2;O60879-3;O60879	Protein diaphanous homolog 2 (Diaphanous-related formin-2) (DRF2)	DIAPH2	DIA	+	4.74547	0.00173554	1.33478	1.14829	NA	1.91369	0.0524299	0.641282	0.520634	NA	1.73669	0.133556	-0.339177	-1.57866	5	5	5	7.8	7.8	7.8	0	40.906	12	395760000	1543	KW-0007; KW-0025; KW-0175; KW-0963; KW-0217; KW-0221; KW-0967; KW-0896; KW-1066; KW-1185; KW-0677	Acetylation;Alternative splicing;Coiled coil;Cytoplasm;Developmental protein;Differentiation;Endosome;Oogenesis;Premature ovarian failure;Reference proteome;Repeat	GO:0003779; GO:0005102; GO:0005730; GO:0005769; GO:0005783; GO:0005829; GO:0005884; GO:0007292; GO:0030041; GO:0031267; GO:0043231; GO:0048477	actin filament polymerization [GO:0030041]; female gamete generation [GO:0007292]; oogenesis [GO:0048477]	actin filament [GO:0005884]; cytosol [GO:0005829]; early endosome [GO:0005769]; endoplasmic reticulum [GO:0005783]; intracellular membrane-bounded organelle [GO:0043231]; nucleolus [GO:0005730]	actin binding [GO:0003779]; signaling receptor binding [GO:0005102]; small GTPase binding [GO:0031267]	0	3	1	1	0	0	0	0	0	0	0
O60884	O60884	O60884;A0A087WT48	O60884	DnaJ homolog subfamily A member 2 (Cell cycle progression restoration gene 3 protein) (Dnj3) (Dj3) (HIRA-interacting protein 4) (Renal carcinoma antigen NY-REN-14)	DNAJA2	CPR3 HIRIP4	NA	0.597359	0.711558	0.0810581	0.0726154	+	4.1562	0.0129506	0.843237	0.750056	NA	2.20434	0.116791	-0.30723	-1.67377	8	8	8	29.4	29.4	29.4	0	105.57	48	1375300000	1544	KW-0007; KW-0143; KW-1017; KW-0449; KW-0472; KW-0479; KW-0488; KW-0597; KW-0636; KW-1185; KW-0677; KW-0832; KW-0862; KW-0863	Acetylation;Chaperone;Isopeptide bond;Lipoprotein;Membrane;Metal-binding;Methylation;Phosphoprotein;Prenylation;Reference proteome;Repeat;Ubl conjugation;Zinc;Zinc-finger	GO:0001671; GO:0005524; GO:0005737; GO:0005829; GO:0008284; GO:0009408; GO:0016020; GO:0030544; GO:0042026; GO:0046872; GO:0051082; GO:0051087; GO:0070062	positive regulation of cell population proliferation [GO:0008284]; protein refolding [GO:0042026]; response to heat [GO:0009408]	cytoplasm [GO:0005737]; cytosol [GO:0005829]; extracellular exosome [GO:0070062]; membrane [GO:0016020]	ATP binding [GO:0005524]; ATPase activator activity [GO:0001671]; Hsp70 protein binding [GO:0030544]; metal ion binding [GO:0046872]; protein-folding chaperone binding [GO:0051087]; unfolded protein binding [GO:0051082]	2	2	3	5	3	1	2	2	2	3	1
O60885-2	O60885	O60885-2;O60885-3;O60885;Q15059;M0QZD9;Q15059-2;Q58F21-5;Q58F21-4;Q58F21;Q58F21-3;Q58F21-2	O60885-2;O60885-3;O60885;Q15059;M0QZD9;Q15059-2	Bromodomain-containing protein 4 (Protein HUNK1)	BRD4	HUNK1	+	4.20109	0.000569231	2.10126	1.61016	+	4.7403	0.000288525	2.61658	1.98393	NA	1.68629	0.307343	-0.200992	-1.18334	4	3	3	6	4.2	4.2	0	6.8212	20	648470000	1545	KW-0002; KW-0007; KW-0025; KW-0103; KW-0156; KW-0160; KW-0158; KW-0227; KW-0945; KW-1017; KW-0539; KW-0597; KW-1185; KW-0677; KW-0804; KW-0805; KW-0832	3D-structure;Acetylation;Alternative splicing;Bromodomain;Chromatin regulator;Chromosomal rearrangement;Chromosome;DNA damage;Host-virus interaction;Isopeptide bond;Nucleus;Phosphoprotein;Reference proteome;Repeat;Transcription;Transcription regulation;Ubl conjugation	GO:0000083; GO:0000794; GO:0000976; GO:0002039; GO:0003682; GO:0003712; GO:0003713; GO:0005634; GO:0005654; GO:0005694; GO:0006338; GO:0006974; GO:0008353; GO:0010971; GO:0019899; GO:0032968; GO:0043123; GO:0043922; GO:0045893; GO:0045944; GO:0050727; GO:0070577; GO:0099122; GO:0106140; GO:0140566; GO:2000002	chromatin remodeling [GO:0006338]; DNA damage response [GO:0006974]; negative regulation by host of viral transcription [GO:0043922]; negative regulation of DNA damage checkpoint [GO:2000002]; positive regulation of DNA-templated transcription [GO:0045893]; positive regulation of G2/M transition of mitotic cell cycle [GO:0010971]; positive regulation of I-kappaB kinase/NF-kappaB signaling [GO:004…	chromosome [GO:0005694]; condensed nuclear chromosome [GO:0000794]; nucleoplasm [GO:0005654]; nucleus [GO:0005634]	chromatin binding [GO:0003682]; enzyme binding [GO:0019899]; histone reader activity [GO:0140566]; lysine-acetylated histone binding [GO:0070577]; P-TEFb complex binding [GO:0106140]; p53 binding [GO:0002039]; RNA polymerase II C-terminal domain binding [GO:0099122]; RNA polymerase II CTD heptapeptide repeat kinase activity [GO:0008353]; transcription cis-regulatory region binding [GO:0000976]; t…	1	1	1	1	1	1	1	1	0	0	2
O75155-2	O75155	O75155-2;O75155;A0A3B3ISC4;F8WBB8;F5H6I6	O75155-2;O75155;A0A3B3ISC4;F8WBB8	Cullin-associated NEDD8-dissociated protein 2 (Cullin-associated and neddylation-dissociated protein 2) (Epididymis tissue protein Li 169) (TBP-interacting protein of 120 kDa B) (TBP-interacting protein 120B) (p120 CAND2)	CAND2	KIAA0667 TIP120B	+	1.85257	0.00980877	1.11588	0.787529	+	1.52353	0.0195889	1.00417	0.688495	NA	0.266575	0.784931	0.0891777	0.371929	10	6	6	11.1	8	8	0	19.416	11	392700000	1554	KW-0007; KW-0025; KW-0903; KW-0539; KW-1185; KW-0677; KW-0804; KW-0832; KW-0833	Acetylation;Alternative splicing;Direct protein sequencing;Nucleus;Reference proteome;Repeat;Transcription;Ubl conjugation;Ubl conjugation pathway	GO:0005634; GO:0005829; GO:0010265; GO:0016567; GO:0017025; GO:0045893	positive regulation of DNA-templated transcription [GO:0045893]; protein ubiquitination [GO:0016567]; SCF complex assembly [GO:0010265]	cytosol [GO:0005829]; nucleus [GO:0005634]	TBP-class protein binding [GO:0017025]	0	1	1	2	0	0	0	0	0	1	0
O75306	O75306	O75306;A0A7I2YQG7;O75306-2;A0A7I2V4X8;A0A7I2V596;A0A7I2V4G5;A0A7I2YQD8;A0A7I2V630;A0A7I2V410;A0A7I2V4W5;A0A7I2V2B9;A0A7I2V3J6;A0A7I2V5E2;A0A7I2V5G4;A0A7I2V517;A0A7I2V5D5	O75306;A0A7I2YQG7;O75306-2;A0A7I2V4X8;A0A7I2V596;A0A7I2V4G5;A0A7I2YQD8;A0A7I2V630;A0A7I2V410;A0A7I2V4W5;A0A7I2V2B9;A0A7I2V3J6;A0A7I2V5E2;A0A7I2V5G4	NADH dehydrogenase [ubiquinone] iron-sulfur protein 2, mitochondrial (EC 7.1.1.2) (Complex I-49kD) (CI-49kD) (NADH-ubiquinone oxidoreductase 49 kDa subunit)	NDUFS2	NA	NA	3.86064	0.0867805	0.476705	0.442383	+	5.53428	0.0266589	0.668979	0.628949	NA	1.34511	0.501363	-0.141401	-0.885764	20	20	20	56.2	56.2	56.2	0	208.25	217	9874000000	1558	KW-0002; KW-0004; KW-0007; KW-0025; KW-0225; KW-0249; KW-0408; KW-0411; KW-0472; KW-0479; KW-0488; KW-0496; KW-0999; KW-0520; KW-0560; KW-1274; KW-1185; KW-0679; KW-0809; KW-1278; KW-0813; KW-0830	3D-structure;4Fe-4S;Acetylation;Alternative splicing;Disease variant;Electron transport;Iron;Iron-sulfur;Membrane;Metal-binding;Methylation;Mitochondrion;Mitochondrion inner membrane;NAD;Oxidoreductase;Primary mitochondrial disease;Reference proteome;Respiratory chain;Transit peptide;Translocase;Transport;Ubiquinone	GO:0005654; GO:0005739; GO:0005747; GO:0005759; GO:0006120; GO:0006979; GO:0008137; GO:0009055; GO:0009060; GO:0019826; GO:0022008; GO:0031625; GO:0032981; GO:0042063; GO:0042775; GO:0042776; GO:0046872; GO:0048038; GO:0051287; GO:0051539; GO:0061351; GO:0071453	aerobic respiration [GO:0009060]; cellular response to oxygen levels [GO:0071453]; gliogenesis [GO:0042063]; mitochondrial ATP synthesis coupled electron transport [GO:0042775]; mitochondrial electron transport, NADH to ubiquinone [GO:0006120]; mitochondrial respiratory chain complex I assembly [GO:0032981]; neural precursor cell proliferation [GO:0061351]; neurogenesis [GO:0022008]; proton motiv…	mitochondrial matrix [GO:0005759]; mitochondrial respiratory chain complex I [GO:0005747]; mitochondrion [GO:0005739]; nucleoplasm [GO:0005654]	4 iron, 4 sulfur cluster binding [GO:0051539]; electron transfer activity [GO:0009055]; metal ion binding [GO:0046872]; NAD binding [GO:0051287]; NADH dehydrogenase (ubiquinone) activity [GO:0008137]; oxygen sensor activity [GO:0019826]; quinone binding [GO:0048038]; ubiquitin protein ligase binding [GO:0031625]	11	12	11	10	13	11	10	11	9	10	12
O75323	O75323	O75323;O75323-2;F8WBI5;C9J7B1;C9K068;H7C333	O75323;O75323-2;F8WBI5	Protein NipSnap homolog 2 (NipSnap2) (Glioblastoma-amplified sequence)	NIPSNAP2	GBAS	+	2.47238	0.000669048	2.20409	1.37059	+	3.7328	0.000197753	2.40393	1.70632	NA	0.474132	0.538471	0.410476	0.819785	6	5	5	27.6	25.2	25.2	0	24.958	24	978170000	1559	KW-0025; KW-0963; KW-0472; KW-0496; KW-1000; KW-1185	Alternative splicing;Cytoplasm;Membrane;Mitochondrion;Mitochondrion outer membrane;Reference proteome	GO:0005739; GO:0005741; GO:0006119; GO:0007005; GO:1901843	mitochondrion organization [GO:0007005]; oxidative phosphorylation [GO:0006119]; positive regulation of high voltage-gated calcium channel activity [GO:1901843]	mitochondrial outer membrane [GO:0005741]; mitochondrion [GO:0005739]	NA	1	3	4	3	0	1	1	0	1	1	2
O75340-2	O75340	O75340-2;O75340;A0A024QZ42;H0Y9X3;A0A6Q8PH81;A0A087WZ38;O75340-3	O75340-2;O75340;A0A024QZ42	Programmed cell death protein 6 (Apoptosis-linked gene 2 protein homolog) (ALG-2)	PDCD6	ALG2	+	3.92219	0.0173638	0.772317	0.687674	+	4.88265	0.0127215	0.827436	0.75469	NA	1.03082	0.54251	-0.13184	-0.779278	6	6	6	41.3	41.3	41.3	0	140.92	87	3831100000	1561	KW-0002; KW-0007; KW-0025; KW-0037; KW-0053; KW-0106; KW-0963; KW-0968; KW-0256; KW-0967; KW-0460; KW-0472; KW-0479; KW-0539; KW-1185; KW-0677	3D-structure;Acetylation;Alternative splicing;Angiogenesis;Apoptosis;Calcium;Cytoplasm;Cytoplasmic vesicle;Endoplasmic reticulum;Endosome;Magnesium;Membrane;Metal-binding;Nucleus;Reference proteome;Repeat	GO:0000287; GO:0001525; GO:0001938; GO:0005509; GO:0005634; GO:0005654; GO:0005737; GO:0005768; GO:0005783; GO:0005789; GO:0005829; GO:0006886; GO:0006888; GO:0006919; GO:0010595; GO:0014029; GO:0014032; GO:0030127; GO:0030674; GO:0030948; GO:0031410; GO:0031463; GO:0032007; GO:0034605; GO:0036324; GO:0042802; GO:0042803; GO:0043280; GO:0043495; GO:0045766; GO:0046983; GO:0048208; GO:0048306; GO:…	activation of cysteine-type endopeptidase activity involved in apoptotic process [GO:0006919]; angiogenesis [GO:0001525]; apoptotic signaling pathway [GO:0097190]; cellular response to heat [GO:0034605]; COPII vesicle coating [GO:0048208]; endoplasmic reticulum to Golgi vesicle-mediated transport [GO:0006888]; intracellular protein transport [GO:0006886]; negative regulation of protein kinase B s…	COPII vesicle coat [GO:0030127]; Cul3-RING ubiquitin ligase complex [GO:0031463]; cytoplasm [GO:0005737]; cytoplasmic vesicle [GO:0031410]; cytosol [GO:0005829]; endoplasmic reticulum [GO:0005783]; endoplasmic reticulum exit site [GO:0070971]; endoplasmic reticulum membrane [GO:0005789]; endosome [GO:0005768]; extracellular exosome [GO:0070062]; nucleoplasm [GO:0005654]; nucleus [GO:0005634]	calcium ion binding [GO:0005509]; calcium-dependent protein binding [GO:0048306]; identical protein binding [GO:0042802]; magnesium ion binding [GO:0000287]; protein dimerization activity [GO:0046983]; protein homodimerization activity [GO:0042803]; protein-macromolecule adaptor activity [GO:0030674]; protein-membrane adaptor activity [GO:0043495]; ubiquitin ligase-substrate adaptor activity [GO:…	5	4	6	5	5	2	2	2	2	5	6
O75396	O75396	O75396;A0A087X1A9	O75396	Vesicle-trafficking protein SEC22b (ER-Golgi SNARE of 24 kDa) (ERS-24) (ERS24) (SEC22 vesicle-trafficking protein homolog B) (SEC22 vesicle-trafficking protein-like 1)	SEC22B	SEC22L1	+	4.74942	0.010823	0.847441	0.76832	+	4.45311	0.0359457	0.631643	0.582471	NA	0.291655	0.794794	-0.0735996	-0.355592	12	12	12	48.4	48.4	48.4	0	179.28	151	5962100000	1566	KW-0002; KW-0007; KW-0175; KW-0903; KW-0256; KW-0931; KW-0333; KW-0472; KW-0597; KW-0653; KW-1185; KW-0812; KW-1133; KW-0813	3D-structure;Acetylation;Coiled coil;Direct protein sequencing;Endoplasmic reticulum;ER-Golgi transport;Golgi apparatus;Membrane;Phosphoprotein;Protein transport;Reference proteome;Transmembrane;Transmembrane helix;Transport	GO:0000139; GO:0005484; GO:0005789; GO:0005793; GO:0006888; GO:0006890; GO:0012507; GO:0015031; GO:0030133; GO:0030670; GO:0031201; GO:0033116; GO:0042470; GO:0045732; GO:0048280; GO:1902902	endoplasmic reticulum to Golgi vesicle-mediated transport [GO:0006888]; negative regulation of autophagosome assembly [GO:1902902]; positive regulation of protein catabolic process [GO:0045732]; protein transport [GO:0015031]; retrograde vesicle-mediated transport, Golgi to endoplasmic reticulum [GO:0006890]; vesicle fusion with Golgi apparatus [GO:0048280]	endoplasmic reticulum membrane [GO:0005789]; endoplasmic reticulum-Golgi intermediate compartment [GO:0005793]; endoplasmic reticulum-Golgi intermediate compartment membrane [GO:0033116]; ER to Golgi transport vesicle membrane [GO:0012507]; Golgi membrane [GO:0000139]; melanosome [GO:0042470]; phagocytic vesicle membrane [GO:0030670]; SNARE complex [GO:0031201]; transport vesicle [GO:0030133]	SNAP receptor activity [GO:0005484]	8	9	12	8	11	7	6	7	6	8	7
O75600	O75600	O75600;O75600-2;H7BZ75;C9IZC9;F2Z340	O75600;O75600-2	2-amino-3-ketobutyrate coenzyme A ligase, mitochondrial (AKB ligase) (EC 2.3.1.29) (Aminoacetone synthase) (Glycine acetyltransferase)	GCAT	KBL	+	4.4136	0.00511771	1.02205	0.897826	+	5.23772	0.00494953	1.08415	0.97406	NA	0.309679	0.844809	0.0439774	0.273479	10	10	10	37.7	37.7	37.7	0	232.84	82	3748300000	1579	KW-0007; KW-0012; KW-0025; KW-0496; KW-0539; KW-0663; KW-1185; KW-0808; KW-0809	Acetylation;Acyltransferase;Alternative splicing;Mitochondrion;Nucleus;Pyridoxal phosphate;Reference proteome;Transferase;Transit peptide	GO:0005634; GO:0005654; GO:0005739; GO:0005743; GO:0006520; GO:0006567; GO:0008890; GO:0009058; GO:0016607; GO:0030170	amino acid metabolic process [GO:0006520]; biosynthetic process [GO:0009058]; threonine catabolic process [GO:0006567]	mitochondrial inner membrane [GO:0005743]; mitochondrion [GO:0005739]; nuclear speck [GO:0016607]; nucleoplasm [GO:0005654]; nucleus [GO:0005634]	glycine C-acetyltransferase activity [GO:0008890]; pyridoxal phosphate binding [GO:0030170]	5	6	5	6	10	1	2	1	2	3	5
O75616	O75616	O75616;J3QSB2;J3QRV9;O75616-2;K7EQJ8;J3QT61	O75616;J3QSB2;J3QRV9;O75616-2	GTPase Era, mitochondrial (H-ERA) (hERA) (Conserved ERA-like GTPase) (CEGA) (ERA-W) (ERA-like protein 1)	ERAL1	HERA	+	4.18463	0.00913713	0.907158	0.801097	+	5.30908	0.00582795	1.00581	0.912245	NA	0.251489	0.803404	-0.0795395	-0.344405	11	11	11	35.9	35.9	35.9	0	114.55	83	2596100000	1581	KW-0025; KW-0209; KW-0225; KW-0342; KW-0472; KW-0496; KW-0999; KW-0547; KW-0597; KW-1185; KW-0690; KW-0694; KW-0699; KW-0809	Alternative splicing;Deafness;Disease variant;GTP-binding;Membrane;Mitochondrion;Mitochondrion inner membrane;Nucleotide-binding;Phosphoprotein;Reference proteome;Ribosome biogenesis;RNA-binding;rRNA-binding;Transit peptide	GO:0000028; GO:0003723; GO:0005525; GO:0005739; GO:0005743; GO:0005759; GO:0005829; GO:0019843; GO:0043024	ribosomal small subunit assembly [GO:0000028]	cytosol [GO:0005829]; mitochondrial inner membrane [GO:0005743]; mitochondrial matrix [GO:0005759]; mitochondrion [GO:0005739]	GTP binding [GO:0005525]; ribosomal small subunit binding [GO:0043024]; RNA binding [GO:0003723]; rRNA binding [GO:0019843]	5	7	6	6	3	2	2	3	4	3	6
O75746-2	O75746	O75746-2;O75746	O75746-2;O75746	Electrogenic aspartate/glutamate antiporter SLC25A12, mitochondrial (Araceli hiperlarga) (Aralar) (Aralar1) (Mitochondrial aspartate glutamate carrier 1) (Solute carrier family 25 member 12)	SLC25A12	AGC1 ARALAR1	+	3.01649	0.00129082	1.67157	1.22098	+	3.49395	0.00177366	1.58823	1.22758	NA	0.270211	0.73864	0.173989	0.470739	5	3	3	12.4	8.8	8.8	0	37.26	8	408920000	1586	KW-0002; KW-0007; KW-0025; KW-0106; KW-0225; KW-0472; KW-0479; KW-0496; KW-0999; KW-1185; KW-0677; KW-0812; KW-1133; KW-0813	3D-structure;Acetylation;Alternative splicing;Calcium;Disease variant;Membrane;Metal-binding;Mitochondrion;Mitochondrion inner membrane;Reference proteome;Repeat;Transmembrane;Transmembrane helix;Transport	GO:0000514; GO:0000515; GO:0005313; GO:0005509; GO:0005739; GO:0005743; GO:0006094; GO:0006537; GO:0009066; GO:0010907; GO:0015172; GO:0015183; GO:0015810; GO:0015813; GO:0016020; GO:0031643; GO:0042802; GO:0043490; GO:0051592; GO:1904024; GO:2001171	aspartate family amino acid metabolic process [GO:0009066]; aspartate transmembrane transport [GO:0015810]; gluconeogenesis [GO:0006094]; glutamate biosynthetic process [GO:0006537]; L-glutamate transmembrane transport [GO:0015813]; malate-aspartate shuttle [GO:0043490]; negative regulation of glucose catabolic process to lactate via pyruvate [GO:1904024]; positive regulation of ATP biosynthetic …	membrane [GO:0016020]; mitochondrial inner membrane [GO:0005743]; mitochondrion [GO:0005739]	3-sulfino-L-alanine: proton, glutamate antiporter activity [GO:0000514]; acidic amino acid transmembrane transporter activity [GO:0015172]; aspartate:glutamate, proton antiporter activity [GO:0000515]; calcium ion binding [GO:0005509]; identical protein binding [GO:0042802]; L-aspartate transmembrane transporter activity [GO:0015183]; L-glutamate transmembrane transporter activity [GO:0005313]	1	1	0	1	1	0	0	0	0	0	0
O75828	O75828	O75828	O75828	Carbonyl reductase [NADPH] 3 (EC 1.1.1.184) (NADPH-dependent carbonyl reductase 3) (Quinone reductase CBR3) (EC 1.6.5.10) (Short chain dehydrogenase/reductase family 21C member 2)	CBR3	SDR21C2	+	1.11835	0.00132958	5.10838	1.20796	NA	0.127001	1	-2.32076	-0.534464	NA	0.53233	0.362141	2.38723	1.0736	8	4	4	37.5	24.2	24.2	0	17.714	85	612450000000	1592	KW-0002; KW-0007; KW-0963; KW-0521; KW-0560; KW-0597; KW-1185	3D-structure;Acetylation;Cytoplasm;NADP;Oxidoreductase;Phosphoprotein;Reference proteome	GO:0004090; GO:0005615; GO:0005654; GO:0005829; GO:0006805; GO:0008753; GO:0050890; GO:0070402	cognition [GO:0050890]; xenobiotic metabolic process [GO:0006805]	cytosol [GO:0005829]; extracellular space [GO:0005615]; nucleoplasm [GO:0005654]	carbonyl reductase (NADPH) activity [GO:0004090]; NADPH binding [GO:0070402]; NADPH dehydrogenase (quinone) activity [GO:0008753]	1	1	1	1	2	6	8	7	3	5	1
[truncated: 467 more rows]
[truncated: 89 more columns]
