# Supplementary material for: PARP14 is a PARP with both ADP-ribosyl transferase and hydrolase activities
Source: Sci Adv. 2023 Sep 13;9(37):eadi2687. doi: 10.1126/sciadv.adi2687 (PMC10499325; doi:10.1126/sciadv.adi2687)
Supplement: Supplementary file 2 — Data S1 to S3 [file sciadv.adi2687_data_s1_to_s3.zip › adi2687_Data_S2.xlsx]

## Sheet: PARP14_significant_hits_complet
Protein information			PARP14 MD1 / WT statistics					Advanced identification info							Gene set enrichment terms				Intensity values (LFQ median norm, log2, n=5/5 filter, peptides>2, imputation columnwise [SD=0.3, ∆mean = 1.8])																				Raw intensities
Uniprot protein ID (best-annotated)	Protein names	Gene Names (primary)	Student's T-test Significant MD1_af1521_WT_af1521	p-value (-log10)	q-value (FDR @ s0=0.1, two-sided)	Ratio (log2)	Student's T-test Test statistic	Peptides	Razor + unique peptides	Unique peptides	Sequence coverage [%]	Score	Intensity_raw (total)	id_ProteinGroups.txt	Keywords	Gene Ontology (biological process)	Gene Ontology (cellular component)	Gene Ontology (molecular function)	MD1_af1521_01	MD1_af1521_02	MD1_af1521_03	MD1_af1521_04	MD1_af1521_05	MD1_beads_01	MD1_beads_02	MD1_beads_03	MD1_beads_04	MD1_beads_05	WT_af1521_01	WT_af1521_02	WT_af1521_03	WT_af1521_04	WT_af1521_05	WT_beads_01	WT_beads_02	WT_beads_03	WT_beads_04	WT_beads_05	Intensity MD1_af1521_01	Intensity MD1_af1521_02	Intensity MD1_af1521_03	Intensity MD1_af1521_04	Intensity MD1_af1521_05	Intensity MD1_beads_01	Intensity MD1_beads_02	Intensity MD1_beads_03	Intensity MD1_beads_04	Intensity MD1_beads_05	Intensity WT_af1521_01
Q12756	Kinesin-like protein KIF1A (Axonal transporter of synaptic vesicles) (Microtubule-based motor KIF1A) (Unc-104- and KIF1A-related protein) (hUnc-104)	KIF1A	+	3.4996	0.00385	0.713366	3.26464	33	33	25	29.7	323.31	6227900000	321	3D-structure;Alternative splicing;ATP-binding;Cell projection;Coiled coil;Cytoplasm;Cytoplasmic vesicle;Cytoskeleton;Disease variant;Hereditary spastic paraplegia;Intellectual disability;Membrane;Microtubule;Motor protein;Neurodegeneration;Neuropathy;Nucleotide-binding;Phosphoprotein;Reference proteome;Synapse	anterograde axonal transport [GO:0008089]; anterograde neuronal dense core vesicle transport [GO:1990048]; cytoskeleton-dependent intracellular transport [GO:0030705]; dense core granule cytoskeletal transport [GO:0099519]; microtubule-based movement [GO:0007018]; regulation of dendritic spine development [GO:0060998]; regulation of dendritic spine morphogenesis [GO:0061001]; retrograde neuronal …	axon [GO:0030424]; axon cytoplasm [GO:1904115]; dendrite [GO:0030425]; extrinsic component of neuronal dense core vesicle membrane [GO:0098674]; kinesin complex [GO:0005871]; microtubule [GO:0005874]; neuronal dense core vesicle [GO:0098992]; perinuclear region of cytoplasm [GO:0048471]; synapse [GO:0045202]	ATP binding [GO:0005524]; ATP hydrolysis activity [GO:0016887]; cytoskeletal motor activity [GO:0003774]; identical protein binding [GO:0042802]; microtubule binding [GO:0008017]; plus-end-directed microtubule motor activity [GO:0008574]	29.445	29.2119	28.9467	29.2582	29.1372	25.3916	26.5931	27.0311	26.9303	26.7378	28.398	28.3678	28.5423	28.7996	28.3247	27.1692	26.943	26.8322	27.0362	27.4133	682950000	675690000	572610000	854510000	692580000	15493000	19629000	28842000	23393000	25763000	367520000
Q06210-2	Glutamine--fructose-6-phosphate aminotransferase [isomerizing] 1 (EC 2.6.1.16) (D-fructose-6-phosphate amidotransferase 1) (Glutamine:fructose-6-phosphate amidotransferase 1) (GFAT 1) (GFAT1) (Hexosephosphate aminotransferase 1)	GFPT1	+	3.76818	0.0348167	-0.335067	-2.22167	18	18	16	42.7	239.29	6526900000	396	3D-structure;Alternative splicing;Aminotransferase;Biological rhythms;Congenital myasthenic syndrome;Disease variant;Glutamine amidotransferase;Phosphoprotein;Reference proteome;Repeat;Transferase	circadian regulation of gene expression [GO:0032922]; energy reserve metabolic process [GO:0006112]; fructose 6-phosphate metabolic process [GO:0006002]; glutamine metabolic process [GO:0006541]; protein N-linked glycosylation [GO:0006487]; UDP-N-acetylglucosamine biosynthetic process [GO:0006048]; UDP-N-acetylglucosamine metabolic process [GO:0006047]	cytosol [GO:0005829]; extracellular exosome [GO:0070062]	carbohydrate derivative binding [GO:0097367]; glutamine-fructose-6-phosphate transaminase (isomerizing) activity [GO:0004360]	28.5623	28.4961	28.5337	28.6928	28.4661	28.101	28.147	28.1846	28.3401	28.1895	28.9136	28.7564	28.921	28.9245	28.9107	28.073	28.0998	27.9815	28.277	28.4225	477370000	455370000	496040000	536140000	401520000	62193000	97486000	73409000	96462000	114570000	573890000
Q27J81-2	Inverted formin-2 (HBEBP2-binding protein C)	INF2	+	7.89421	0	-3.87406	-14.501	13	13	13	14.4	124.5	1870500000	403	Acetylation;Actin-binding;Alternative splicing;Charcot-Marie-Tooth disease;Coiled coil;Cytoplasm;Direct protein sequencing;Disease variant;Neurodegeneration;Neuropathy;Phosphoprotein;Reference proteome	actin filament polymerization [GO:0030041]; regulation of mitochondrial fission [GO:0090140]	actin filament [GO:0005884]; perinuclear region of cytoplasm [GO:0048471]	actin binding [GO:0003779]; small GTPase binding [GO:0031267]	24.6641	24.3074	24.4061	24.1631	24.1714	22.8211	22.8381	22.6217	23.2538	23.6138	28.4448	27.8617	28.1138	28.0361	28.6259	24.0614	23.1551	23.0528	23.8655	22.9932	78205000	68382000	53295000	32533000	54999000	4784300	5261700	5699100	5986400	8629000	304830000
Q8NB90-2	Ribosome biogenesis protein SPATA5 (EC 3.6.4.10) (Spermatogenesis-associated factor protein) (Spermatogenesis-associated protein 5)	SPATA5	+	2.09138	0.0385926	-0.564191	-2.15926	5	4	4	11	46.948	358820000	413	Alternative splicing;ATP-binding;Chaperone;Cytoplasm;Cytoskeleton;Deafness;Developmental protein;Differentiation;Disease variant;Epilepsy;Hydrolase;Intellectual disability;Isopeptide bond;Mitochondrion;Nucleotide-binding;Phosphoprotein;Reference proteome;Repeat;Ribosome biogenesis;Spermatogenesis;Ubl conjugation	brain development [GO:0007420]; cell differentiation [GO:0030154]; ribosomal large subunit biogenesis [GO:0042273]; spermatogenesis [GO:0007283]	cytoplasm [GO:0005737]; mitochondrion [GO:0005739]; spindle [GO:0005819]	ATP binding [GO:0005524]; ATP hydrolysis activity [GO:0016887]; preribosome binding [GO:1990275]	24.6149	24.6933	24.1128	24.1569	24.7012	23.3131	22.3184	22.9704	22.6947	22.3414	25.3555	24.9789	24.8146	24.9017	25.0496	24.0746	23.2715	22.6842	23.7602	23.8987	31343000	38550000	22350000	30310000	24649000	2609800	3515900	4118200	3641900	4862800	23264000
P12268	Inosine-5'-monophosphate dehydrogenase 2 (IMP dehydrogenase 2) (IMPD 2) (IMPDH 2) (EC 1.1.1.205) (Inosine-5'-monophosphate dehydrogenase type II) (IMP dehydrogenase II) (IMPDH-II)	IMPDH2	+	3.53775	0.00113333	1.01563	3.81051	39	39	31	35.6	323.31	28602000000	671	3D-structure;Acetylation;CBS domain;Cytoplasm;Direct protein sequencing;DNA-binding;GMP biosynthesis;Isopeptide bond;Metal-binding;NAD;Nucleus;Oxidoreductase;Phosphoprotein;Potassium;Purine biosynthesis;Reference proteome;Repeat;RNA-binding;Ubl conjugation	'de novo' XMP biosynthetic process [GO:0097294]; cellular response to interleukin-4 [GO:0071353]; circadian rhythm [GO:0007623]; GMP biosynthetic process [GO:0006177]; GTP biosynthetic process [GO:0006183]; lymphocyte proliferation [GO:0046651]; retina development in camera-type eye [GO:0060041]	cytoplasm [GO:0005737]; cytosol [GO:0005829]; extracellular exosome [GO:0070062]; extracellular region [GO:0005576]; ficolin-1-rich granule lumen [GO:1904813]; membrane [GO:0016020]; nucleus [GO:0005634]; peroxisomal membrane [GO:0005778]; secretory granule lumen [GO:0034774]	DNA binding [GO:0003677]; identical protein binding [GO:0042802]; IMP dehydrogenase activity [GO:0003938]; metal ion binding [GO:0046872]; nucleotide binding [GO:0000166]; RNA binding [GO:0003723]	31.4819	31.3987	31.1026	31.6492	31.8952	29.4477	29.2719	29.6103	29.4594	29.4498	30.6494	30.3936	30.6083	30.666	30.1321	29.5267	29.289	29.6512	29.5583	29.6488	3146200000	3098400000	2524900000	4370300000	4455500000	155680000	183300000	212960000	211700000	248000000	1603300000
P18887	DNA repair protein XRCC1 (X-ray repair cross-complementing protein 1)	XRCC1	+	2.05365	0.034848	0.622458	2.21512	10	10	10	23.6	90.664	2637000000	1084	3D-structure;Chromosome;DNA damage;DNA repair;Isopeptide bond;Neurodegeneration;Nucleus;Phosphoprotein;Reference proteome;Repeat;Ubl conjugation	base-excision repair [GO:0006284]; cerebellum morphogenesis [GO:0021587]; double-strand break repair via nonhomologous end joining [GO:0006303]; hippocampus development [GO:0021766]; negative regulation of protection from non-homologous end joining at telomere [GO:1905765]; negative regulation of protein ADP-ribosylation [GO:0010836]; positive regulation of DNA ligase activity [GO:1904877]; posit…	chromatin [GO:0000785]; chromosome, telomeric region [GO:0000781]; ERCC4-ERCC1 complex [GO:0070522]; nucleolus [GO:0005730]; nucleoplasm [GO:0005654]; nucleus [GO:0005634]; site of DNA damage [GO:0090734]	3' overhang single-stranded DNA endodeoxyribonuclease activity [GO:1990599]; ADP-D-ribose modification-dependent protein binding [GO:0160002]; enzyme binding [GO:0019899]; oxidized DNA binding [GO:0032356]; poly-ADP-D-ribose binding [GO:0072572]	27.5707	27.5831	27.8658	28.0519	28.1415	26.4813	26.227	26.5198	26.3846	25.9084	26.7679	27.0908	27.3306	27.5896	27.3217	26.2285	25.7059	26.2401	25.6785	25.6098	263450000	265540000	263710000	375600000	331380000	23058000	14426000	19772000	16171000	15721000	101070000
O60232	Protein ZNRD2 (Autoantigen p27) (Sjoegren syndrome/scleroderma autoantigen 1) (Zinc ribbon domain-containing protein 2)	ZNRD2	+	3.52312	0.00123636	1.02811	3.8159	4	4	4	41.4	77.47	2626100000	1132	3D-structure;Acetylation;Cell cycle;Cell division;Mitosis;Phosphoprotein;Reference proteome	cell division [GO:0051301]; mitotic cell cycle [GO:0000278]	NA	NA	28.6011	28.5294	27.9136	28.101	28.1422	24.9655	23.6776	23.2618	23.2668	23.4634	27.216	27.3392	27.0728	27.5657	26.9532	23.2799	23.6743	23.275	22.6805	23.8089	410530000	436410000	297960000	328110000	288580000	0	0	0	0	0	107100000
Q96A37-2	E3 ubiquitin-protein ligase RNF166 (EC 2.3.2.27) (RING finger protein 166) (RING-type E3 ubiquitin transferase RNF166)	RNF166	+	2.99966	0.00151111	2.00543	4.02819	3	3	3	23	7.1657	281430000	1253	Alternative splicing;Autophagy;Cytoplasm;Immunity;Innate immunity;Metal-binding;Reference proteome;Transferase;Ubl conjugation pathway;Zinc;Zinc-finger	autophagy [GO:0006914]; innate immune response [GO:0045087]; protein polyubiquitination [GO:0000209]; ubiquitin-dependent protein catabolic process [GO:0006511]	cytoplasm [GO:0005737]	metal ion binding [GO:0046872]; ubiquitin protein ligase activity [GO:0061630]	25.6476	25.8402	25.34	25.5406	25.8668	23.2941	23.7116	23.0066	24.5415	23.5294	24.7584	22.3818	23.4988	23.9832	23.5858	22.9902	23.8833	22.7484	23.1811	23.8061	71243000	60372000	62469000	55373000	31975000	0	0	0	0	0	0
O14545	TRAF-type zinc finger domain-containing protein 1 (Protein FLN29)	TRAFD1	+	4.74376	0.00095	-0.798887	-4.23944	10	10	10	26.8	138.32	2190400000	1423	3D-structure;Acetylation;Alternative splicing;Metal-binding;Phosphoprotein;Reference proteome;Zinc;Zinc-finger	negative regulation of innate immune response [GO:0045824]	mitochondrion [GO:0005739]	metal ion binding [GO:0046872]	27.031	26.9337	27.2251	26.8891	27.0639	26.9889	24.3271	23.2849	23.7391	24.2307	27.7885	27.7151	27.8854	28.0562	27.6921	22.4812	24.8472	23.1678	23.4889	24.0946	162960000	145780000	165800000	92010000	139470000	10451000	310520	644740	3512400	2623000	258630000
O15037	Protein KHNYN (KH and NYN domain-containing protein)	KHNYN	+	6.00266	0	-1.0003	-5.70319	16	16	16	32.3	187.57	4114300000	1440	3D-structure;Phosphoprotein;Reference proteome	RNA phosphodiester bond hydrolysis, endonucleolytic [GO:0090502]	cytoplasmic ribonucleoprotein granule [GO:0036464]; nucleus [GO:0005634]	mRNA binding [GO:0003729]; RNA endonuclease activity [GO:0004521]	27.9274	27.7567	27.8213	28.0185	27.8611	23.7934	23.472	22.5227	23.2606	23.0458	28.9026	29.1028	28.7701	28.809	28.802	23.6688	22.9346	23.2496	23.644	24.0544	259930000	187370000	233340000	250530000	213970000	0	0	0	0	401190	487800000
O60610-2	Protein diaphanous homolog 1 (Diaphanous-related formin-1) (DRF1)	DIAPH1	+	7.10245	0	-2.9425	-11.3139	43	43	43	40.5	323.31	12719000000	1528	Acetylation;Actin-binding;Alternative splicing;Cell membrane;Cell projection;Coiled coil;Cytoplasm;Cytoskeleton;Deafness;Direct protein sequencing;Disease variant;Epilepsy;Hearing;Membrane;Non-syndromic deafness;Nucleus;Phosphoprotein;Reference proteome;Repeat	actin cytoskeleton organization [GO:0030036]; actin filament polymerization [GO:0030041]; cellular response to histamine [GO:0071420]; cytoskeleton organization [GO:0007010]; positive regulation of cell migration [GO:0030335]; protein localization to microtubule [GO:0035372]; regulation of cell shape [GO:0008360]; regulation of cytoskeleton organization [GO:0051493]; regulation of microtubule-bas…	actin filament [GO:0005884]; cytoplasm [GO:0005737]; cytosol [GO:0005829]; ficolin-1-rich granule membrane [GO:0101003]; microtubule organizing center [GO:0005815]; mitotic spindle [GO:0072686]; nucleus [GO:0005634]; plasma membrane [GO:0005886]; ruffle membrane [GO:0032587]; secretory granule membrane [GO:0030667]	actin binding [GO:0003779]; RNA binding [GO:0003723]; signaling receptor binding [GO:0005102]; small GTPase binding [GO:0031267]; transmembrane transporter binding [GO:0044325]	27.989	27.6431	27.9893	27.8739	27.8269	25.6211	26.671	26.9045	26.4724	26.306	30.9369	30.2607	30.9075	31.1317	30.798	26.2748	26.1047	26.7419	26.9488	27.2099	290310000	297330000	333230000	256350000	206170000	13962000	25537000	23651000	28114000	28200000	1939400000
O95271	Poly [ADP-ribose] polymerase tankyrase-1 (EC 2.4.2.30) (ADP-ribosyltransferase diphtheria toxin-like 5) (ARTD5) (Poly [ADP-ribose] polymerase 5A) (Protein poly-ADP-ribosyltransferase tankyrase-1) (EC 2.4.2.-) (TNKS-1) (TRF1-interacting ankyrin-related ADP-ribose polymerase) (Tankyrase I) (Tankyrase-1) (TANK1)	TNKS	+	3.25827	0.00150769	1.19256	3.77958	10	10	6	10	46.867	1940400000	1632	3D-structure;ADP-ribosylation;Alternative splicing;ANK repeat;Cell cycle;Cell division;Chromosome;Cytoplasm;Cytoskeleton;Glycosyltransferase;Golgi apparatus;Membrane;Metal-binding;Mitosis;mRNA transport;NAD;Nuclear pore complex;Nucleotidyltransferase;Nucleus;Phosphoprotein;Protein transport;Reference proteome;Repeat;Telomere;Transferase;Translocation;Transport;Ubl conjugation;Wnt signaling pathwa…	cell division [GO:0051301]; mitotic spindle organization [GO:0007052]; mRNA transport [GO:0051028]; negative regulation of maintenance of mitotic sister chromatid cohesion, telomeric [GO:1904908]; negative regulation of telomere maintenance via telomere lengthening [GO:1904357]; negative regulation of telomeric DNA binding [GO:1904743]; peptidyl-serine phosphorylation [GO:0018105]; peptidyl-threo…	chromosome, telomeric region [GO:0000781]; cytoplasm [GO:0005737]; cytosol [GO:0005829]; Golgi apparatus [GO:0005794]; Golgi membrane [GO:0000139]; mitotic spindle pole [GO:0097431]; nuclear body [GO:0016604]; nuclear membrane [GO:0031965]; nuclear pore [GO:0005643]; nucleoplasm [GO:0005654]; nucleus [GO:0005634]; pericentriolar material [GO:0000242]	histone binding [GO:0042393]; NAD+ ADP-ribosyltransferase activity [GO:0003950]; NAD+-protein ADP-ribosyltransferase activity [GO:1990404]; nucleotidyltransferase activity [GO:0016779]; zinc ion binding [GO:0008270]	28.0981	28.1609	27.0899	27.8108	27.9815	23.5018	23.4539	23.1603	24.1306	23.0929	26.9054	26.3297	26.6525	26.5754	26.7154	25.849	22.3431	22.4571	23.5238	22.3848	193890000	217300000	157500000	228880000	193140000	1032300	814080	1339900	1300600	0	306560000
P04406	Glyceraldehyde-3-phosphate dehydrogenase (GAPDH) (EC 1.2.1.12) (Peptidyl-cysteine S-nitrosylase GAPDH) (EC 2.6.99.-)	GAPDH	+	2.22255	0.0108222	0.958925	2.67299	19	19	18	68.1	323.31	10781000000	1697	3D-structure;Acetylation;ADP-ribosylation;Alternative splicing;Apoptosis;Cytoplasm;Cytoskeleton;Direct protein sequencing;Glycolysis;Glycoprotein;Immunity;Innate immunity;Isopeptide bond;Membrane;Methylation;NAD;Nucleus;Oxidation;Oxidoreductase;Phosphoprotein;Reference proteome;S-nitrosylation;Transferase;Translation regulation;Ubl conjugation	antimicrobial humoral immune response mediated by antimicrobial peptide [GO:0061844]; cellular response to type II interferon [GO:0071346]; defense response to fungus [GO:0050832]; glucose metabolic process [GO:0006006]; glycolytic process [GO:0006096]; killing by host of symbiont cells [GO:0051873]; killing of cells of another organism [GO:0031640]; microtubule cytoskeleton organization [GO:0000…	cytoplasm [GO:0005737]; cytosol [GO:0005829]; extracellular exosome [GO:0070062]; GAIT complex [GO:0097452]; intracellular membrane-bounded organelle [GO:0043231]; lipid droplet [GO:0005811]; membrane [GO:0016020]; microtubule cytoskeleton [GO:0015630]; nuclear membrane [GO:0031965]; nucleus [GO:0005634]; perinuclear region of cytoplasm [GO:0048471]; plasma membrane [GO:0005886]; ribonucleoprotei…	aspartic-type endopeptidase inhibitor activity [GO:0019828]; disordered domain specific binding [GO:0097718]; glyceraldehyde-3-phosphate dehydrogenase (NAD+) (phosphorylating) activity [GO:0004365]; identical protein binding [GO:0042802]; microtubule binding [GO:0008017]; NAD binding [GO:0051287]; NADP binding [GO:0050661]; peptidyl-cysteine S-nitrosylase activity [GO:0035605]	29.6933	29.4663	30.6885	29.6217	29.2442	28.798	28.9338	28.8593	29.3201	28.8316	29.017	28.7135	28.7313	28.5979	28.8596	29.1583	28.8197	28.9986	29.3707	29.0313	954730000	924930000	2414100000	1120300000	815860000	123160000	185180000	161450000	202080000	191670000	520240000
P09874	Poly [ADP-ribose] polymerase 1 (PARP-1) (EC 2.4.2.30) (ADP-ribosyltransferase diphtheria toxin-like 1) (ARTD1) (DNA ADP-ribosyltransferase PARP1) (EC 2.4.2.-) (NAD(+) ADP-ribosyltransferase 1) (ADPRT 1) (Poly[ADP-ribose] synthase 1) (Protein poly-ADP-ribosyltransferase PARP1) (EC 2.4.2.-) [Cleaved into: Poly [ADP-ribose] polymerase 1, processed C-terminus (Poly [ADP-ribose] polymerase 1, 89-kDa f…	PARP1	+	2.68571	0.0109412	0.667303	2.67964	84	84	84	72.1	323.31	243930000000	1747	3D-structure;Acetylation;ADP-ribosylation;Allosteric enzyme;Apoptosis;Chromosome;Cytoplasm;Direct protein sequencing;DNA damage;DNA repair;DNA-binding;Glycosyltransferase;Immunity;Innate immunity;Isopeptide bond;Metal-binding;NAD;Nucleotidyltransferase;Nucleus;Phosphoprotein;Reference proteome;Repeat;Transcription;Transcription regulation;Transferase;Ubl conjugation;Zinc;Zinc-finger	apoptotic process [GO:0006915]; ATP generation from poly-ADP-D-ribose [GO:1990966]; carbohydrate biosynthetic process [GO:0016051]; cellular response to amyloid-beta [GO:1904646]; cellular response to insulin stimulus [GO:0032869]; cellular response to nerve growth factor stimulus [GO:1990090]; cellular response to oxidative stress [GO:0034599]; cellular response to UV [GO:0034644]; cellular resp…	chromatin [GO:0000785]; chromosome, telomeric region [GO:0000781]; cytosol [GO:0005829]; membrane [GO:0016020]; mitochondrion [GO:0005739]; nuclear body [GO:0016604]; nuclear envelope [GO:0005635]; nuclear replication fork [GO:0043596]; nucleolus [GO:0005730]; nucleoplasm [GO:0005654]; nucleus [GO:0005634]; protein-containing complex [GO:0032991]; protein-DNA complex [GO:0032993]; site of DNA dam…	chromatin binding [GO:0003682]; damaged DNA binding [GO:0003684]; DNA binding [GO:0003677]; enzyme activator activity [GO:0008047]; enzyme binding [GO:0019899]; histone deacetylase binding [GO:0042826]; identical protein binding [GO:0042802]; NAD binding [GO:0051287]; NAD DNA ADP-ribosyltransferase activity [GO:0140294]; NAD+ ADP-ribosyltransferase activity [GO:0003950]; NAD+- protein-aspartate A…	34.0785	34.275	34.33	34.68	34.5109	33.2945	33.0529	32.7697	32.782	32.3924	33.4909	33.9833	33.8107	33.8339	33.419	33.1495	32.7332	33.2172	32.4639	32.3561	19405000000	24271000000	25453000000	34518000000	27273000000	2743400000	2964500000	2490800000	2318400000	1921100000	11187000000
P27694	Replication protein A 70 kDa DNA-binding subunit (RP-A p70) (Replication factor A protein 1) (RF-A protein 1) (Single-stranded DNA-binding protein) [Cleaved into: Replication protein A 70 kDa DNA-binding subunit, N-terminally processed]	RPA1	+	2.18765	0.0454286	0.499083	2.10829	9	9	9	22.2	192.89	1755400000	1907	3D-structure;Acetylation;Direct protein sequencing;Disease variant;DNA damage;DNA recombination;DNA repair;DNA replication;DNA-binding;Isopeptide bond;Metal-binding;Nucleus;Phosphoprotein;Reference proteome;Ubl conjugation;Zinc;Zinc-finger	base-excision repair [GO:0006284]; DNA damage response [GO:0006974]; DNA recombination [GO:0006310]; DNA repair [GO:0006281]; DNA replication [GO:0006260]; DNA-templated DNA replication [GO:0006261]; double-strand break repair via homologous recombination [GO:0000724]; meiotic cell cycle [GO:0051321]; mismatch repair [GO:0006298]; nucleotide-excision repair [GO:0006289]; protein localization to c…	chromosome, telomeric region [GO:0000781]; DNA replication factor A complex [GO:0005662]; nucleoplasm [GO:0005654]; nucleus [GO:0005634]; PML body [GO:0016605]; site of DNA damage [GO:0090734]	damaged DNA binding [GO:0003684]; G-rich strand telomeric DNA binding [GO:0098505]; metal ion binding [GO:0046872]; single-stranded DNA binding [GO:0003697]; single-stranded telomeric DNA binding [GO:0043047]	27.6346	27.3837	27.273	27.5889	27.3571	24.2711	23.0149	23.8883	24.3211	22.9906	27.0475	27.0443	26.8315	27.256	26.5625	22.6501	23.2501	25.2036	22.797	23.5551	190090000	156300000	201350000	211820000	190150000	1472300	0	1992000	1809800	0	135320000
P35251-2	Replication factor C subunit 1 (Activator 1 140 kDa subunit) (A1 140 kDa subunit) (Activator 1 large subunit) (Activator 1 subunit 1) (DNA-binding protein PO-GA) (Replication factor C 140 kDa subunit) (RF-C 140 kDa subunit) (RFC140) (Replication factor C large subunit)	RFC1	+	2.38995	0.0285913	0.546481	2.3021	17	17	17	21.9	75.519	2565100000	1962	3D-structure;Activator;Alternative splicing;ATP-binding;Direct protein sequencing;DNA replication;DNA-binding;Isopeptide bond;Neuropathy;Nucleotide-binding;Nucleus;Phosphoprotein;Reference proteome;Transcription;Transcription regulation;Ubl conjugation	DNA repair [GO:0006281]; DNA-templated DNA replication [GO:0006261]; negative regulation of transcription by RNA polymerase II [GO:0000122]; positive regulation of DNA-templated transcription [GO:0045893]; telomere maintenance via telomerase [GO:0007004]	cytoplasm [GO:0005737]; DNA replication factor C complex [GO:0005663]; Elg1 RFC-like complex [GO:0031391]; extracellular exosome [GO:0070062]; nucleolus [GO:0005730]; nucleoplasm [GO:0005654]; nucleus [GO:0005634]	ATP binding [GO:0005524]; ATP hydrolysis activity [GO:0016887]; DNA binding [GO:0003677]; DNA clamp loader activity [GO:0003689]; DNA clamp unloader activity [GO:0061860]; double-stranded DNA binding [GO:0003690]; enzyme activator activity [GO:0008047]; protein domain specific binding [GO:0019904]; sequence-specific DNA binding [GO:0043565]	27.4799	27.7362	27.5918	27.9755	27.7977	26.8431	26.5138	26.5582	26.9535	26.6846	27.0478	27.5051	27.1419	27.2849	26.8689	26.682	26.676	26.745	26.4613	26.8501	187880000	290520000	282670000	367950000	252200000	31504000	30125000	31854000	30308000	36504000	103860000
P42677	40S ribosomal protein S27 (Metallopan-stimulin 1) (MPS-1) (Small ribosomal subunit protein eS27)	RPS27	+	1.88008	0.0350769	0.70848	2.19043	5	5	3	40.5	32.324	7205700000	2014	3D-structure;Cytoplasm;Diamond-Blackfan anemia;Direct protein sequencing;Metal-binding;Nucleus;Phosphoprotein;Reference proteome;Ribonucleoprotein;Ribosomal protein;Zinc;Zinc-finger	cytoplasmic translation [GO:0002181]; ribosomal small subunit assembly [GO:0000028]; ribosomal small subunit biogenesis [GO:0042274]; rRNA processing [GO:0006364]; translation [GO:0006412]	cytosol [GO:0005829]; cytosolic ribosome [GO:0022626]; cytosolic small ribosomal subunit [GO:0022627]; nucleoplasm [GO:0005654]; nucleus [GO:0005634]; postsynaptic density [GO:0014069]; ribosome [GO:0005840]; small-subunit processome [GO:0032040]	DNA binding [GO:0003677]; RNA binding [GO:0003723]; structural constituent of ribosome [GO:0003735]; zinc ion binding [GO:0008270]	29.4017	29.092	28.6034	29.0782	29.7272	29.1445	28.1296	28.1374	27.9286	27.9593	28.5928	28.1195	28.7134	28.6933	28.2412	28.516	27.5304	28.302	28.1928	27.6411	814490000	701020000	491840000	671240000	972930000	174470000	144480000	137930000	95747000	129690000	415240000
P50552	Vasodilator-stimulated phosphoprotein (VASP)	VASP	+	1.97935	0.0303619	0.762826	2.31487	6	6	6	19.7	37.537	926820000	2099	3D-structure;Acetylation;Actin-binding;Cell junction;Cell membrane;Cell projection;Coiled coil;Cytoplasm;Cytoskeleton;Direct protein sequencing;Membrane;Phosphoprotein;Reference proteome;Repeat;SH3-binding;Tight junction	actin cytoskeleton organization [GO:0030036]; actin polymerization or depolymerization [GO:0008154]; axon guidance [GO:0007411]; neural tube closure [GO:0001843]; positive regulation of actin filament polymerization [GO:0030838]; protein homotetramerization [GO:0051289]	actin cytoskeleton [GO:0015629]; bicellular tight junction [GO:0005923]; cytosol [GO:0005829]; extracellular exosome [GO:0070062]; filopodium membrane [GO:0031527]; focal adhesion [GO:0005925]; lamellipodium membrane [GO:0031258]; plasma membrane [GO:0005886]	actin binding [GO:0003779]; cadherin binding [GO:0045296]; profilin binding [GO:0005522]; SH3 domain binding [GO:0017124]	26.899	26.7439	26.54	26.5958	26.0023	23.9329	23.3854	23.8495	24.4464	23.5051	25.7026	25.452	25.6326	25.7251	26.4544	23.6303	24.5535	23.6641	23.3396	23.8984	114020000	113060000	137850000	105640000	100840000	803110	1124200	1688500	1751700	1860300	44112000
Q13501-2	Sequestosome-1 (EBI3-associated protein of 60 kDa) (EBIAP) (p60) (Phosphotyrosine-independent ligand for the Lck SH2 domain of 62 kDa) (Ubiquitin-binding protein p62)	SQSTM1	+	4.46301	0	2.44267	6.17691	4	4	4	16.6	20.438	351930000	2421	3D-structure;Acetylation;Alternative splicing;Amyotrophic lateral sclerosis;Apoptosis;Autophagy;Cytoplasm;Cytoplasmic vesicle;Differentiation;Direct protein sequencing;Disease variant;Endoplasmic reticulum;Endosome;Immunity;Isopeptide bond;Lysosome;Metal-binding;Neurodegeneration;Nucleus;Phosphoprotein;Reference proteome;Ubl conjugation;Zinc;Zinc-finger	aggrephagy [GO:0035973]; apoptotic process [GO:0006915]; autophagy [GO:0006914]; autophagy of mitochondrion [GO:0000422]; brown fat cell proliferation [GO:0070342]; cell differentiation [GO:0030154]; cellular response to reactive oxygen species [GO:0034614]; endosomal transport [GO:0016197]; endosome organization [GO:0007032]; energy homeostasis [GO:0097009]; immune system process [GO:0002376]; i…	aggresome [GO:0016235]; amphisome [GO:0044753]; autolysosome [GO:0044754]; autophagosome [GO:0005776]; cytoplasm [GO:0005737]; cytosol [GO:0005829]; endoplasmic reticulum [GO:0005783]; extracellular exosome [GO:0070062]; inclusion body [GO:0016234]; intracellular membrane-bounded organelle [GO:0043231]; late endosome [GO:0005770]; Lewy body [GO:0097413]; mitochondrion [GO:0005739]; nucleoplasm [G…	enzyme binding [GO:0019899]; identical protein binding [GO:0042802]; ionotropic glutamate receptor binding [GO:0035255]; K63-linked polyubiquitin modification-dependent protein binding [GO:0070530]; protein kinase binding [GO:0019901]; protein kinase C binding [GO:0005080]; protein serine/threonine kinase activity [GO:0004674]; protein-containing complex binding [GO:0044877]; protein-macromolecul…	26.0782	25.7041	25.6754	25.6506	25.5463	23.6661	23.2651	23.4402	23.088	23.8645	22.6871	23.5665	23.0218	22.913	24.2528	23.4552	21.2618	23.6712	23.293	22.5112	66098000	61223000	58235000	61876000	47839000	2479600	843380	934400	2513200	1056500	6303600
Q9Y5K5-2	Ubiquitin carboxyl-terminal hydrolase isozyme L5 (UCH-L5) (EC 3.4.19.12) (Ubiquitin C-terminal hydrolase UCH37) (Ubiquitin thioesterase L5)	UCHL5	+	3.71764	0.02486	0.375923	2.37942	12	12	12	34.6	33.915	3403300000	2621	3D-structure;Acetylation;Alternative splicing;Cytoplasm;DNA damage;DNA recombination;DNA repair;Hydrolase;Nucleus;Protease;Proteasome;Reference proteome;Thiol protease;Transcription;Transcription regulation;Ubl conjugation pathway	chromatin remodeling [GO:0006338]; DNA recombination [GO:0006310]; DNA repair [GO:0006281]; forebrain morphogenesis [GO:0048853]; lateral ventricle development [GO:0021670]; midbrain development [GO:0030901]; negative regulation of proteasomal ubiquitin-dependent protein catabolic process [GO:0032435]; positive regulation of DNA repair [GO:0045739]; positive regulation of DNA-templated transcript…	cytoplasm [GO:0005737]; cytosol [GO:0005829]; cytosolic proteasome complex [GO:0031597]; Ino80 complex [GO:0031011]; nucleolus [GO:0005730]; nucleoplasm [GO:0005654]; nucleus [GO:0005634]	cysteine-type deubiquitinase activity [GO:0004843]; endopeptidase inhibitor activity [GO:0004866]; proteasome binding [GO:0070628]; RNA binding [GO:0003723]	28.137	28.1655	28.3431	28.328	28.2609	26.6992	26.8093	26.8395	26.9956	26.9206	27.8722	27.7703	28.0061	27.8113	27.895	26.5835	26.8291	26.819	26.6599	26.9668	281890000	311390000	350160000	308880000	301710000	27893000	47804000	51864000	71349000	59797000	240880000
Q7Z2W4	Zinc finger CCCH-type antiviral protein 1 (ADP-ribosyltransferase diphtheria toxin-like 13) (ARTD13) (Inactive Poly [ADP-ribose] polymerase 13) (PARP13) (Zinc finger CCCH domain-containing protein 2) (Zinc finger antiviral protein) (ZAP)	ZC3HAV1	+	5.28136	0.00108571	0.70484	4.24403	18	18	18	30.4	323.31	5271200000	2767	3D-structure;Acetylation;Alternative splicing;Antiviral defense;Cytoplasm;Immunity;Innate immunity;Metal-binding;Nucleus;Phosphoprotein;Reference proteome;Repeat;RNA-binding;Zinc;Zinc-finger	defense response to virus [GO:0051607]; innate immune response [GO:0045087]; negative regulation of viral genome replication [GO:0045071]; positive regulation of I-kappaB kinase/NF-kappaB signaling [GO:0043123]; positive regulation of interferon-alpha production [GO:0032727]; positive regulation of interferon-beta production [GO:0032728]; positive regulation of mRNA catabolic process [GO:0061014]…	cytoplasm [GO:0005737]; cytosol [GO:0005829]; nucleus [GO:0005634]	cadherin binding [GO:0045296]; metal ion binding [GO:0046872]; RNA binding [GO:0003723]	28.5968	28.7404	28.6439	28.9187	28.8323	27.5182	27.5532	27.7838	27.5478	27.8226	28.0857	27.9797	28.0827	28.099	27.9607	27.8875	27.982	28.2509	28.1545	27.9627	513040000	619160000	554060000	673510000	575010000	35159000	50510000	53919000	56976000	59437000	260250000
Q7Z6Z7-2	E3 ubiquitin-protein ligase HUWE1 (EC 2.3.2.26) (ARF-binding protein 1) (ARF-BP1) (HECT, UBA and WWE domain-containing protein 1) (HECT-type E3 ubiquitin transferase HUWE1) (Homologous to E6AP carboxyl terminus homologous protein 9) (HectH9) (Large structure of UREB1) (LASU1) (Mcl-1 ubiquitin ligase E3) (Mule) (Upstream regulatory element-binding protein 1) (URE-B1) (URE-binding protein 1)	HUWE1	+	3.83487	0.00234286	0.760856	3.57454	42	42	42	15.9	319.52	5030000000	2780	3D-structure;Acetylation;Alternative splicing;Biological rhythms;Chromosomal rearrangement;Cytoplasm;Differentiation;Disease variant;DNA damage;DNA repair;DNA-binding;Intellectual disability;Methylation;Mitochondrion;Nucleus;Phosphoprotein;Reference proteome;Transferase;Ubl conjugation pathway	base-excision repair [GO:0006284]; cell differentiation [GO:0030154]; circadian regulation of gene expression [GO:0032922]; negative regulation of mitochondrial fusion [GO:0010637]; positive regulation of mitophagy in response to mitochondrial depolarization [GO:0098779]; positive regulation of protein targeting to mitochondrion [GO:1903955]; positive regulation of protein ubiquitination [GO:0031…	cytoplasm [GO:0005737]; cytosol [GO:0005829]; extracellular exosome [GO:0070062]; extracellular region [GO:0005576]; ficolin-1-rich granule lumen [GO:1904813]; membrane [GO:0016020]; mitochondrion [GO:0005739]; nucleoplasm [GO:0005654]; nucleus [GO:0005634]; secretory granule lumen [GO:0034774]	DNA binding [GO:0003677]; histone ubiquitin ligase activity [GO:0140852]; RNA binding [GO:0003723]; ubiquitin protein ligase activity [GO:0061630]; ubiquitin-protein transferase activity [GO:0004842]	28.5378	28.6134	28.3227	28.9356	28.5978	28.0269	27.7468	27.8788	28.229	27.6329	27.9188	27.9297	27.7997	27.9142	27.6407	27.7828	27.5835	27.819	28.0829	27.9006	526690000	607330000	489400000	743150000	552590000	50598000	54868000	55475000	63771000	46761000	192640000
Q8IW19	Aprataxin and PNK-like factor (EC 3.1.-.-) (Apurinic-apyrimidinic endonuclease APLF) (PNK and APTX-like FHA domain-containing protein) (XRCC1-interacting protein 1)	APLF	+	1.81333	0.0497517	0.621954	2.05501	7	7	7	17.6	28.376	704140000	2839	3D-structure;ADP-ribosylation;Chromosome;Coiled coil;Cytoplasm;DNA damage;DNA repair;Hydrolase;Metal-binding;Nucleotide-binding;Nucleus;Phosphoprotein;Reference proteome;Repeat;Zinc;Zinc-finger	DNA damage response [GO:0006974]; DNA repair [GO:0006281]; DNA repair-dependent chromatin remodeling [GO:0140861]; double-strand break repair [GO:0006302]; double-strand break repair via nonhomologous end joining [GO:0006303]; embryo implantation [GO:0007566]; positive regulation of DNA ligation [GO:0051106]; protein localization to chromatin [GO:0071168]; regulation of epithelial to mesenchymal …	cytosol [GO:0005829]; nucleoplasm [GO:0005654]; nucleus [GO:0005634]; site of DNA damage [GO:0090734]; site of double-strand break [GO:0035861]	3'-5' exonuclease activity [GO:0008408]; ADP-D-ribose modification-dependent protein binding [GO:0160002]; DNA endonuclease activity [GO:0004520]; DNA-(apurinic or apyrimidinic site) endonuclease activity [GO:0003906]; histone binding [GO:0042393]; histone chaperone activity [GO:0140713]; metal ion binding [GO:0046872]; nucleotide binding [GO:0000166]; poly-ADP-D-ribose binding [GO:0072572]; prot…	25.9855	26.0829	26.4263	26.2092	26.3058	23.1256	23.8528	22.6774	23.1359	24.1443	25.0477	25.2097	25.8819	25.9406	25.8201	22.6172	22.4831	22.8097	23.3286	23.4533	56078000	79442000	90894000	86369000	90658000	0	0	0	0	0	38307000
Q8IY63-2	Angiomotin-like protein 1	AMOTL1	+	2.51814	0.0231789	0.583635	2.4394	14	10	10	21.2	134.34	2008100000	2850	Alternative splicing;Cell junction;Coiled coil;Phosphoprotein;Reference proteome;Tight junction;Ubl conjugation;Wnt signaling pathway	actin cytoskeleton organization [GO:0030036]; angiogenesis [GO:0001525]; establishment of cell polarity involved in ameboidal cell migration [GO:0003365]; hippo signaling [GO:0035329]; regulation of cell migration [GO:0030334]; Wnt signaling pathway [GO:0016055]	bicellular tight junction [GO:0005923]; cytoplasmic vesicle [GO:0031410]; cytosol [GO:0005829]; plasma membrane [GO:0005886]	identical protein binding [GO:0042802]	27.9719	27.6428	27.5072	27.6313	27.8574	23.0859	23.1211	23.1323	24.4422	23.5205	26.6967	27.2494	27.2875	27.2197	27.239	22.4888	24.3328	22.3364	24.1422	24.9696	376640000	372880000	95389000	102690000	377090000	0	0	0	0	0	43095000
Q8N3R9-2	Protein PALS1 (MAGUK p55 subfamily member 5) (Membrane protein, palmitoylated 5) (Protein associated with Lin-7 1)	PALS1	+	3.42977	0.00277333	0.886497	3.53368	4	4	4	12.6	11.059	224990000	2877	3D-structure;Alternative splicing;ATP-binding;Cell junction;Cell membrane;Cell projection;Golgi apparatus;Host-virus interaction;Membrane;Nucleotide-binding;Phosphoprotein;Reference proteome;Repeat;SH3 domain;Tight junction	central nervous system neuron development [GO:0021954]; cerebral cortex development [GO:0021987]; establishment or maintenance of epithelial cell apical/basal polarity [GO:0045197]; establishment or maintenance of polarity of embryonic epithelium [GO:0016332]; gene expression [GO:0010467]; generation of neurons [GO:0048699]; morphogenesis of an epithelial sheet [GO:0002011]; myelin assembly [GO:0…	adherens junction [GO:0005912]; apical junction complex [GO:0043296]; apical plasma membrane [GO:0016324]; axon [GO:0030424]; bicellular tight junction [GO:0005923]; cytoplasm [GO:0005737]; endoplasmic reticulum-Golgi intermediate compartment membrane [GO:0033116]; extracellular exosome [GO:0070062]; Golgi apparatus [GO:0005794]; lateral loop [GO:0043219]; myelin sheath adaxonal region [GO:003574…	ATP binding [GO:0005524]; identical protein binding [GO:0042802]; protein domain specific binding [GO:0019904]	25.0021	24.4658	24.365	24.5077	24.7933	22.5553	22.3475	24.1551	24.4664	24.39	24.045	23.8426	23.6824	23.6375	23.4937	22.6198	23.0257	23.5179	23.5538	23.8316	27943000	22910000	20541000	30029000	28738000	260720	1002300	409640	616450	635560	18516000
Q96EP1-5	E3 ubiquitin-protein ligase CHFR (EC 2.3.2.27) (Checkpoint with forkhead and RING finger domains protein) (RING finger protein 196) (RING-type E3 ubiquitin transferase CHFR)	CHFR	+	1.81767	0.0298909	0.92708	2.30947	3	3	3	7.9	23.782	233100000	3075	3D-structure;ADP-ribosylation;Alternative splicing;Cell cycle;Cell division;Metal-binding;Mitosis;Nucleus;Phosphoprotein;Reference proteome;Transferase;Ubl conjugation;Ubl conjugation pathway;Zinc;Zinc-finger	cell division [GO:0051301]; meiotic spindle checkpoint signaling [GO:0044779]; mitotic G2/M transition checkpoint [GO:0044818]; modification-dependent protein catabolic process [GO:0019941]; positive regulation of proteasomal ubiquitin-dependent protein catabolic process [GO:0032436]; positive regulation of protein ubiquitination [GO:0031398]; protein destabilization [GO:0031648]; protein polyubi…	nucleus [GO:0005634]; PML body [GO:0016605]	metal ion binding [GO:0046872]; nucleotide binding [GO:0000166]; ubiquitin protein ligase activity [GO:0061630]; ubiquitin-protein transferase activity [GO:0004842]	24.2653	24.3956	24.6387	25.3395	24.8962	23.9928	23.4691	23.4976	23.4153	23.6983	23.9174	23.9574	22.861	24.0222	24.142	24.9173	22.9634	22.4801	22.9778	22.3351	17647000	21325000	26435000	53867000	42291000	0	0	0	0	0	11459000
Q9H2K2	Poly [ADP-ribose] polymerase tankyrase-2 (EC 2.4.2.30) (ADP-ribosyltransferase diphtheria toxin-like 6) (ARTD6) (Poly [ADP-ribose] polymerase 5B) (Protein poly-ADP-ribosyltransferase tankyrase-2) (EC 2.4.2.-) (TNKS-2) (TRF1-interacting ankyrin-related ADP-ribose polymerase 2) (Tankyrase II) (Tankyrase-2) (TANK2) (Tankyrase-like protein) (Tankyrase-related protein)	TNKS2	+	4.70331	0	1.02663	4.77273	9	5	5	11.3	22.35	854420000	3342	3D-structure;ADP-ribosylation;ANK repeat;Chromosome;Cytoplasm;Glycosyltransferase;Golgi apparatus;Hydroxylation;Membrane;Metal-binding;NAD;Nucleotidyltransferase;Nucleus;Reference proteome;Repeat;Telomere;Transferase;Ubl conjugation;Wnt signaling pathway;Zinc	multicellular organism growth [GO:0035264]; negative regulation of telomere maintenance via telomere lengthening [GO:1904357]; positive regulation of canonical Wnt signaling pathway [GO:0090263]; positive regulation of telomere capping [GO:1904355]; positive regulation of telomere maintenance via telomerase [GO:0032212]; protein auto-ADP-ribosylation [GO:0070213]; protein localization to chromoso…	chromosome, telomeric region [GO:0000781]; cytoplasm [GO:0005737]; cytosol [GO:0005829]; Golgi membrane [GO:0000139]; nuclear envelope [GO:0005635]; nucleus [GO:0005634]; pericentriolar material [GO:0000242]; perinuclear region of cytoplasm [GO:0048471]	enzyme binding [GO:0019899]; metal ion binding [GO:0046872]; NAD+ ADP-ribosyltransferase activity [GO:0003950]; NAD+-protein ADP-ribosyltransferase activity [GO:1990404]; nucleotidyltransferase activity [GO:0016779]	26.8301	26.7786	26.2777	26.7071	26.6417	24.0825	23.5064	24.4891	23.0592	23.5654	25.492	25.5307	25.6612	25.836	25.5822	22.4761	22.9505	23.3984	23.4673	23.6158	116120000	136470000	91095000	118050000	107730000	0	0	696080	0	0	42202000
Q9NQX3-2	Gephyrin [Includes: Molybdopterin adenylyltransferase (MPT adenylyltransferase) (EC 2.7.7.75) (Domain G); Molybdopterin molybdenumtransferase (MPT Mo-transferase) (EC 2.10.1.1) (Domain E)]	GPHN	+	5.0619	0	-1.72093	-6.31334	12	12	12	24.2	54.648	1558600000	3447	3D-structure;Alternative splicing;ATP-binding;Cell membrane;Cell projection;Cytoplasm;Cytoskeleton;Disease variant;Lipoprotein;Magnesium;Membrane;Metal-binding;Molybdenum;Molybdenum cofactor biosynthesis;Multifunctional enzyme;Nucleotide-binding;Palmitate;Phosphoprotein;Postsynaptic cell membrane;Reference proteome;Synapse;Transferase	establishment of synaptic specificity at neuromuscular junction [GO:0007529]; gamma-aminobutyric acid receptor clustering [GO:0097112]; glycine receptor clustering [GO:0072579]; Mo-molybdopterin cofactor biosynthetic process [GO:0006777]; molybdenum incorporation into molybdenum-molybdopterin complex [GO:0018315]; molybdopterin cofactor biosynthetic process [GO:0032324]; postsynaptic neurotransmi…	cytoplasm [GO:0005737]; cytoskeleton [GO:0005856]; cytosol [GO:0005829]; dendrite [GO:0030425]; plasma membrane [GO:0005886]; postsynaptic density [GO:0014069]; postsynaptic membrane [GO:0045211]; postsynaptic specialization [GO:0099572]; postsynaptic specialization membrane [GO:0099634]; synaptic membrane [GO:0097060]	ATP binding [GO:0005524]; identical protein binding [GO:0042802]; metal ion binding [GO:0046872]; molybdopterin adenylyltransferase activity [GO:0061598]; molybdopterin cofactor binding [GO:0043546]; molybdopterin molybdotransferase activity [GO:0061599]; nitrate reductase activity [GO:0008940]	25.5117	25.2582	25.2695	25.2565	25.782	26.538	26.2404	25.7692	26.0845	26.3981	26.7744	27.0371	27.4276	27.4868	26.9567	26.1467	26.3776	25.997	26.1334	26.017	85632000	58021000	26119000	20240000	35551000	17691000	14164000	19736000	15165000	17854000	203920000
Q9Y508	E3 ubiquitin-protein ligase RNF114 (EC 2.3.2.27) (RING finger protein 114) (RING-type E3 ubiquitin transferase RNF114) (Zinc finger protein 228) (Zinc finger protein 313)	RNF114	+	2.99283	0.00136	1.74476	3.90321	7	7	7	32	37.324	2161700000	3731	Acetylation;Alternative splicing;Cytoplasm;Developmental protein;Differentiation;Metal-binding;Nucleus;Reference proteome;Spermatogenesis;Transferase;Ubl conjugation;Ubl conjugation pathway;Zinc;Zinc-finger	cell differentiation [GO:0030154]; protein polyubiquitination [GO:0000209]; spermatogenesis [GO:0007283]; ubiquitin-dependent protein catabolic process [GO:0006511]	cytosol [GO:0005829]; nucleus [GO:0005634]; plasma membrane [GO:0005886]	metal ion binding [GO:0046872]; ubiquitin protein ligase activity [GO:0061630]	28.0301	28.1333	27.1862	28.1518	28.2927	25.1653	24.9345	25.3418	25.2765	25.2549	26.6513	25.4194	25.6583	26.8693	26.4719	25.7824	25.4825	25.512	25.7875	25.6415	237570000	286300000	231970000	432120000	318910000	7221600	7877300	10153000	9731000	11405000	104570000
[truncated: 9 more columns]
