# Supplementary material for: PARP14 is a PARP with both ADP-ribosyl transferase and hydrolase activities
Source: Sci Adv. 2023 Sep 13;9(37):eadi2687. doi: 10.1126/sciadv.adi2687 (PMC10499325; doi:10.1126/sciadv.adi2687)
Supplement: Supplementary file 2 — Data S1 to S3 [file sciadv.adi2687_data_s1_to_s3.zip › adi2687_Data_S3.xlsx]

## Sheet: enrichment_terms_full_list
Category column	Category value	Total size (background)	Selection size (foreground)	Category size	Intersection size	Enrichment factor	P value	Benj. Hoch. FDR	BH-adjusted p-value (-log10)	Enrichment factor (log2)	Enriched term (BH adjusted p-value <0.05)
Gene Ontology (molecular function)	NAD+-protein-glutamate ADP-ribosyltransferase activity [GO:0140807]	720	22	1	1	32.727	0.030556	0.70812	0.149893	5.03241	FALSE
Gene Ontology (biological process)	telomere maintenance via telomerase [GO:0007004]	720	22	2	2	32.727	0.00089244	0.17122	0.766446	5.03241	FALSE
Gene Ontology (molecular function)	NAD+-protein-tyrosine ADP-ribosyltransferase activity [GO:0140808]	720	22	1	1	32.727	0.030556	0.70812	0.149893	5.03241	FALSE
Gene Ontology (biological process)	negative regulation of ATP biosynthetic process [GO:2001170]	720	22	1	1	32.727	0.030556	0.90189	0.0448464	5.03241	FALSE
Gene Ontology (biological process)	negative regulation of adipose tissue development [GO:1904178]	720	22	1	1	32.727	0.030556	0.90189	0.0448464	5.03241	FALSE
Gene Ontology (biological process)	decidualization [GO:0046697]	720	22	1	1	32.727	0.030556	0.90189	0.0448464	5.03241	FALSE
Gene Ontology (biological process)	myelin assembly [GO:0032288]	720	22	1	1	32.727	0.030556	0.90189	0.0448464	5.03241	FALSE
Gene Ontology (biological process)	morphogenesis of an epithelial sheet [GO:0002011]	720	22	1	1	32.727	0.030556	0.90189	0.0448464	5.03241	FALSE
Gene Ontology (biological process)	modification-dependent protein catabolic process [GO:0019941]	720	22	1	1	32.727	0.030556	0.90189	0.0448464	5.03241	FALSE
Gene Ontology (biological process)	defense response to fungus [GO:0050832]	720	22	1	1	32.727	0.030556	0.90189	0.0448464	5.03241	FALSE
Gene Ontology (biological process)	telomeric DNA-containing double minutes formation [GO:0061819]	720	22	1	1	32.727	0.030556	0.90189	0.0448464	5.03241	FALSE
Gene Ontology (molecular function)	3' overhang single-stranded DNA endodeoxyribonuclease activity [GO:1990599]	720	22	1	1	32.727	0.030556	0.70812	0.149893	5.03241	FALSE
Gene Ontology (molecular function)	glyceraldehyde-3-phosphate dehydrogenase (NAD+) (phosphorylating) activity [GO:0004365]	720	22	1	1	32.727	0.030556	0.70812	0.149893	5.03241	FALSE
Keywords	Oxidation	720	22	1	1	32.727	0.030556	0.34893	0.457262	5.03241	FALSE
Gene Ontology (biological process)	regulation of DNA metabolic process [GO:0051052]	720	22	1	1	32.727	0.030556	0.90189	0.0448464	5.03241	FALSE
Gene Ontology (biological process)	dense core granule cytoskeletal transport [GO:0099519]	720	22	1	1	32.727	0.030556	0.90189	0.0448464	5.03241	FALSE
Gene Ontology (biological process)	DNA ADP-ribosylation [GO:0030592]	720	22	1	1	32.727	0.030556	0.90189	0.0448464	5.03241	FALSE
Gene Ontology (molecular function)	NAD+-protein-serine ADP-ribosyltransferase activity [GO:0140805]	720	22	1	1	32.727	0.030556	0.70812	0.149893	5.03241	FALSE
Gene Ontology (cellular component)	pericentriolar material [GO:0000242]	720	22	2	2	32.727	0.00089244	0.11066	0.956009	5.03241	FALSE
Gene Ontology (cellular component)	protein-DNA complex [GO:0032993]	720	22	1	1	32.727	0.030556	0.78935	0.10273	5.03241	FALSE
Gene Ontology (biological process)	negative regulation of telomere maintenance via telomere lengthening [GO:1904357]	720	22	3	3	32.727	2.4859e-05	0.022257	1.65253	5.03241	TRUE
Gene Ontology (molecular function)	peptidyl-cysteine S-nitrosylase activity [GO:0035605]	720	22	1	1	32.727	0.030556	0.70812	0.149893	5.03241	FALSE
Gene Ontology (cellular component)	phagophore assembly site [GO:0000407]	720	22	1	1	32.727	0.030556	0.78935	0.10273	5.03241	FALSE
Gene Ontology (molecular function)	single-stranded telomeric DNA binding [GO:0043047]	720	22	1	1	32.727	0.030556	0.70812	0.149893	5.03241	FALSE
Gene Ontology (biological process)	negative regulation of protection from non-homologous end joining at telomere [GO:1905765]	720	22	1	1	32.727	0.030556	0.90189	0.0448464	5.03241	FALSE
Gene Ontology (biological process)	regulation of circadian sleep/wake cycle, non-REM sleep [GO:0045188]	720	22	1	1	32.727	0.030556	0.90189	0.0448464	5.03241	FALSE
Gene Ontology (biological process)	regulation of dendritic spine development [GO:0060998]	720	22	1	1	32.727	0.030556	0.90189	0.0448464	5.03241	FALSE
Gene Ontology (molecular function)	NAD DNA ADP-ribosyltransferase activity [GO:0140294]	720	22	1	1	32.727	0.030556	0.70812	0.149893	5.03241	FALSE
Gene Ontology (molecular function)	NAD+-protein-histidine ADP-ribosyltransferase activity [GO:0140815]	720	22	1	1	32.727	0.030556	0.70812	0.149893	5.03241	FALSE
Gene Ontology (biological process)	negative regulation of maintenance of mitotic sister chromatid cohesion, telomeric [GO:1904908]	720	22	1	1	32.727	0.030556	0.90189	0.0448464	5.03241	FALSE
Gene Ontology (molecular function)	NAD+- protein-aspartate ADP-ribosyltransferase activity [GO:0140806]	720	22	1	1	32.727	0.030556	0.70812	0.149893	5.03241	FALSE
Gene Ontology (molecular function)	NAD+-histone H2BE35 glutamate ADP-ribosyltransferase activity [GO:0140822]	720	22	1	1	32.727	0.030556	0.70812	0.149893	5.03241	FALSE
Gene Ontology (cellular component)	sarcomere [GO:0030017]	720	22	1	1	32.727	0.030556	0.78935	0.10273	5.03241	FALSE
Gene Ontology (cellular component)	Schmidt-Lanterman incisure [GO:0043220]	720	22	1	1	32.727	0.030556	0.78935	0.10273	5.03241	FALSE
Gene Ontology (molecular function)	NAD+-histone H2BS6 serine ADP-ribosyltransferase activity [GO:0140816]	720	22	1	1	32.727	0.030556	0.70812	0.149893	5.03241	FALSE
Gene Ontology (molecular function)	NAD+-histone H3S10 serine ADP-ribosyltransferase activity [GO:0140817]	720	22	1	1	32.727	0.030556	0.70812	0.149893	5.03241	FALSE
Gene Ontology (biological process)	'de novo' XMP biosynthetic process [GO:0097294]	720	22	1	1	32.727	0.030556	0.90189	0.0448464	5.03241	FALSE
Gene Ontology (biological process)	cellular response to zinc ion [GO:0071294]	720	22	1	1	32.727	0.030556	0.90189	0.0448464	5.03241	FALSE
Gene Ontology (molecular function)	R-SMAD binding [GO:0070412]	720	22	1	1	32.727	0.030556	0.70812	0.149893	5.03241	FALSE
Keywords	Diamond-Blackfan anemia	720	22	1	1	32.727	0.030556	0.34893	0.457262	5.03241	FALSE
Gene Ontology (biological process)	forebrain morphogenesis [GO:0048853]	720	22	1	1	32.727	0.030556	0.90189	0.0448464	5.03241	FALSE
Gene Ontology (biological process)	establishment or maintenance of polarity of embryonic epithelium [GO:0016332]	720	22	1	1	32.727	0.030556	0.90189	0.0448464	5.03241	FALSE
Gene Ontology (biological process)	energy homeostasis [GO:0097009]	720	22	1	1	32.727	0.030556	0.90189	0.0448464	5.03241	FALSE
Gene Ontology (biological process)	protein localization to chromatin [GO:0071168]	720	22	2	2	32.727	0.00089244	0.17122	0.766446	5.03241	FALSE
Gene Ontology (biological process)	retrograde neuronal dense core vesicle transport [GO:1990049]	720	22	1	1	32.727	0.030556	0.90189	0.0448464	5.03241	FALSE
Gene Ontology (biological process)	embryo implantation [GO:0007566]	720	22	1	1	32.727	0.030556	0.90189	0.0448464	5.03241	FALSE
Gene Ontology (biological process)	regulation of oxidative stress-induced neuron intrinsic apoptotic signaling pathway [GO:1903376]	720	22	1	1	32.727	0.030556	0.90189	0.0448464	5.03241	FALSE
Gene Ontology (molecular function)	K63-linked polyubiquitin modification-dependent protein binding [GO:0070530]	720	22	1	1	32.727	0.030556	0.70812	0.149893	5.03241	FALSE
Gene Ontology (biological process)	regulation of isotype switching [GO:0045191]	720	22	1	1	32.727	0.030556	0.90189	0.0448464	5.03241	FALSE
Gene Ontology (biological process)	response to mitochondrial depolarisation [GO:0098780]	720	22	1	1	32.727	0.030556	0.90189	0.0448464	5.03241	FALSE
Gene Ontology (biological process)	meiotic spindle checkpoint signaling [GO:0044779]	720	22	1	1	32.727	0.030556	0.90189	0.0448464	5.03241	FALSE
Gene Ontology (biological process)	regulation of DNA strand elongation [GO:0060382]	720	22	1	1	32.727	0.030556	0.90189	0.0448464	5.03241	FALSE
Gene Ontology (molecular function)	histone ubiquitin ligase activity [GO:0140852]	720	22	1	1	32.727	0.030556	0.70812	0.149893	5.03241	FALSE
Gene Ontology (biological process)	single strand break repair [GO:0000012]	720	22	2	2	32.727	0.00089244	0.17122	0.766446	5.03241	FALSE
Gene Ontology (biological process)	signal transduction involved in regulation of gene expression [GO:0023019]	720	22	1	1	32.727	0.030556	0.90189	0.0448464	5.03241	FALSE
Gene Ontology (biological process)	lateral ventricle development [GO:0021670]	720	22	1	1	32.727	0.030556	0.90189	0.0448464	5.03241	FALSE
Gene Ontology (biological process)	killing of cells of another organism [GO:0031640]	720	22	1	1	32.727	0.030556	0.90189	0.0448464	5.03241	FALSE
Gene Ontology (biological process)	killing by host of symbiont cells [GO:0051873]	720	22	1	1	32.727	0.030556	0.90189	0.0448464	5.03241	FALSE
Gene Ontology (molecular function)	oxidized DNA binding [GO:0032356]	720	22	1	1	32.727	0.030556	0.70812	0.149893	5.03241	FALSE
Gene Ontology (molecular function)	histone chaperone activity [GO:0140713]	720	22	1	1	32.727	0.030556	0.70812	0.149893	5.03241	FALSE
Gene Ontology (biological process)	negative regulation of protein ADP-ribosylation [GO:0010836]	720	22	1	1	32.727	0.030556	0.90189	0.0448464	5.03241	FALSE
Gene Ontology (biological process)	anterograde neuronal dense core vesicle transport [GO:1990048]	720	22	1	1	32.727	0.030556	0.90189	0.0448464	5.03241	FALSE
Gene Ontology (biological process)	cellular response to amyloid-beta [GO:1904646]	720	22	1	1	32.727	0.030556	0.90189	0.0448464	5.03241	FALSE
Gene Ontology (molecular function)	endopeptidase inhibitor activity [GO:0004866]	720	22	1	1	32.727	0.030556	0.70812	0.149893	5.03241	FALSE
Gene Ontology (biological process)	regulation of telomere maintenance via telomerase [GO:0032210]	720	22	1	1	32.727	0.030556	0.90189	0.0448464	5.03241	FALSE
Gene Ontology (biological process)	protein monoubiquitination [GO:0006513]	720	22	1	1	32.727	0.030556	0.90189	0.0448464	5.03241	FALSE
Gene Ontology (biological process)	carbohydrate biosynthetic process [GO:0016051]	720	22	1	1	32.727	0.030556	0.90189	0.0448464	5.03241	FALSE
Gene Ontology (biological process)	brown fat cell proliferation [GO:0070342]	720	22	1	1	32.727	0.030556	0.90189	0.0448464	5.03241	FALSE
Gene Ontology (biological process)	regulation of SMAD protein complex assembly [GO:0010990]	720	22	1	1	32.727	0.030556	0.90189	0.0448464	5.03241	FALSE
Gene Ontology (cellular component)	amphisome [GO:0044753]	720	22	1	1	32.727	0.030556	0.78935	0.10273	5.03241	FALSE
Gene Ontology (biological process)	positive regulation of myofibroblast differentiation [GO:1904762]	720	22	1	1	32.727	0.030556	0.90189	0.0448464	5.03241	FALSE
Gene Ontology (cellular component)	autolysosome [GO:0044754]	720	22	1	1	32.727	0.030556	0.78935	0.10273	5.03241	FALSE
Gene Ontology (biological process)	positive regulation of mitophagy in response to mitochondrial depolarization [GO:0098779]	720	22	1	1	32.727	0.030556	0.90189	0.0448464	5.03241	FALSE
Gene Ontology (molecular function)	DNA-(apurinic or apyrimidinic site) endonuclease activity [GO:0003906]	720	22	1	1	32.727	0.030556	0.70812	0.149893	5.03241	FALSE
Gene Ontology (biological process)	positive regulation of intracellular estrogen receptor signaling pathway [GO:0033148]	720	22	1	1	32.727	0.030556	0.90189	0.0448464	5.03241	FALSE
Gene Ontology (biological process)	regulation of catalytic activity [GO:0050790]	720	22	1	1	32.727	0.030556	0.90189	0.0448464	5.03241	FALSE
Gene Ontology (biological process)	protein targeting to vacuole involved in autophagy [GO:0071211]	720	22	1	1	32.727	0.030556	0.90189	0.0448464	5.03241	FALSE
Gene Ontology (biological process)	protein localization to chromosome, telomeric region [GO:0070198]	720	22	2	2	32.727	0.00089244	0.17122	0.766446	5.03241	FALSE
Gene Ontology (biological process)	protein localization to myelin sheath abaxonal region [GO:0035750]	720	22	1	1	32.727	0.030556	0.90189	0.0448464	5.03241	FALSE
Gene Ontology (biological process)	protein localization to perinuclear region of cytoplasm [GO:1905719]	720	22	1	1	32.727	0.030556	0.90189	0.0448464	5.03241	FALSE
Gene Ontology (biological process)	protein auto-ADP-ribosylation [GO:0070213]	720	22	3	3	32.727	2.4859e-05	0.022257	1.65253	5.03241	TRUE
Gene Ontology (biological process)	replication fork reversal [GO:0071932]	720	22	1	1	32.727	0.030556	0.90189	0.0448464	5.03241	FALSE
Gene Ontology (biological process)	positive regulation of transcription regulatory region DNA binding [GO:2000679]	720	22	1	1	32.727	0.030556	0.90189	0.0448464	5.03241	FALSE
Gene Ontology (biological process)	replication-born double-strand break repair via sister chromatid exchange [GO:1990414]	720	22	1	1	32.727	0.030556	0.90189	0.0448464	5.03241	FALSE
Gene Ontology (biological process)	positive regulation of telomere maintenance in response to DNA damage [GO:1904507]	720	22	1	1	32.727	0.030556	0.90189	0.0448464	5.03241	FALSE
Gene Ontology (biological process)	cerebellum morphogenesis [GO:0021587]	720	22	1	1	32.727	0.030556	0.90189	0.0448464	5.03241	FALSE
Gene Ontology (molecular function)	aspartic-type endopeptidase inhibitor activity [GO:0019828]	720	22	1	1	32.727	0.030556	0.70812	0.149893	5.03241	FALSE
Gene Ontology (biological process)	positive regulation of smoothened signaling pathway [GO:0045880]	720	22	1	1	32.727	0.030556	0.90189	0.0448464	5.03241	FALSE
Gene Ontology (biological process)	positive regulation of SMAD protein signal transduction [GO:0060391]	720	22	1	1	32.727	0.030556	0.90189	0.0448464	5.03241	FALSE
Gene Ontology (biological process)	positive regulation of single strand break repair [GO:1903518]	720	22	2	2	32.727	0.00089244	0.17122	0.766446	5.03241	FALSE
Gene Ontology (biological process)	autophagy of mitochondrion [GO:0000422]	720	22	1	1	32.727	0.030556	0.90189	0.0448464	5.03241	FALSE
Gene Ontology (biological process)	pexophagy [GO:0000425]	720	22	1	1	32.727	0.030556	0.90189	0.0448464	5.03241	FALSE
Gene Ontology (molecular function)	DNA endonuclease activity [GO:0004520]	720	22	1	1	32.727	0.030556	0.70812	0.149893	5.03241	FALSE
Gene Ontology (biological process)	peripheral nervous system myelin maintenance [GO:0032287]	720	22	1	1	32.727	0.030556	0.90189	0.0448464	5.03241	FALSE
Gene Ontology (cellular component)	Lewy body [GO:0097413]	720	22	1	1	32.727	0.030556	0.78935	0.10273	5.03241	FALSE
Gene Ontology (biological process)	voluntary musculoskeletal movement [GO:0050882]	720	22	1	1	32.727	0.030556	0.90189	0.0448464	5.03241	FALSE
Gene Ontology (cellular component)	neuronal dense core vesicle [GO:0098992]	720	22	1	1	32.727	0.030556	0.78935	0.10273	5.03241	FALSE
Gene Ontology (biological process)	regulation of base-excision repair [GO:1905051]	720	22	1	1	32.727	0.030556	0.90189	0.0448464	5.03241	FALSE
Gene Ontology (biological process)	peptidyl-cysteine S-trans-nitrosylation [GO:0035606]	720	22	1	1	32.727	0.030556	0.90189	0.0448464	5.03241	FALSE
Gene Ontology (biological process)	negative regulation of telomeric DNA binding [GO:1904743]	720	22	1	1	32.727	0.030556	0.90189	0.0448464	5.03241	FALSE
Gene Ontology (cellular component)	lamellipodium membrane [GO:0031258]	720	22	1	1	32.727	0.030556	0.78935	0.10273	5.03241	FALSE
Gene Ontology (molecular function)	plus-end-directed microtubule motor activity [GO:0008574]	720	22	1	1	32.727	0.030556	0.70812	0.149893	5.03241	FALSE
Gene Ontology (biological process)	antimicrobial humoral immune response mediated by antimicrobial peptide [GO:0061844]	720	22	1	1	32.727	0.030556	0.90189	0.0448464	5.03241	FALSE
Gene Ontology (cellular component)	ERCC4-ERCC1 complex [GO:0070522]	720	22	1	1	32.727	0.030556	0.78935	0.10273	5.03241	FALSE
Gene Ontology (biological process)	positive regulation of DNA-templated transcription, elongation [GO:0032786]	720	22	1	1	32.727	0.030556	0.90189	0.0448464	5.03241	FALSE
Gene Ontology (molecular function)	DNA clamp unloader activity [GO:0061860]	720	22	1	1	32.727	0.030556	0.70812	0.149893	5.03241	FALSE
Gene Ontology (cellular component)	extrinsic component of neuronal dense core vesicle membrane [GO:0098674]	720	22	1	1	32.727	0.030556	0.78935	0.10273	5.03241	FALSE
Gene Ontology (cellular component)	cytosolic small ribosomal subunit [GO:0022627]	720	22	1	1	32.727	0.030556	0.78935	0.10273	5.03241	FALSE
Gene Ontology (molecular function)	ADP-D-ribose modification-dependent protein binding [GO:0160002]	720	22	2	2	32.727	0.00089244	0.16546	0.781307	5.03241	FALSE
Gene Ontology (cellular component)	filopodium membrane [GO:0031527]	720	22	1	1	32.727	0.030556	0.78935	0.10273	5.03241	FALSE
Gene Ontology (biological process)	positive regulation of DNA ligase activity [GO:1904877]	720	22	1	1	32.727	0.030556	0.90189	0.0448464	5.03241	FALSE
Gene Ontology (cellular component)	GAIT complex [GO:0097452]	720	22	1	1	32.727	0.030556	0.78935	0.10273	5.03241	FALSE
Gene Ontology (cellular component)	Ino80 complex [GO:0031011]	720	22	1	1	32.727	0.030556	0.78935	0.10273	5.03241	FALSE
Gene Ontology (biological process)	positive regulation of DNA ligation [GO:0051106]	720	22	1	1	32.727	0.030556	0.90189	0.0448464	5.03241	FALSE
Gene Ontology (biological process)	protein poly-ADP-ribosylation [GO:0070212]	720	22	4	3	24.545	9.6802e-05	0.052002	1.28398	4.61736	FALSE
Gene Ontology (biological process)	telomere maintenance [GO:0000723]	720	22	4	3	24.545	9.6802e-05	0.052002	1.28398	4.61736	FALSE
Gene Ontology (molecular function)	NAD+ ADP-ribosyltransferase activity [GO:0003950]	720	22	6	4	21.818	9.3903e-06	0.0087048	2.06024	4.44745	TRUE
Gene Ontology (biological process)	double-strand break repair via nonhomologous end joining [GO:0006303]	720	22	3	2	21.818	0.0026028	0.46607	0.331549	4.44745	FALSE
Gene Ontology (molecular function)	NAD+-protein ADP-ribosyltransferase activity [GO:1990404]	720	22	5	3	19.636	0.00023558	0.10919	0.961817	4.29543	FALSE
Gene Ontology (biological process)	protein polyubiquitination [GO:0000209]	720	22	10	6	19.636	7.5507e-08	0.00020281	3.69291	4.29543	TRUE
Gene Ontology (biological process)	circadian rhythm [GO:0007623]	720	22	2	1	16.364	0.059326	0.96944	0.0134791	4.03245	FALSE
Gene Ontology (biological process)	cytoplasmic translation [GO:0002181]	720	22	2	1	16.364	0.059326	0.96944	0.0134791	4.03245	FALSE
Gene Ontology (biological process)	regulation of protein complex stability [GO:0061635]	720	22	2	1	16.364	0.059326	0.96944	0.0134791	4.03245	FALSE
Gene Ontology (molecular function)	ionotropic glutamate receptor binding [GO:0035255]	720	22	2	1	16.364	0.059326	0.96944	0.0134791	4.03245	FALSE
Gene Ontology (biological process)	DNA repair-dependent chromatin remodeling [GO:0140861]	720	22	2	1	16.364	0.059326	0.96944	0.0134791	4.03245	FALSE
Gene Ontology (biological process)	protein localization to chromosome [GO:0034502]	720	22	2	1	16.364	0.059326	0.96944	0.0134791	4.03245	FALSE
Gene Ontology (biological process)	regulation of mitochondrion organization [GO:0010821]	720	22	2	1	16.364	0.059326	0.96944	0.0134791	4.03245	FALSE
Gene Ontology (biological process)	positive regulation of mitochondrial depolarization [GO:0051901]	720	22	2	1	16.364	0.059326	0.96944	0.0134791	4.03245	FALSE
Gene Ontology (biological process)	negative regulation of endopeptidase activity [GO:0010951]	720	22	2	1	16.364	0.059326	0.96944	0.0134791	4.03245	FALSE
Gene Ontology (biological process)	negative regulation of mitochondrial fusion [GO:0010637]	720	22	2	1	16.364	0.059326	0.96944	0.0134791	4.03245	FALSE
Gene Ontology (biological process)	regulation of chromosome organization [GO:0033044]	720	22	2	1	16.364	0.059326	0.96944	0.0134791	4.03245	FALSE
Gene Ontology (biological process)	positive regulation of canonical Wnt signaling pathway [GO:0090263]	720	22	4	2	16.364	0.0050603	0.64724	0.188935	4.03245	FALSE
Gene Ontology (biological process)	positive regulation of cardiac muscle hypertrophy [GO:0010613]	720	22	2	1	16.364	0.059326	0.96944	0.0134791	4.03245	FALSE
Gene Ontology (biological process)	positive regulation of cytokine production [GO:0001819]	720	22	2	1	16.364	0.059326	0.96944	0.0134791	4.03245	FALSE
Gene Ontology (biological process)	positive regulation of long-term synaptic potentiation [GO:1900273]	720	22	2	1	16.364	0.059326	0.96944	0.0134791	4.03245	FALSE
Gene Ontology (biological process)	positive regulation of mRNA catabolic process [GO:0061014]	720	22	2	1	16.364	0.059326	0.96944	0.0134791	4.03245	FALSE
Gene Ontology (molecular function)	NADP binding [GO:0050661]	720	22	2	1	16.364	0.059326	0.96944	0.0134791	4.03245	FALSE
Gene Ontology (biological process)	positive regulation of necroptotic process [GO:0060545]	720	22	2	1	16.364	0.059326	0.96944	0.0134791	4.03245	FALSE
Gene Ontology (biological process)	positive regulation of protein targeting to mitochondrion [GO:1903955]	720	22	2	1	16.364	0.059326	0.96944	0.0134791	4.03245	FALSE
Gene Ontology (biological process)	positive regulation of RIG-I signaling pathway [GO:1900246]	720	22	2	1	16.364	0.059326	0.96944	0.0134791	4.03245	FALSE
Gene Ontology (biological process)	positive regulation of telomere capping [GO:1904355]	720	22	4	2	16.364	0.0050603	0.64724	0.188935	4.03245	FALSE
Gene Ontology (biological process)	positive regulation of telomere maintenance via telomerase [GO:0032212]	720	22	4	2	16.364	0.0050603	0.64724	0.188935	4.03245	FALSE
Gene Ontology (biological process)	regulation of dendritic spine morphogenesis [GO:0061001]	720	22	2	1	16.364	0.059326	0.96944	0.0134791	4.03245	FALSE
Keywords	Potassium	720	22	2	1	16.364	0.059326	0.52371	0.280909	4.03245	FALSE
Keywords	CBS domain	720	22	2	1	16.364	0.059326	0.52371	0.280909	4.03245	FALSE
Keywords	Glycolysis	720	22	2	1	16.364	0.059326	0.52371	0.280909	4.03245	FALSE
Gene Ontology (biological process)	endosome organization [GO:0007032]	720	22	2	1	16.364	0.059326	0.96944	0.0134791	4.03245	FALSE
Gene Ontology (biological process)	establishment of cell polarity involved in ameboidal cell migration [GO:0003365]	720	22	2	1	16.364	0.059326	0.96944	0.0134791	4.03245	FALSE
Gene Ontology (biological process)	gene expression [GO:0010467]	720	22	2	1	16.364	0.059326	0.96944	0.0134791	4.03245	FALSE
Gene Ontology (biological process)	generation of neurons [GO:0048699]	720	22	2	1	16.364	0.059326	0.96944	0.0134791	4.03245	FALSE
Gene Ontology (biological process)	GMP biosynthetic process [GO:0006177]	720	22	2	1	16.364	0.059326	0.96944	0.0134791	4.03245	FALSE
Gene Ontology (molecular function)	oxidoreductase activity, acting on the aldehyde or oxo group of donors, NAD or NADP as acceptor [GO:0016620]	720	22	2	1	16.364	0.059326	0.96944	0.0134791	4.03245	FALSE
Gene Ontology (biological process)	GTP biosynthetic process [GO:0006183]	720	22	2	1	16.364	0.059326	0.96944	0.0134791	4.03245	FALSE
Gene Ontology (biological process)	hippo signaling [GO:0035329]	720	22	2	1	16.364	0.059326	0.96944	0.0134791	4.03245	FALSE
Gene Ontology (biological process)	hippocampus development [GO:0021766]	720	22	2	1	16.364	0.059326	0.96944	0.0134791	4.03245	FALSE
Keywords	GMP biosynthesis	720	22	2	1	16.364	0.059326	0.52371	0.280909	4.03245	FALSE
Gene Ontology (biological process)	mitophagy [GO:0000423]	720	22	2	1	16.364	0.059326	0.96944	0.0134791	4.03245	FALSE
Gene Ontology (biological process)	regulation of I-kappaB kinase/NF-kappaB signaling [GO:0043122]	720	22	2	1	16.364	0.059326	0.96944	0.0134791	4.03245	FALSE
Gene Ontology (biological process)	lymphocyte proliferation [GO:0046651]	720	22	2	1	16.364	0.059326	0.96944	0.0134791	4.03245	FALSE
Gene Ontology (biological process)	macrophage differentiation [GO:0030225]	720	22	2	1	16.364	0.059326	0.96944	0.0134791	4.03245	FALSE
Gene Ontology (biological process)	meiotic cell cycle [GO:0051321]	720	22	2	1	16.364	0.059326	0.96944	0.0134791	4.03245	FALSE
Gene Ontology (biological process)	midbrain development [GO:0030901]	720	22	2	1	16.364	0.059326	0.96944	0.0134791	4.03245	FALSE
Gene Ontology (biological process)	regulation of DNA replication [GO:0006275]	720	22	2	1	16.364	0.059326	0.96944	0.0134791	4.03245	FALSE
Gene Ontology (biological process)	regulation of DNA methylation [GO:0044030]	720	22	2	1	16.364	0.059326	0.96944	0.0134791	4.03245	FALSE
Gene Ontology (biological process)	central nervous system neuron development [GO:0021954]	720	22	2	1	16.364	0.059326	0.96944	0.0134791	4.03245	FALSE
Gene Ontology (biological process)	cellular response to reactive oxygen species [GO:0034614]	720	22	2	1	16.364	0.059326	0.96944	0.0134791	4.03245	FALSE
Gene Ontology (cellular component)	site of DNA damage [GO:0090734]	720	22	8	4	16.364	4.1638e-05	0.025816	1.58811	4.03245	TRUE
Gene Ontology (cellular component)	nuclear replication fork [GO:0043596]	720	22	2	1	16.364	0.059326	0.96795	0.0141471	4.03245	FALSE
Gene Ontology (biological process)	transforming growth factor beta receptor signaling pathway [GO:0007179]	720	22	2	1	16.364	0.059326	0.96944	0.0134791	4.03245	FALSE
Gene Ontology (cellular component)	PML body [GO:0016605]	720	22	6	3	16.364	0.00045864	0.094786	1.02326	4.03245	FALSE
Gene Ontology (biological process)	transcription by RNA polymerase II [GO:0006366]	720	22	4	2	16.364	0.0050603	0.64724	0.188935	4.03245	FALSE
Gene Ontology (biological process)	temperature homeostasis [GO:0001659]	720	22	2	1	16.364	0.059326	0.96944	0.0134791	4.03245	FALSE
Gene Ontology (molecular function)	cytoskeletal motor activity [GO:0003774]	720	22	2	1	16.364	0.059326	0.96944	0.0134791	4.03245	FALSE
Gene Ontology (biological process)	regulation of transforming growth factor beta receptor signaling pathway [GO:0017015]	720	22	2	1	16.364	0.059326	0.96944	0.0134791	4.03245	FALSE
Gene Ontology (cellular component)	sperm midpiece [GO:0097225]	720	22	2	1	16.364	0.059326	0.96795	0.0141471	4.03245	FALSE
Gene Ontology (cellular component)	lateral loop [GO:0043219]	720	22	2	1	16.364	0.059326	0.96795	0.0141471	4.03245	FALSE
Gene Ontology (molecular function)	disordered domain specific binding [GO:0097718]	720	22	2	1	16.364	0.059326	0.96944	0.0134791	4.03245	FALSE
Gene Ontology (molecular function)	ubiquitin-dependent protein binding [GO:0140036]	720	22	2	1	16.364	0.059326	0.96944	0.0134791	4.03245	FALSE
Gene Ontology (molecular function)	G-rich strand telomeric DNA binding [GO:0098505]	720	22	2	1	16.364	0.059326	0.96944	0.0134791	4.03245	FALSE
Gene Ontology (cellular component)	apical junction complex [GO:0043296]	720	22	2	1	16.364	0.059326	0.96795	0.0141471	4.03245	FALSE
Gene Ontology (cellular component)	cytosolic ribosome [GO:0022626]	720	22	2	1	16.364	0.059326	0.96795	0.0141471	4.03245	FALSE
Gene Ontology (cellular component)	DNA replication factor A complex [GO:0005662]	720	22	2	1	16.364	0.059326	0.96795	0.0141471	4.03245	FALSE
Gene Ontology (cellular component)	Elg1 RFC-like complex [GO:0031391]	720	22	2	1	16.364	0.059326	0.96795	0.0141471	4.03245	FALSE
Gene Ontology (molecular function)	DNA clamp loader activity [GO:0003689]	720	22	2	1	16.364	0.059326	0.96944	0.0134791	4.03245	FALSE
Gene Ontology (molecular function)	IMP dehydrogenase activity [GO:0003938]	720	22	2	1	16.364	0.059326	0.96944	0.0134791	4.03245	FALSE
Gene Ontology (biological process)	aggrephagy [GO:0035973]	720	22	2	1	16.364	0.059326	0.96944	0.0134791	4.03245	FALSE
Gene Ontology (biological process)	response to hydroperoxide [GO:0033194]	720	22	2	1	16.364	0.059326	0.96944	0.0134791	4.03245	FALSE
Gene Ontology (biological process)	selective autophagy [GO:0061912]	720	22	2	1	16.364	0.059326	0.96944	0.0134791	4.03245	FALSE
Gene Ontology (molecular function)	poly-ADP-D-ribose binding [GO:0072572]	720	22	4	2	16.364	0.0050603	0.45725	0.339846	4.03245	FALSE
Gene Ontology (biological process)	ATP generation from poly-ADP-D-ribose [GO:1990966]	720	22	2	1	16.364	0.059326	0.96944	0.0134791	4.03245	FALSE
Gene Ontology (biological process)	anterograde axonal transport [GO:0008089]	720	22	2	1	16.364	0.059326	0.96944	0.0134791	4.03245	FALSE
Gene Ontology (biological process)	response to organic substance [GO:0010033]	720	22	2	1	16.364	0.059326	0.96944	0.0134791	4.03245	FALSE
Gene Ontology (biological process)	response to aldosterone [GO:1904044]	720	22	2	1	16.364	0.059326	0.96944	0.0134791	4.03245	FALSE
Keywords	Tight junction	720	22	7	3	14.026	0.00078127	0.022717	1.64365	3.81003	TRUE
Keywords	Wnt signaling pathway	720	22	7	3	14.026	0.00078127	0.022717	1.64365	3.81003	TRUE
Gene Ontology (cellular component)	bicellular tight junction [GO:0005923]	720	22	7	3	14.026	0.00078127	0.11066	0.956009	3.81003	FALSE
Gene Ontology (biological process)	Wnt signaling pathway [GO:0016055]	720	22	7	3	14.026	0.00078127	0.17122	0.766446	3.81003	FALSE
Gene Ontology (molecular function)	nucleotidyltransferase activity [GO:0016779]	720	22	7	3	14.026	0.00078127	0.16546	0.781307	3.81003	FALSE
Gene Ontology (biological process)	base-excision repair [GO:0006284]	720	22	7	3	14.026	0.00078127	0.17122	0.766446	3.81003	FALSE
Keywords	Telomere	720	22	5	2	13.091	0.0081983	0.14086	0.851212	3.7105	FALSE
Gene Ontology (biological process)	DNA recombination [GO:0006310]	720	22	5	2	13.091	0.0081983	0.90189	0.0448464	3.7105	FALSE
Keywords	Glycosyltransferase	720	22	8	3	12.273	0.0012167	0.032248	1.4915	3.61742	TRUE
Keywords	ADP-ribosylation	720	22	17	6	11.551	3.791e-06	0.00047767	3.32087	3.52995	TRUE
Gene Ontology (biological process)	positive regulation of type I interferon production [GO:0032481]	720	22	3	1	10.909	0.086387	0.96944	0.0134791	3.44745	FALSE
Gene Ontology (biological process)	regulation of multicellular organism growth [GO:0040014]	720	22	3	1	10.909	0.086387	0.96944	0.0134791	3.44745	FALSE
Gene Ontology (biological process)	positive regulation of neuron death [GO:1901216]	720	22	3	1	10.909	0.086387	0.96944	0.0134791	3.44745	FALSE
Gene Ontology (biological process)	regulation of Ras protein signal transduction [GO:0046578]	720	22	3	1	10.909	0.086387	0.96944	0.0134791	3.44745	FALSE
Gene Ontology (biological process)	response to virus [GO:0009615]	720	22	3	1	10.909	0.086387	0.96944	0.0134791	3.44745	FALSE
Keywords	ANK repeat	720	22	6	2	10.909	0.011953	0.17378	0.76	3.44745	FALSE
Gene Ontology (cellular component)	kinesin complex [GO:0005871]	720	22	3	1	10.909	0.086387	0.96944	0.0134791	3.44745	FALSE
Gene Ontology (biological process)	protein autoprocessing [GO:0016540]	720	22	3	1	10.909	0.086387	0.96944	0.0134791	3.44745	FALSE
Gene Ontology (biological process)	response to gamma radiation [GO:0010332]	720	22	3	1	10.909	0.086387	0.96944	0.0134791	3.44745	FALSE
Gene Ontology (biological process)	regulation of proteasomal protein catabolic process [GO:0061136]	720	22	3	1	10.909	0.086387	0.96944	0.0134791	3.44745	FALSE
Gene Ontology (biological process)	positive regulation of DNA repair [GO:0045739]	720	22	3	1	10.909	0.086387	0.96944	0.0134791	3.44745	FALSE
Gene Ontology (biological process)	actin polymerization or depolymerization [GO:0008154]	720	22	3	1	10.909	0.086387	0.96944	0.0134791	3.44745	FALSE
Gene Ontology (biological process)	positive regulation of protein localization to plasma membrane [GO:1903078]	720	22	3	1	10.909	0.086387	0.96944	0.0134791	3.44745	FALSE
Gene Ontology (biological process)	positive regulation of telomerase activity [GO:0051973]	720	22	3	1	10.909	0.086387	0.96944	0.0134791	3.44745	FALSE
Gene Ontology (molecular function)	proteasome binding [GO:0070628]	720	22	3	1	10.909	0.086387	0.96944	0.0134791	3.44745	FALSE
Gene Ontology (biological process)	positive regulation of double-strand break repair via homologous recombination [GO:1905168]	720	22	3	1	10.909	0.086387	0.96944	0.0134791	3.44745	FALSE
Gene Ontology (cellular component)	myelin sheath adaxonal region [GO:0035749]	720	22	3	1	10.909	0.086387	0.96944	0.0134791	3.44745	FALSE
Gene Ontology (cellular component)	mitotic spindle pole [GO:0097431]	720	22	3	1	10.909	0.086387	0.96944	0.0134791	3.44745	FALSE
Gene Ontology (cellular component)	small-subunit processome [GO:0032040]	720	22	3	1	10.909	0.086387	0.96944	0.0134791	3.44745	FALSE
Gene Ontology (biological process)	regulation of epithelial to mesenchymal transition [GO:0010717]	720	22	3	1	10.909	0.086387	0.96944	0.0134791	3.44745	FALSE
Gene Ontology (biological process)	ribosomal small subunit biogenesis [GO:0042274]	720	22	3	1	10.909	0.086387	0.96944	0.0134791	3.44745	FALSE
Keywords	S-nitrosylation	720	22	3	1	10.909	0.086387	0.65308	0.185034	3.44745	FALSE
Gene Ontology (biological process)	multicellular organism growth [GO:0035264]	720	22	3	1	10.909	0.086387	0.96944	0.0134791	3.44745	FALSE
Gene Ontology (biological process)	spindle assembly [GO:0051225]	720	22	3	1	10.909	0.086387	0.96944	0.0134791	3.44745	FALSE
Keywords	Purine biosynthesis	720	22	3	1	10.909	0.086387	0.65308	0.185034	3.44745	FALSE
Gene Ontology (molecular function)	3'-5' exonuclease activity [GO:0008408]	720	22	3	1	10.909	0.086387	0.96944	0.0134791	3.44745	FALSE
Gene Ontology (biological process)	mitotic G2/M transition checkpoint [GO:0044818]	720	22	3	1	10.909	0.086387	0.96944	0.0134791	3.44745	FALSE
Gene Ontology (biological process)	mitochondrial DNA repair [GO:0043504]	720	22	3	1	10.909	0.086387	0.96944	0.0134791	3.44745	FALSE
Gene Ontology (biological process)	mitochondrial DNA metabolic process [GO:0032042]	720	22	3	1	10.909	0.086387	0.96944	0.0134791	3.44745	FALSE
Gene Ontology (biological process)	immune system process [GO:0002376]	720	22	3	1	10.909	0.086387	0.96944	0.0134791	3.44745	FALSE
Keywords	Hereditary spastic paraplegia	720	22	3	1	10.909	0.086387	0.65308	0.185034	3.44745	FALSE
Keywords	Immunity	720	22	15	5	10.909	3.9035e-05	0.0036888	2.43311	3.44745	TRUE
Keywords	Innate immunity	720	22	12	4	10.909	0.00026572	0.013101	1.8827	3.44745	TRUE
Gene Ontology (biological process)	regulation of embryonic development [GO:0045995]	720	22	3	1	10.909	0.086387	0.96944	0.0134791	3.44745	FALSE
Keywords	DNA recombination	720	22	6	2	10.909	0.011953	0.17378	0.76	3.44745	FALSE
Gene Ontology (biological process)	establishment or maintenance of epithelial cell apical/basal polarity [GO:0045197]	720	22	3	1	10.909	0.086387	0.96944	0.0134791	3.44745	FALSE
Gene Ontology (biological process)	glycolytic process [GO:0006096]	720	22	3	1	10.909	0.086387	0.96944	0.0134791	3.44745	FALSE
Gene Ontology (biological process)	negative regulation of transcription elongation by RNA polymerase II [GO:0034244]	720	22	3	1	10.909	0.086387	0.96944	0.0134791	3.44745	FALSE
Gene Ontology (molecular function)	damaged DNA binding [GO:0003684]	720	22	9	3	10.909	0.0017764	0.27445	0.561537	3.44745	FALSE
Gene Ontology (biological process)	negative regulation of viral genome replication [GO:0045071]	720	22	3	1	10.909	0.086387	0.96944	0.0134791	3.44745	FALSE
Gene Ontology (molecular function)	signaling receptor activity [GO:0038023]	720	22	3	1	10.909	0.086387	0.96944	0.0134791	3.44745	FALSE
Gene Ontology (biological process)	regulation of macroautophagy [GO:0016241]	720	22	3	1	10.909	0.086387	0.96944	0.0134791	3.44745	FALSE
Gene Ontology (biological process)	nucleotide-excision repair [GO:0006289]	720	22	3	1	10.909	0.086387	0.96944	0.0134791	3.44745	FALSE
Gene Ontology (biological process)	negative regulation of innate immune response [GO:0045824]	720	22	3	1	10.909	0.086387	0.96944	0.0134791	3.44745	FALSE
Gene Ontology (molecular function)	ubiquitin protein ligase activity [GO:0061630]	720	22	13	4	10.07	0.00037406	0.11558	0.937117	3.33199	FALSE
Gene Ontology (biological process)	autophagy [GO:0006914]	720	22	7	2	9.3506	0.016266	0.90189	0.0448464	3.22506	FALSE
Gene Ontology (cellular component)	chromosome, telomeric region [GO:0000781]	720	22	18	5	9.0909	0.0001035	0.032085	1.4937	3.18442	TRUE
Gene Ontology (biological process)	ubiquitin-dependent protein catabolic process [GO:0006511]	720	22	19	5	8.6124	0.00013706	0.061357	1.21214	3.10642	FALSE
Gene Ontology (biological process)	ribosomal small subunit assembly [GO:0000028]	720	22	4	1	8.1818	0.11181	0.96944	0.0134791	3.03242	FALSE
Gene Ontology (biological process)	retina development in camera-type eye [GO:0060041]	720	22	4	1	8.1818	0.11181	0.96944	0.0134791	3.03242	FALSE
Gene Ontology (molecular function)	histone binding [GO:0042393]	720	22	8	2	8.1818	0.02108	0.70812	0.149893	3.03242	FALSE
Gene Ontology (biological process)	protein modification process [GO:0036211]	720	22	4	1	8.1818	0.11181	0.96944	0.0134791	3.03242	FALSE
Gene Ontology (biological process)	response to ischemia [GO:0002931]	720	22	4	1	8.1818	0.11181	0.96944	0.0134791	3.03242	FALSE
Gene Ontology (molecular function)	profilin binding [GO:0005522]	720	22	4	1	8.1818	0.11181	0.96944	0.0134791	3.03242	FALSE
Gene Ontology (cellular component)	cytosolic proteasome complex [GO:0031597]	720	22	4	1	8.1818	0.11181	0.96944	0.0134791	3.03242	FALSE
Gene Ontology (biological process)	protein homotetramerization [GO:0051289]	720	22	4	1	8.1818	0.11181	0.96944	0.0134791	3.03242	FALSE
Gene Ontology (biological process)	angiogenesis [GO:0001525]	720	22	4	1	8.1818	0.11181	0.96944	0.0134791	3.03242	FALSE
Gene Ontology (biological process)	axon guidance [GO:0007411]	720	22	4	1	8.1818	0.11181	0.96944	0.0134791	3.03242	FALSE
Gene Ontology (biological process)	cellular response to insulin stimulus [GO:0032869]	720	22	4	1	8.1818	0.11181	0.96944	0.0134791	3.03242	FALSE
Gene Ontology (biological process)	cellular response to interleukin-4 [GO:0071353]	720	22	4	1	8.1818	0.11181	0.96944	0.0134791	3.03242	FALSE
Gene Ontology (biological process)	cerebral cortex development [GO:0021987]	720	22	4	1	8.1818	0.11181	0.96944	0.0134791	3.03242	FALSE
Gene Ontology (biological process)	circadian regulation of gene expression [GO:0032922]	720	22	4	1	8.1818	0.11181	0.96944	0.0134791	3.03242	FALSE
Gene Ontology (biological process)	cytoskeleton-dependent intracellular transport [GO:0030705]	720	22	4	1	8.1818	0.11181	0.96944	0.0134791	3.03242	FALSE
Gene Ontology (molecular function)	protein kinase C binding [GO:0005080]	720	22	4	1	8.1818	0.11181	0.96944	0.0134791	3.03242	FALSE
Gene Ontology (cellular component)	site of double-strand break [GO:0035861]	720	22	8	2	8.1818	0.02108	0.78935	0.10273	3.03242	FALSE
Gene Ontology (cellular component)	perikaryon [GO:0043204]	720	22	4	1	8.1818	0.11181	0.96944	0.0134791	3.03242	FALSE
Gene Ontology (biological process)	DNA-templated DNA replication [GO:0006261]	720	22	8	2	8.1818	0.02108	0.90189	0.0448464	3.03242	FALSE
Keywords	Amyotrophic lateral sclerosis	720	22	4	1	8.1818	0.11181	0.75471	0.12222	3.03242	FALSE
Gene Ontology (molecular function)	SH2 domain binding [GO:0042169]	720	22	4	1	8.1818	0.11181	0.96944	0.0134791	3.03242	FALSE
Gene Ontology (biological process)	protein destabilization [GO:0031648]	720	22	4	1	8.1818	0.11181	0.96944	0.0134791	3.03242	FALSE
Gene Ontology (biological process)	positive regulation of protein ubiquitination [GO:0031398]	720	22	8	2	8.1818	0.02108	0.90189	0.0448464	3.03242	FALSE
Gene Ontology (biological process)	positive regulation of protein localization to nucleus [GO:1900182]	720	22	4	1	8.1818	0.11181	0.96944	0.0134791	3.03242	FALSE
Gene Ontology (biological process)	positive regulation of proteasomal ubiquitin-dependent protein catabolic process [GO:0032436]	720	22	4	1	8.1818	0.11181	0.96944	0.0134791	3.03242	FALSE
Gene Ontology (biological process)	positive regulation of interferon-beta production [GO:0032728]	720	22	4	1	8.1818	0.11181	0.96944	0.0134791	3.03242	FALSE
Gene Ontology (biological process)	positive regulation of I-kappaB kinase/NF-kappaB signaling [GO:0043123]	720	22	12	3	8.1818	0.0042888	0.64724	0.188935	3.03242	FALSE
Gene Ontology (molecular function)	microtubule motor activity [GO:0003777]	720	22	4	1	8.1818	0.11181	0.96944	0.0134791	3.03242	FALSE
Gene Ontology (biological process)	positive regulation of autophagy [GO:0010508]	720	22	4	1	8.1818	0.11181	0.96944	0.0134791	3.03242	FALSE
Gene Ontology (molecular function)	ubiquitin-protein transferase activity [GO:0004842]	720	22	8	2	8.1818	0.02108	0.70812	0.149893	3.03242	FALSE
Gene Ontology (biological process)	peptidyl-threonine phosphorylation [GO:0018107]	720	22	4	1	8.1818	0.11181	0.96944	0.0134791	3.03242	FALSE
Keywords	Zinc-finger	720	22	36	9	8.1818	2.0683e-07	3.909e-05	4.40793	3.03242	TRUE
Gene Ontology (biological process)	negative regulation of proteasomal ubiquitin-dependent protein catabolic process [GO:0032435]	720	22	4	1	8.1818	0.11181	0.96944	0.0134791	3.03242	FALSE
Keywords	Nucleotidyltransferase	720	22	12	3	8.1818	0.0042888	0.090065	1.04544	3.03242	FALSE
Gene Ontology (molecular function)	nucleosome binding [GO:0031491]	720	22	4	1	8.1818	0.11181	0.96944	0.0134791	3.03242	FALSE
Gene Ontology (molecular function)	nuclear estrogen receptor binding [GO:0030331]	720	22	4	1	8.1818	0.11181	0.96944	0.0134791	3.03242	FALSE
Gene Ontology (biological process)	microtubule-based movement [GO:0007018]	720	22	4	1	8.1818	0.11181	0.96944	0.0134791	3.03242	FALSE
Gene Ontology (biological process)	innate immune response [GO:0045087]	720	22	12	3	8.1818	0.0042888	0.64724	0.188935	3.03242	FALSE
Gene Ontology (cellular component)	axon cytoplasm [GO:1904115]	720	22	4	1	8.1818	0.11181	0.96944	0.0134791	3.03242	FALSE
Gene Ontology (molecular function)	nucleotide binding [GO:0000166]	720	22	13	3	7.5524	0.0054258	0.45725	0.339846	2.91694	FALSE
Keywords	Autophagy	720	22	9	2	7.2727	0.026341	0.3319	0.478993	2.86249	FALSE
Gene Ontology (molecular function)	NAD binding [GO:0051287]	720	22	9	2	7.2727	0.026341	0.70812	0.149893	2.86249	FALSE
Keywords	DNA repair	720	22	28	6	7.013	8.942e-05	0.0067602	2.17004	2.81003	TRUE
Gene Ontology (biological process)	DNA repair [GO:0006281]	720	22	24	5	6.8182	0.00044297	0.16997	0.769628	2.76939	FALSE
Gene Ontology (cellular component)	inclusion body [GO:0016234]	720	22	5	1	6.5455	0.13566	0.96944	0.0134791	2.7105	FALSE
Gene Ontology (molecular function)	enzyme activator activity [GO:0008047]	720	22	10	2	6.5455	0.032	0.72352	0.140549	2.7105	FALSE
Gene Ontology (cellular component)	aggresome [GO:0016235]	720	22	5	1	6.5455	0.13566	0.96944	0.0134791	2.7105	FALSE
Gene Ontology (cellular component)	DNA replication factor C complex [GO:0005663]	720	22	5	1	6.5455	0.13566	0.96944	0.0134791	2.7105	FALSE
Gene Ontology (molecular function)	signaling adaptor activity [GO:0035591]	720	22	5	1	6.5455	0.13566	0.96944	0.0134791	2.7105	FALSE
Keywords	Allosteric enzyme	720	22	5	1	6.5455	0.13566	0.80534	0.0940207	2.7105	FALSE
Gene Ontology (biological process)	protein catabolic process [GO:0030163]	720	22	5	1	6.5455	0.13566	0.96944	0.0134791	2.7105	FALSE
Gene Ontology (biological process)	positive regulation of protein phosphorylation [GO:0001934]	720	22	5	1	6.5455	0.13566	0.96944	0.0134791	2.7105	FALSE
Gene Ontology (biological process)	positive regulation of interferon-alpha production [GO:0032727]	720	22	5	1	6.5455	0.13566	0.96944	0.0134791	2.7105	FALSE
Gene Ontology (biological process)	positive regulation of actin filament polymerization [GO:0030838]	720	22	5	1	6.5455	0.13566	0.96944	0.0134791	2.7105	FALSE
Gene Ontology (biological process)	regulation of cell migration [GO:0030334]	720	22	5	1	6.5455	0.13566	0.96944	0.0134791	2.7105	FALSE
Keywords	SH3-binding	720	22	5	1	6.5455	0.13566	0.80534	0.0940207	2.7105	FALSE
Gene Ontology (biological process)	mismatch repair [GO:0006298]	720	22	5	1	6.5455	0.13566	0.96944	0.0134791	2.7105	FALSE
Gene Ontology (biological process)	regulation of DNA repair [GO:0006282]	720	22	5	1	6.5455	0.13566	0.96944	0.0134791	2.7105	FALSE
Keywords	Motor protein	720	22	5	1	6.5455	0.13566	0.80534	0.0940207	2.7105	FALSE
Gene Ontology (biological process)	glucose metabolic process [GO:0006006]	720	22	5	1	6.5455	0.13566	0.96944	0.0134791	2.7105	FALSE
Keywords	Biological rhythms	720	22	5	1	6.5455	0.13566	0.80534	0.0940207	2.7105	FALSE
Gene Ontology (biological process)	double-strand break repair [GO:0006302]	720	22	10	2	6.5455	0.032	0.93427	0.0295276	2.7105	FALSE
Gene Ontology (biological process)	regulation of protein localization [GO:0032880]	720	22	5	1	6.5455	0.13566	0.96944	0.0134791	2.7105	FALSE
Gene Ontology (molecular function)	RNA polymerase II-specific DNA-binding transcription factor binding [GO:0061629]	720	22	5	1	6.5455	0.13566	0.96944	0.0134791	2.7105	FALSE
Gene Ontology (molecular function)	receptor tyrosine kinase binding [GO:0030971]	720	22	5	1	6.5455	0.13566	0.96944	0.0134791	2.7105	FALSE
Gene Ontology (biological process)	cellular response to nerve growth factor stimulus [GO:1990090]	720	22	5	1	6.5455	0.13566	0.96944	0.0134791	2.7105	FALSE
Keywords	Zinc	720	22	56	11	6.4286	8.1213e-08	3.0699e-05	4.51288	2.6845	TRUE
Keywords	NAD	720	22	26	5	6.2937	0.00065244	0.022717	1.64365	2.65391	TRUE
Gene Ontology (biological process)	cell differentiation [GO:0030154]	720	22	16	3	6.1364	0.0097891	0.90189	0.0448464	2.61739	FALSE
Gene Ontology (molecular function)	zinc ion binding [GO:0008270]	720	22	22	4	5.9504	0.0030302	0.35112	0.454544	2.57299	FALSE
Gene Ontology (cellular component)	secretory granule lumen [GO:0034774]	720	22	11	2	5.9504	0.03801	0.92657	0.0331218	2.57299	FALSE
Keywords	Neuropathy	720	22	11	2	5.9504	0.03801	0.3991	0.398918	2.57299	FALSE
Keywords	DNA damage	720	22	34	6	5.7754	0.00027727	0.013101	1.8827	2.52992	TRUE
Gene Ontology (biological process)	rRNA processing [GO:0006364]	720	22	6	1	5.4545	0.15801	0.96944	0.0134791	2.44745	FALSE
Gene Ontology (biological process)	neuron apoptotic process [GO:0051402]	720	22	6	1	5.4545	0.15801	0.96944	0.0134791	2.44745	FALSE
Gene Ontology (biological process)	regulation of cell cycle [GO:0051726]	720	22	6	1	5.4545	0.15801	0.96944	0.0134791	2.44745	FALSE
Keywords	Thiol protease	720	22	6	1	5.4545	0.15801	0.86522	0.0628735	2.44745	FALSE
Keywords	Ubl conjugation pathway	720	22	30	5	5.4545	0.0012797	0.032248	1.4915	2.44745	TRUE
Gene Ontology (biological process)	cellular response to type II interferon [GO:0071346]	720	22	6	1	5.4545	0.15801	0.96944	0.0134791	2.44745	FALSE
Gene Ontology (cellular component)	nuclear body [GO:0016604]	720	22	12	2	5.4545	0.044325	0.94763	0.0233612	2.44745	FALSE
Gene Ontology (molecular function)	protein folding chaperone [GO:0044183]	720	22	6	1	5.4545	0.15801	0.96944	0.0134791	2.44745	FALSE
Gene Ontology (molecular function)	cysteine-type deubiquitinase activity [GO:0004843]	720	22	6	1	5.4545	0.15801	0.96944	0.0134791	2.44745	FALSE
Gene Ontology (biological process)	protein deubiquitination [GO:0016579]	720	22	6	1	5.4545	0.15801	0.96944	0.0134791	2.44745	FALSE
Gene Ontology (cellular component)	ficolin-1-rich granule lumen [GO:1904813]	720	22	12	2	5.4545	0.044325	0.94763	0.0233612	2.44745	FALSE
Gene Ontology (molecular function)	double-stranded DNA binding [GO:0003690]	720	22	6	1	5.4545	0.15801	0.96944	0.0134791	2.44745	FALSE
Gene Ontology (cellular component)	transcription regulator complex [GO:0005667]	720	22	6	1	5.4545	0.15801	0.96944	0.0134791	2.44745	FALSE
Keywords	Nuclear pore complex	720	22	6	1	5.4545	0.15801	0.86522	0.0628735	2.44745	FALSE
Gene Ontology (biological process)	actin cytoskeleton organization [GO:0030036]	720	22	13	2	5.035	0.050904	0.96944	0.0134791	2.33199	FALSE
Gene Ontology (biological process)	DNA damage response [GO:0006974]	720	22	20	3	4.9091	0.017858	0.90189	0.0448464	2.29546	FALSE
Keywords	Chromosomal rearrangement	720	22	7	1	4.6753	0.17893	0.907	0.0423927	2.22506	FALSE
Gene Ontology (biological process)	peptidyl-serine phosphorylation [GO:0018105]	720	22	7	1	4.6753	0.17893	0.96944	0.0134791	2.22506	FALSE
Keywords	Antiviral defense	720	22	7	1	4.6753	0.17893	0.907	0.0423927	2.22506	FALSE
Gene Ontology (molecular function)	microtubule binding [GO:0008017]	720	22	14	2	4.6753	0.057708	0.96944	0.0134791	2.22506	FALSE
Keywords	Cell junction	720	22	21	3	4.6753	0.020269	0.26419	0.578084	2.22506	FALSE
Gene Ontology (biological process)	cellular response to UV [GO:0034644]	720	22	7	1	4.6753	0.17893	0.96944	0.0134791	2.22506	FALSE
Gene Ontology (cellular component)	postsynaptic density [GO:0014069]	720	22	7	1	4.6753	0.17893	0.96944	0.0134791	2.22506	FALSE
Gene Ontology (biological process)	negative regulation of translation [GO:0017148]	720	22	7	1	4.6753	0.17893	0.96944	0.0134791	2.22506	FALSE
Gene Ontology (biological process)	macroautophagy [GO:0016236]	720	22	7	1	4.6753	0.17893	0.96944	0.0134791	2.22506	FALSE
Gene Ontology (biological process)	intracellular signal transduction [GO:0035556]	720	22	7	1	4.6753	0.17893	0.96944	0.0134791	2.22506	FALSE
Gene Ontology (biological process)	mitotic spindle organization [GO:0007052]	720	22	7	1	4.6753	0.17893	0.96944	0.0134791	2.22506	FALSE
Keywords	SH3 domain	720	22	7	1	4.6753	0.17893	0.907	0.0423927	2.22506	FALSE
Gene Ontology (molecular function)	ubiquitin binding [GO:0043130]	720	22	7	1	4.6753	0.17893	0.96944	0.0134791	2.22506	FALSE
Gene Ontology (cellular component)	autophagosome [GO:0005776]	720	22	7	1	4.6753	0.17893	0.96944	0.0134791	2.22506	FALSE
Gene Ontology (molecular function)	histone deacetylase binding [GO:0042826]	720	22	7	1	4.6753	0.17893	0.96944	0.0134791	2.22506	FALSE
Gene Ontology (molecular function)	SH3 domain binding [GO:0017124]	720	22	7	1	4.6753	0.17893	0.96944	0.0134791	2.22506	FALSE
Gene Ontology (molecular function)	enzyme binding [GO:0019899]	720	22	29	4	4.5141	0.0081876	0.6325	0.198939	2.17444	FALSE
Gene Ontology (biological process)	protein import into nucleus [GO:0006606]	720	22	8	1	4.0909	0.19846	0.96944	0.0134791	2.03242	FALSE
Gene Ontology (biological process)	protein localization [GO:0008104]	720	22	8	1	4.0909	0.19846	0.96944	0.0134791	2.03242	FALSE
Gene Ontology (cellular component)	axon [GO:0030424]	720	22	16	2	4.0909	0.071845	0.96944	0.0134791	2.03242	FALSE
Gene Ontology (cellular component)	chromosome [GO:0005694]	720	22	8	1	4.0909	0.19846	0.96944	0.0134791	2.03242	FALSE
Gene Ontology (biological process)	protein ubiquitination [GO:0016567]	720	22	16	2	4.0909	0.071845	0.96944	0.0134791	2.03242	FALSE
Gene Ontology (biological process)	chromatin remodeling [GO:0006338]	720	22	8	1	4.0909	0.19846	0.96944	0.0134791	2.03242	FALSE
Gene Ontology (biological process)	neural tube closure [GO:0001843]	720	22	8	1	4.0909	0.19846	0.96944	0.0134791	2.03242	FALSE
Gene Ontology (cellular component)	nuclear membrane [GO:0031965]	720	22	16	2	4.0909	0.071845	0.96944	0.0134791	2.03242	FALSE
Keywords	Neurodegeneration	720	22	24	3	4.0909	0.028394	0.34622	0.460648	2.03242	FALSE
Keywords	Chromosome	720	22	40	5	4.0909	0.0045966	0.091449	1.03882	2.03242	FALSE
Gene Ontology (biological process)	double-strand break repair via homologous recombination [GO:0000724]	720	22	8	1	4.0909	0.19846	0.96944	0.0134791	2.03242	FALSE
Gene Ontology (cellular component)	cytoplasmic vesicle [GO:0031410]	720	22	16	2	4.0909	0.071845	0.96944	0.0134791	2.03242	FALSE
Keywords	Differentiation	720	22	25	3	3.9273	0.031385	0.34893	0.457262	1.97354	FALSE
Keywords	Mitosis	720	22	26	3	3.7762	0.034509	0.3727	0.428641	1.91694	FALSE
Gene Ontology (biological process)	negative regulation of transcription by RNA polymerase II [GO:0000122]	720	22	26	3	3.7762	0.034509	0.96944	0.0134791	1.91694	FALSE
Gene Ontology (cellular component)	apical plasma membrane [GO:0016324]	720	22	9	1	3.6364	0.21669	0.96944	0.0134791	1.86251	FALSE
Gene Ontology (cellular component)	late endosome [GO:0005770]	720	22	9	1	3.6364	0.21669	0.96944	0.0134791	1.86251	FALSE
Gene Ontology (biological process)	endosomal transport [GO:0016197]	720	22	9	1	3.6364	0.21669	0.96944	0.0134791	1.86251	FALSE
Gene Ontology (cellular component)	ribosome [GO:0005840]	720	22	9	1	3.6364	0.21669	0.96944	0.0134791	1.86251	FALSE
Gene Ontology (cellular component)	nuclear pore [GO:0005643]	720	22	9	1	3.6364	0.21669	0.96944	0.0134791	1.86251	FALSE
Gene Ontology (biological process)	response to hypoxia [GO:0001666]	720	22	9	1	3.6364	0.21669	0.96944	0.0134791	1.86251	FALSE
Gene Ontology (biological process)	response to xenobiotic stimulus [GO:0009410]	720	22	9	1	3.6364	0.21669	0.96944	0.0134791	1.86251	FALSE
Keywords	Hydroxylation	720	22	9	1	3.6364	0.21669	0.97202	0.0123248	1.86251	FALSE
Gene Ontology (biological process)	positive regulation of transcription by RNA polymerase II [GO:0045944]	720	22	28	3	3.5065	0.041131	0.96944	0.0134791	1.81003	FALSE
Gene Ontology (molecular function)	DNA binding [GO:0003677]	720	22	57	6	3.445	0.0043086	0.44378	0.352832	1.7845	FALSE
Gene Ontology (cellular component)	nuclear envelope [GO:0005635]	720	22	19	2	3.445	0.093888	0.96944	0.0134791	1.7845	FALSE
Gene Ontology (biological process)	mitochondrion organization [GO:0007005]	720	22	10	1	3.2727	0.23365	0.96944	0.0134791	1.71048	FALSE
Keywords	Translation regulation	720	22	10	1	3.2727	0.23365	0.97202	0.0123248	1.71048	FALSE
Gene Ontology (biological process)	negative regulation of protein ubiquitination [GO:0031397]	720	22	10	1	3.2727	0.23365	0.96944	0.0134791	1.71048	FALSE
Gene Ontology (cellular component)	endoplasmic reticulum-Golgi intermediate compartment membrane [GO:0033116]	720	22	10	1	3.2727	0.23365	0.96944	0.0134791	1.71048	FALSE
Keywords	Spermatogenesis	720	22	10	1	3.2727	0.23365	0.97202	0.0123248	1.71048	FALSE
Gene Ontology (cellular component)	peroxisomal membrane [GO:0005778]	720	22	10	1	3.2727	0.23365	0.96944	0.0134791	1.71048	FALSE
Gene Ontology (molecular function)	protein-macromolecule adaptor activity [GO:0030674]	720	22	10	1	3.2727	0.23365	0.96944	0.0134791	1.71048	FALSE
Gene Ontology (molecular function)	protein domain specific binding [GO:0019904]	720	22	21	2	3.1169	0.10881	0.96944	0.0134791	1.64011	FALSE
Keywords	Transferase	720	22	86	8	3.0444	0.00191	0.045123	1.3456	1.60616	TRUE
Gene Ontology (cellular component)	P-body [GO:0000932]	720	22	11	1	2.9752	0.24942	0.96944	0.0134791	1.57299	FALSE
Keywords	Lysosome	720	22	11	1	2.9752	0.24942	0.97202	0.0123248	1.57299	FALSE
Keywords	Apoptosis	720	22	33	3	2.9752	0.059576	0.52371	0.280909	1.57299	FALSE
Gene Ontology (biological process)	cellular response to oxidative stress [GO:0034599]	720	22	11	1	2.9752	0.24942	0.96944	0.0134791	1.57299	FALSE
Gene Ontology (cellular component)	chromatin [GO:0000785]	720	22	22	2	2.9752	0.11627	0.96944	0.0134791	1.57299	FALSE
Gene Ontology (molecular function)	sequence-specific DNA binding [GO:0043565]	720	22	11	1	2.9752	0.24942	0.96944	0.0134791	1.57299	FALSE
Gene Ontology (biological process)	defense response to virus [GO:0051607]	720	22	11	1	2.9752	0.24942	0.96944	0.0134791	1.57299	FALSE
Keywords	Proteasome	720	22	11	1	2.9752	0.24942	0.97202	0.0123248	1.57299	FALSE
Keywords	mRNA transport	720	22	11	1	2.9752	0.24942	0.97202	0.0123248	1.57299	FALSE
Keywords	Metal-binding	720	22	134	12	2.9308	0.00010977	0.0069157	2.16016	1.55129	TRUE
Keywords	DNA-binding	720	22	56	5	2.9221	0.017715	0.23915	0.62133	1.54701	FALSE
Gene Ontology (molecular function)	metal ion binding [GO:0046872]	720	22	90	8	2.9091	0.0025513	0.33786	0.471263	1.54057	FALSE
Keywords	Cell projection	720	22	34	3	2.8877	0.063534	0.54582	0.262951	1.52992	FALSE
Gene Ontology (biological process)	positive regulation of DNA-templated transcription [GO:0045893]	720	22	23	2	2.8458	0.12369	0.96944	0.0134791	1.50883	FALSE
Keywords	DNA replication	720	22	23	2	2.8458	0.12369	0.80534	0.0940207	1.50883	FALSE
Gene Ontology (molecular function)	protein kinase binding [GO:0019901]	720	22	23	2	2.8458	0.12369	0.96944	0.0134791	1.50883	FALSE
Gene Ontology (biological process)	cell division [GO:0051301]	720	22	35	3	2.8052	0.067566	0.96944	0.0134791	1.4881	FALSE
Keywords	Cell division	720	22	35	3	2.8052	0.067566	0.56755	0.245996	1.4881	FALSE
Gene Ontology (cellular component)	actin cytoskeleton [GO:0015629]	720	22	12	1	2.7273	0.26403	0.96944	0.0134791	1.44747	FALSE
Gene Ontology (biological process)	protein stabilization [GO:0050821]	720	22	12	1	2.7273	0.26403	0.96944	0.0134791	1.44747	FALSE
Gene Ontology (biological process)	translation [GO:0006412]	720	22	12	1	2.7273	0.26403	0.96944	0.0134791	1.44747	FALSE
Gene Ontology (cellular component)	nucleolus [GO:0005730]	720	22	48	4	2.7273	0.040351	0.92657	0.0331218	1.44747	FALSE
Gene Ontology (biological process)	protein localization to plasma membrane [GO:0072659]	720	22	12	1	2.7273	0.26403	0.96944	0.0134791	1.44747	FALSE
Gene Ontology (cellular component)	vesicle [GO:0031982]	720	22	12	1	2.7273	0.26403	0.96944	0.0134791	1.44747	FALSE
Gene Ontology (biological process)	mRNA transport [GO:0051028]	720	22	12	1	2.7273	0.26403	0.96944	0.0134791	1.44747	FALSE
Keywords	Cytoplasmic vesicle	720	22	26	2	2.5175	0.14558	0.82136	0.0854665	1.33199	FALSE
Gene Ontology (molecular function)	structural constituent of ribosome [GO:0003735]	720	22	13	1	2.5175	0.27755	0.96944	0.0134791	1.33199	FALSE
Gene Ontology (cellular component)	lysosome [GO:0005764]	720	22	13	1	2.5175	0.27755	0.96944	0.0134791	1.33199	FALSE
Gene Ontology (biological process)	mitotic cell cycle [GO:0000278]	720	22	13	1	2.5175	0.27755	0.96944	0.0134791	1.33199	FALSE
Keywords	Translocation	720	22	13	1	2.5175	0.27755	0.97202	0.0123248	1.33199	FALSE
Keywords	Actin-binding	720	22	13	1	2.5175	0.27755	0.97202	0.0123248	1.33199	FALSE
Keywords	Ubl conjugation	720	22	160	12	2.4545	0.00063492	0.022717	1.64365	1.29543	TRUE
Gene Ontology (molecular function)	identical protein binding [GO:0042802]	720	22	95	7	2.4115	0.013235	0.70812	0.149893	1.26993	FALSE
Keywords	Synapse	720	22	14	1	2.3377	0.29002	0.97202	0.0123248	1.22509	FALSE
Keywords	Developmental protein	720	22	14	1	2.3377	0.29002	0.97202	0.0123248	1.22509	FALSE
Keywords	Protease	720	22	14	1	2.3377	0.29002	0.97202	0.0123248	1.22509	FALSE
Gene Ontology (cellular component)	perinuclear region of cytoplasm [GO:0048471]	720	22	44	3	2.2314	0.10598	0.96944	0.0134791	1.15795	FALSE
Keywords	Cell cycle	720	22	45	3	2.1818	0.11036	0.75471	0.12222	1.12552	FALSE
Keywords	Ribosomal protein	720	22	15	1	2.1818	0.30149	0.97202	0.0123248	1.12552	FALSE
Gene Ontology (molecular function)	protein serine/threonine kinase activity [GO:0004674]	720	22	15	1	2.1818	0.30149	0.96944	0.0134791	1.12552	FALSE
Gene Ontology (cellular component)	adherens junction [GO:0005912]	720	22	15	1	2.1818	0.30149	0.96944	0.0134791	1.12552	FALSE
Gene Ontology (cellular component)	dendrite [GO:0030425]	720	22	15	1	2.1818	0.30149	0.96944	0.0134791	1.12552	FALSE
Gene Ontology (biological process)	apoptotic process [GO:0006915]	720	22	30	2	2.1818	0.17331	0.96944	0.0134791	1.12552	FALSE
Keywords	Repeat	720	22	141	9	2.089	0.01153	0.17378	0.76	1.06281	FALSE
Gene Ontology (cellular component)	synapse [GO:0045202]	720	22	16	1	2.0455	0.31201	0.96944	0.0134791	1.03245	FALSE
Keywords	Cytoskeleton	720	22	64	4	2.0455	0.084908	0.65308	0.185034	1.03245	FALSE
Gene Ontology (cellular component)	lipid droplet [GO:0005811]	720	22	16	1	2.0455	0.31201	0.96944	0.0134791	1.03245	FALSE
Gene Ontology (biological process)	spermatogenesis [GO:0007283]	720	22	16	1	2.0455	0.31201	0.96944	0.0134791	1.03245	FALSE
Keywords	Activator	720	22	16	1	2.0455	0.31201	0.97202	0.0123248	1.03245	FALSE
Gene Ontology (molecular function)	chromatin binding [GO:0003682]	720	22	17	1	1.9251	0.32163	0.96944	0.0134791	0.944933	FALSE
Gene Ontology (biological process)	vesicle-mediated transport [GO:0016192]	720	22	17	1	1.9251	0.32163	0.96944	0.0134791	0.944933	FALSE
Gene Ontology (molecular function)	cadherin binding [GO:0045296]	720	22	34	2	1.9251	0.19864	0.96944	0.0134791	0.944933	FALSE
Gene Ontology (molecular function)	single-stranded DNA binding [GO:0003697]	720	22	17	1	1.9251	0.32163	0.96944	0.0134791	0.944933	FALSE
Keywords	Nucleus	720	22	274	16	1.9111	0.00069775	0.022717	1.64365	0.934403	TRUE
Keywords	Golgi apparatus	720	22	52	3	1.8881	0.14061	0.80534	0.0940207	0.916935	FALSE
Gene Ontology (biological process)	DNA replication [GO:0006260]	720	22	18	1	1.8182	0.33037	0.96944	0.0134791	0.862511	FALSE
Gene Ontology (biological process)	microtubule cytoskeleton organization [GO:0000226]	720	22	18	1	1.8182	0.33037	0.96944	0.0134791	0.862511	FALSE
Gene Ontology (cellular component)	extracellular region [GO:0005576]	720	22	36	2	1.8182	0.21025	0.96944	0.0134791	0.862511	FALSE
Gene Ontology (biological process)	positive regulation of apoptotic process [GO:0043065]	720	22	18	1	1.8182	0.33037	0.96944	0.0134791	0.862511	FALSE
Gene Ontology (biological process)	protein phosphorylation [GO:0006468]	720	22	18	1	1.8182	0.33037	0.96944	0.0134791	0.862511	FALSE
Keywords	Cytoplasm	720	22	273	15	1.7982	0.0026018	0.057853	1.23767	0.846553	FALSE
Keywords	Isopeptide bond	720	22	130	7	1.7622	0.052767	0.52371	0.280909	0.817378	FALSE
Gene Ontology (cellular component)	extracellular exosome [GO:0070062]	720	22	131	7	1.7488	0.054329	0.96795	0.0141471	0.806365	FALSE
Gene Ontology (molecular function)	actin binding [GO:0003779]	720	22	19	1	1.7225	0.33829	0.96944	0.0134791	0.784504	FALSE
Keywords	Coiled coil	720	22	96	5	1.7045	0.09727	0.70099	0.154288	0.769349	FALSE
Gene Ontology (cellular component)	nucleus [GO:0005634]	720	22	291	15	1.687	0.0052014	0.53748	0.269638	0.75446	FALSE
Gene Ontology (cellular component)	Golgi membrane [GO:0000139]	720	22	39	2	1.6783	0.2262	0.96944	0.0134791	0.747001	FALSE
Gene Ontology (cellular component)	protein-containing complex [GO:0032991]	720	22	41	2	1.5965	0.23582	0.96944	0.0134791	0.674913	FALSE
Gene Ontology (cellular component)	intracellular membrane-bounded organelle [GO:0043231]	720	22	41	2	1.5965	0.23582	0.96944	0.0134791	0.674913	FALSE
Gene Ontology (cellular component)	cytoplasm [GO:0005737]	720	22	247	12	1.59	0.024637	0.78935	0.10273	0.669027	FALSE
Keywords	Transcription regulation	720	22	62	3	1.5836	0.17996	0.907	0.0423927	0.663208	FALSE
Gene Ontology (molecular function)	ATP hydrolysis activity [GO:0016887]	720	22	43	2	1.5222	0.2446	0.96944	0.0134791	0.606158	FALSE
Gene Ontology (cellular component)	ribonucleoprotein complex [GO:1990904]	720	22	22	1	1.4876	0.3575	0.96944	0.0134791	0.572987	FALSE
Gene Ontology (cellular component)	cytoskeleton [GO:0005856]	720	22	22	1	1.4876	0.3575	0.96944	0.0134791	0.572987	FALSE
Gene Ontology (cellular component)	cytosol [GO:0005829]	720	22	310	14	1.478	0.025491	0.78935	0.10273	0.563646	FALSE
Gene Ontology (cellular component)	nucleoplasm [GO:0005654]	720	22	225	10	1.4545	0.0632	0.96944	0.0134791	0.540523	FALSE
Keywords	Intellectual disability	720	22	46	2	1.4229	0.2562	0.97202	0.0123248	0.508834	FALSE
Gene Ontology (cellular component)	microtubule cytoskeleton [GO:0015630]	720	22	23	1	1.4229	0.36251	0.96944	0.0134791	0.508834	FALSE
Keywords	Transcription	720	22	69	3	1.4229	0.20288	0.97202	0.0123248	0.508834	FALSE
Gene Ontology (cellular component)	microtubule [GO:0005874]	720	22	23	1	1.4229	0.36251	0.96944	0.0134791	0.508834	FALSE
Gene Ontology (molecular function)	RNA binding [GO:0003723]	720	22	141	6	1.3926	0.12965	0.96944	0.0134791	0.477781	FALSE
Keywords	3D-structure	720	22	452	19	1.3757	0.010654	0.17378	0.76	0.460166	FALSE
Gene Ontology (cellular component)	Golgi apparatus [GO:0005794]	720	22	48	2	1.3636	0.26289	0.96944	0.0134791	0.447421	FALSE
Keywords	Microtubule	720	22	24	1	1.3636	0.36687	0.97202	0.0123248	0.447421	FALSE
Gene Ontology (biological process)	negative regulation of DNA-templated transcription [GO:0045892]	720	22	25	1	1.3091	0.37063	0.96944	0.0134791	0.388575	FALSE
Gene Ontology (cellular component)	plasma membrane [GO:0005886]	720	22	125	5	1.3091	0.16441	0.96944	0.0134791	0.388575	FALSE
Keywords	Ribonucleoprotein	720	22	25	1	1.3091	0.37063	0.97202	0.0123248	0.388575	FALSE
Keywords	Oxidoreductase	720	22	52	2	1.2587	0.27378	0.97202	0.0123248	0.331934	FALSE
Keywords	Direct protein sequencing	720	22	212	8	1.235	0.1382	0.80534	0.0940207	0.304511	FALSE
Gene Ontology (molecular function)	ubiquitin protein ligase binding [GO:0031625]	720	22	27	1	1.2121	0.37644	0.96944	0.0134791	0.277509	FALSE
Keywords	Endosome	720	22	28	1	1.1688	0.37855	0.97202	0.0123248	0.225028	FALSE
Gene Ontology (biological process)	protein transport [GO:0015031]	720	22	28	1	1.1688	0.37855	0.96944	0.0134791	0.225028	FALSE
Gene Ontology (molecular function)	protein homodimerization activity [GO:0042803]	720	22	28	1	1.1688	0.37855	0.96944	0.0134791	0.225028	FALSE
Keywords	Phosphoprotein	720	22	505	18	1.1665	0.097125	0.70099	0.154288	0.222186	FALSE
Keywords	Proteomics identification	720	22	437	15	1.1234	0.13899	0.80534	0.0940207	0.167872	FALSE
Gene Ontology (molecular function)	protein-containing complex binding [GO:0044877]	720	22	30	1	1.0909	0.38133	0.96944	0.0134791	0.125519	FALSE
Keywords	Cell membrane	720	22	63	2	1.039	0.28789	0.97202	0.0123248	0.0551957	FALSE
Keywords	Acetylation	720	22	353	11	1.0198	0.17009	0.90553	0.0430972	0.0282862	FALSE
Keywords	Reference proteome	720	22	720	22	1	1	1	0	0	FALSE
Keywords	ATP-binding	720	22	100	3	0.98182	0.24449	0.97202	0.0123248	-0.0264695	FALSE
Keywords	RNA-binding	720	22	67	2	0.97693	0.28793	0.97202	0.0123248	-0.0336729	FALSE
Keywords	Alternative splicing	720	22	455	13	0.93506	0.16023	0.86522	0.0628735	-0.0968692	FALSE
Gene Ontology (molecular function)	ATP binding [GO:0005524]	720	22	105	3	0.93506	0.24247	0.96944	0.0134791	-0.0968692	FALSE
Gene Ontology (cellular component)	focal adhesion [GO:0005925]	720	22	35	1	0.93506	0.38101	0.96944	0.0134791	-0.0968692	FALSE
Keywords	Nucleotide-binding	720	22	148	4	0.88452	0.21023	0.97202	0.0123248	-0.177033	FALSE
Keywords	Hydrolase	720	22	86	2	0.7611	0.26136	0.97202	0.0123248	-0.393842	FALSE
Keywords	Membrane	720	22	275	6	0.71405	0.10463	0.73241	0.135246	-0.485903	FALSE
Keywords	Methylation	720	22	98	2	0.6679	0.23056	0.97202	0.0123248	-0.582296	FALSE
Keywords	Disease variant	720	22	205	4	0.63858	0.11479	0.76122	0.11849	-0.647061	FALSE
Keywords	Glycoprotein	720	22	52	1	0.62937	0.33129	0.97202	0.0123248	-0.66802	FALSE
Gene Ontology (cellular component)	membrane [GO:0016020]	720	22	219	4	0.59776	0.090435	0.96944	0.0134791	-0.742362	FALSE
Keywords	Host-virus interaction	720	22	56	1	0.58442	0.31389	0.97202	0.0123248	-0.774923	FALSE
Keywords	Protein transport	720	22	56	1	0.58442	0.31389	0.97202	0.0123248	-0.774923	FALSE
Gene Ontology (cellular component)	mitochondrion [GO:0005739]	720	22	173	3	0.56752	0.11428	0.96944	0.0134791	-0.817257	FALSE
Gene Ontology (cellular component)	endoplasmic reticulum [GO:0005783]	720	22	79	1	0.41427	0.20877	0.96944	0.0134791	-1.27136	FALSE
Keywords	Endoplasmic reticulum	720	22	101	1	0.32403	0.12667	0.80534	0.0940207	-1.6258	FALSE
Keywords	Transport	720	22	135	1	0.24242	0.050665	0.5176	0.286006	-2.04442	FALSE
Keywords	Mitochondrion	720	22	169	1	0.19365	0.017632	0.23915	0.62133	-2.36848	FALSE
Gene Ontology (biological process)	early endosome to Golgi transport [GO:0034498]	720	22	2	0	0	0.93978	0.96944	0.0134791	#NAME?	FALSE
Gene Ontology (biological process)	electron transport coupled proton transport [GO:0015990]	720	22	1	0	0	0.96944	0.96944	0.0134791	#NAME?	FALSE
Gene Ontology (biological process)	electron transport chain [GO:0022900]	720	22	1	0	0	0.96944	0.96944	0.0134791	#NAME?	FALSE
Gene Ontology (biological process)	ectopic germ cell programmed cell death [GO:0035234]	720	22	1	0	0	0.96944	0.96944	0.0134791	#NAME?	FALSE
Gene Ontology (biological process)	ectoderm development [GO:0007398]	720	22	1	0	0	0.96944	0.96944	0.0134791	#NAME?	FALSE
Gene Ontology (biological process)	eating behavior [GO:0042755]	720	22	1	0	0	0.96944	0.96944	0.0134791	#NAME?	FALSE
Gene Ontology (biological process)	early endosome to late endosome transport [GO:0045022]	720	22	1	0	0	0.96944	0.96944	0.0134791	#NAME?	FALSE
Gene Ontology (biological process)	dUTP catabolic process [GO:0046081]	720	22	1	0	0	0.96944	0.96944	0.0134791	#NAME?	FALSE
Gene Ontology (biological process)	dUMP biosynthetic process [GO:0006226]	720	22	1	0	0	0.96944	0.96944	0.0134791	#NAME?	FALSE
Gene Ontology (biological process)	dUDP biosynthetic process [GO:0006227]	720	22	1	0	0	0.96944	0.96944	0.0134791	#NAME?	FALSE
Gene Ontology (biological process)	dTTP biosynthetic process [GO:0006235]	720	22	1	0	0	0.96944	0.96944	0.0134791	#NAME?	FALSE
Gene Ontology (biological process)	dTMP biosynthetic process [GO:0006231]	720	22	1	0	0	0.96944	0.96944	0.0134791	#NAME?	FALSE
Gene Ontology (biological process)	dTDP biosynthetic process [GO:0006233]	720	22	1	0	0	0.96944	0.96944	0.0134791	#NAME?	FALSE
Gene Ontology (biological process)	double-strand break repair via synthesis-dependent strand annealing [GO:0045003]	720	22	1	0	0	0.96944	0.96944	0.0134791	#NAME?	FALSE
Gene Ontology (biological process)	embryo development ending in birth or egg hatching [GO:0009792]	720	22	2	0	0	0.93978	0.96944	0.0134791	#NAME?	FALSE
Gene Ontology (biological process)	embryonic body morphogenesis [GO:0010172]	720	22	1	0	0	0.96944	0.96944	0.0134791	#NAME?	FALSE
Gene Ontology (biological process)	endocytosis [GO:0006897]	720	22	8	0	0	0.7792	0.96944	0.0134791	#NAME?	FALSE
Gene Ontology (biological process)	endoplasmic reticulum organization [GO:0007029]	720	22	1	0	0	0.96944	0.96944	0.0134791	#NAME?	FALSE
Gene Ontology (biological process)	endoplasmic reticulum membrane organization [GO:0090158]	720	22	3	0	0	0.91099	0.96944	0.0134791	#NAME?	FALSE
Gene Ontology (biological process)	endoplasmic reticulum calcium ion homeostasis [GO:0032469]	720	22	2	0	0	0.93978	0.96944	0.0134791	#NAME?	FALSE
Gene Ontology (biological process)	endonucleolytic cleavage of tricistronic rRNA transcript (SSU-rRNA, 5.8S rRNA, LSU-rRNA) [GO:0000479]	720	22	1	0	0	0.96944	0.96944	0.0134791	#NAME?	FALSE
Gene Ontology (biological process)	endoderm development [GO:0007492]	720	22	2	0	0	0.93978	0.96944	0.0134791	#NAME?	FALSE
Gene Ontology (biological process)	endocytosis involved in viral entry into host cell [GO:0075509]	720	22	1	0	0	0.96944	0.96944	0.0134791	#NAME?	FALSE
Gene Ontology (biological process)	endocytic recycling [GO:0032456]	720	22	3	0	0	0.91099	0.96944	0.0134791	#NAME?	FALSE
Gene Ontology (biological process)	embryonic digit morphogenesis [GO:0042733]	720	22	1	0	0	0.96944	0.96944	0.0134791	#NAME?	FALSE
Gene Ontology (biological process)	embryonic viscerocranium morphogenesis [GO:0048703]	720	22	1	0	0	0.96944	0.96944	0.0134791	#NAME?	FALSE
Gene Ontology (biological process)	embryonic skeletal system morphogenesis [GO:0048704]	720	22	1	0	0	0.96944	0.96944	0.0134791	#NAME?	FALSE
Gene Ontology (biological process)	embryonic process involved in female pregnancy [GO:0060136]	720	22	1	0	0	0.96944	0.96944	0.0134791	#NAME?	FALSE
Gene Ontology (biological process)	embryonic neurocranium morphogenesis [GO:0048702]	720	22	1	0	0	0.96944	0.96944	0.0134791	#NAME?	FALSE
Gene Ontology (biological process)	embryonic heart tube development [GO:0035050]	720	22	1	0	0	0.96944	0.96944	0.0134791	#NAME?	FALSE
Gene Ontology (biological process)	embryonic foregut morphogenesis [GO:0048617]	720	22	1	0	0	0.96944	0.96944	0.0134791	#NAME?	FALSE
Gene Ontology (biological process)	double-strand break repair via break-induced replication [GO:0000727]	720	22	4	0	0	0.88303	0.96944	0.0134791	#NAME?	FALSE
Gene Ontology (biological process)	ether lipid biosynthetic process [GO:0008611]	720	22	2	0	0	0.93978	0.96944	0.0134791	#NAME?	FALSE
Gene Ontology (biological process)	DNA replication, removal of RNA primer [GO:0043137]	720	22	1	0	0	0.96944	0.96944	0.0134791	#NAME?	FALSE
Gene Ontology (biological process)	DNA replication initiation [GO:0006270]	720	22	6	0	0	0.82957	0.96944	0.0134791	#NAME?	FALSE
Gene Ontology (biological process)	DNA replication checkpoint signaling [GO:0000076]	720	22	4	0	0	0.88303	0.96944	0.0134791	#NAME?	FALSE
Gene Ontology (biological process)	DNA methylation-dependent heterochromatin formation [GO:0006346]	720	22	1	0	0	0.96944	0.96944	0.0134791	#NAME?	FALSE
Gene Ontology (biological process)	DNA replication-dependent chromatin assembly [GO:0006335]	720	22	1	0	0	0.96944	0.96944	0.0134791	#NAME?	FALSE
Gene Ontology (biological process)	DNA methylation [GO:0006306]	720	22	1	0	0	0.96944	0.96944	0.0134791	#NAME?	FALSE
Gene Ontology (biological process)	DNA metabolic process [GO:0006259]	720	22	1	0	0	0.96944	0.96944	0.0134791	#NAME?	FALSE
Gene Ontology (biological process)	DNA ligation [GO:0006266]	720	22	2	0	0	0.93978	0.96944	0.0134791	#NAME?	FALSE
Gene Ontology (biological process)	DNA duplex unwinding [GO:0032508]	720	22	6	0	0	0.82957	0.96944	0.0134791	#NAME?	FALSE
Gene Ontology (biological process)	DNA double-strand break processing [GO:0000729]	720	22	1	0	0	0.96944	0.96944	0.0134791	#NAME?	FALSE
Gene Ontology (biological process)	DNA dealkylation involved in DNA repair [GO:0006307]	720	22	1	0	0	0.96944	0.96944	0.0134791	#NAME?	FALSE
Gene Ontology (biological process)	DNA replication, synthesis of RNA primer [GO:0006269]	720	22	1	0	0	0.96944	0.96944	0.0134791	#NAME?	FALSE
Gene Ontology (biological process)	DNA strand elongation involved in DNA replication [GO:0006271]	720	22	5	0	0	0.8559	0.96944	0.0134791	#NAME?	FALSE
Gene Ontology (biological process)	double-strand break repair via alternative nonhomologous end joining [GO:0097681]	720	22	1	0	0	0.96944	0.96944	0.0134791	#NAME?	FALSE
Gene Ontology (biological process)	dolichol metabolic process [GO:0019348]	720	22	1	0	0	0.96944	0.96944	0.0134791	#NAME?	FALSE
Gene Ontology (biological process)	dorsal root ganglion development [GO:1990791]	720	22	1	0	0	0.96944	0.96944	0.0134791	#NAME?	FALSE
Gene Ontology (biological process)	dopamine receptor signaling pathway [GO:0007212]	720	22	1	0	0	0.96944	0.96944	0.0134791	#NAME?	FALSE
Gene Ontology (biological process)	dopamine metabolic process [GO:0042417]	720	22	1	0	0	0.96944	0.96944	0.0134791	#NAME?	FALSE
Gene Ontology (biological process)	dopamine catabolic process [GO:0042420]	720	22	1	0	0	0.96944	0.96944	0.0134791	#NAME?	FALSE
Gene Ontology (biological process)	dolichol-linked oligosaccharide biosynthetic process [GO:0006488]	720	22	1	0	0	0.96944	0.96944	0.0134791	#NAME?	FALSE
Gene Ontology (biological process)	DNA-templated transcription termination [GO:0006353]	720	22	1	0	0	0.96944	0.96944	0.0134791	#NAME?	FALSE
Gene Ontology (biological process)	DNA strand resection involved in replication fork processing [GO:0110025]	720	22	1	0	0	0.96944	0.96944	0.0134791	#NAME?	FALSE
Gene Ontology (biological process)	DNA-templated transcription [GO:0006351]	720	22	4	0	0	0.88303	0.96944	0.0134791	#NAME?	FALSE
Gene Ontology (biological process)	DNA unwinding involved in DNA replication [GO:0006268]	720	22	4	0	0	0.88303	0.96944	0.0134791	#NAME?	FALSE
Gene Ontology (biological process)	DNA synthesis involved in UV-damage excision repair [GO:1904161]	720	22	1	0	0	0.96944	0.96944	0.0134791	#NAME?	FALSE
Gene Ontology (biological process)	DNA synthesis involved in mitotic DNA replication [GO:1904860]	720	22	1	0	0	0.96944	0.96944	0.0134791	#NAME?	FALSE
Gene Ontology (biological process)	DNA synthesis involved in DNA repair [GO:0000731]	720	22	2	0	0	0.93978	0.96944	0.0134791	#NAME?	FALSE
Gene Ontology (biological process)	endoplasmic reticulum stress-induced pre-emptive quality control [GO:0061857]	720	22	2	0	0	0.93978	0.96944	0.0134791	#NAME?	FALSE
Gene Ontology (biological process)	endoplasmic reticulum to Golgi vesicle-mediated transport [GO:0006888]	720	22	24	0	0	0.46901	0.96944	0.0134791	#NAME?	FALSE
Gene Ontology (biological process)	endoplasmic reticulum tubular network organization [GO:0071786]	720	22	1	0	0	0.96944	0.96944	0.0134791	#NAME?	FALSE
Gene Ontology (biological process)	establishment of endothelial barrier [GO:0061028]	720	22	1	0	0	0.96944	0.96944	0.0134791	#NAME?	FALSE
Gene Ontology (biological process)	establishment of mitotic spindle orientation [GO:0000132]	720	22	2	0	0	0.93978	0.96944	0.0134791	#NAME?	FALSE
Gene Ontology (biological process)	establishment of mitotic spindle localization [GO:0040001]	720	22	2	0	0	0.93978	0.96944	0.0134791	#NAME?	FALSE
Gene Ontology (biological process)	establishment of localization in cell [GO:0051649]	720	22	4	0	0	0.88303	0.96944	0.0134791	#NAME?	FALSE
Gene Ontology (biological process)	establishment of Golgi localization [GO:0051683]	720	22	1	0	0	0.96944	0.96944	0.0134791	#NAME?	FALSE
Gene Ontology (biological process)	establishment of epithelial cell polarity [GO:0090162]	720	22	2	0	0	0.93978	0.96944	0.0134791	#NAME?	FALSE
Gene Ontology (biological process)	establishment of epithelial cell apical/basal polarity [GO:0045198]	720	22	3	0	0	0.91099	0.96944	0.0134791	#NAME?	FALSE
Gene Ontology (biological process)	establishment of centrosome localization [GO:0051660]	720	22	1	0	0	0.96944	0.96944	0.0134791	#NAME?	FALSE
Gene Ontology (biological process)	establishment of neuroblast polarity [GO:0045200]	720	22	1	0	0	0.96944	0.96944	0.0134791	#NAME?	FALSE
Gene Ontology (biological process)	establishment of cell polarity [GO:0030010]	720	22	1	0	0	0.96944	0.96944	0.0134791	#NAME?	FALSE
Gene Ontology (biological process)	establishment of apical/basal cell polarity [GO:0035089]	720	22	1	0	0	0.96944	0.96944	0.0134791	#NAME?	FALSE
Gene Ontology (biological process)	ESCRT III complex disassembly [GO:1904903]	720	22	2	0	0	0.93978	0.96944	0.0134791	#NAME?	FALSE
Gene Ontology (biological process)	ESCRT complex disassembly [GO:1904896]	720	22	1	0	0	0.96944	0.96944	0.0134791	#NAME?	FALSE
Gene Ontology (biological process)	erythrocyte maturation [GO:0043249]	720	22	2	0	0	0.93978	0.96944	0.0134791	#NAME?	FALSE
Gene Ontology (biological process)	establishment of monopolar cell polarity [GO:0061162]	720	22	1	0	0	0.96944	0.96944	0.0134791	#NAME?	FALSE
Gene Ontology (biological process)	establishment of protein localization [GO:0045184]	720	22	4	0	0	0.88303	0.96944	0.0134791	#NAME?	FALSE
Gene Ontology (biological process)	endoplasmic reticulum unfolded protein response [GO:0030968]	720	22	5	0	0	0.8559	0.96944	0.0134791	#NAME?	FALSE
Gene Ontology (biological process)	establishment or maintenance of cell polarity [GO:0007163]	720	22	5	0	0	0.8559	0.96944	0.0134791	#NAME?	FALSE
Gene Ontology (biological process)	estrous cycle [GO:0044849]	720	22	1	0	0	0.96944	0.96944	0.0134791	#NAME?	FALSE
Gene Ontology (biological process)	estrogen biosynthetic process [GO:0006703]	720	22	2	0	0	0.93978	0.96944	0.0134791	#NAME?	FALSE
Gene Ontology (biological process)	establishment or maintenance of transmembrane electrochemical gradient [GO:0010248]	720	22	1	0	0	0.96944	0.96944	0.0134791	#NAME?	FALSE
Gene Ontology (biological process)	establishment or maintenance of microtubule cytoskeleton polarity [GO:0030951]	720	22	1	0	0	0.96944	0.96944	0.0134791	#NAME?	FALSE
Gene Ontology (biological process)	establishment of T cell polarity [GO:0001768]	720	22	1	0	0	0.96944	0.96944	0.0134791	#NAME?	FALSE
Gene Ontology (biological process)	establishment of protein localization to endoplasmic reticulum membrane [GO:0097051]	720	22	1	0	0	0.96944	0.96944	0.0134791	#NAME?	FALSE
Gene Ontology (biological process)	establishment of synaptic specificity at neuromuscular junction [GO:0007529]	720	22	1	0	0	0.96944	0.96944	0.0134791	#NAME?	FALSE
Gene Ontology (biological process)	establishment of spindle orientation [GO:0051294]	720	22	2	0	0	0.93978	0.96944	0.0134791	#NAME?	FALSE
Gene Ontology (biological process)	establishment of Sertoli cell barrier [GO:0097368]	720	22	1	0	0	0.96944	0.96944	0.0134791	#NAME?	FALSE
Gene Ontology (biological process)	establishment of protein localization to peroxisome [GO:0072663]	720	22	1	0	0	0.96944	0.96944	0.0134791	#NAME?	FALSE
Gene Ontology (biological process)	establishment of protein localization to mitochondrion [GO:0072655]	720	22	1	0	0	0.96944	0.96944	0.0134791	#NAME?	FALSE
Gene Ontology (biological process)	establishment of protein localization to membrane [GO:0090150]	720	22	1	0	0	0.96944	0.96944	0.0134791	#NAME?	FALSE
Gene Ontology (biological process)	erythrocyte differentiation [GO:0030218]	720	22	5	0	0	0.8559	0.96944	0.0134791	#NAME?	FALSE
Gene Ontology (biological process)	erythrocyte development [GO:0048821]	720	22	1	0	0	0.96944	0.96944	0.0134791	#NAME?	FALSE
Gene Ontology (biological process)	error-prone translesion synthesis [GO:0042276]	720	22	1	0	0	0.96944	0.96944	0.0134791	#NAME?	FALSE
Gene Ontology (biological process)	endosome to lysosome transport via multivesicular body sorting pathway [GO:0032510]	720	22	1	0	0	0.96944	0.96944	0.0134791	#NAME?	FALSE
Gene Ontology (biological process)	endothelial tube lumen extension [GO:0097498]	720	22	1	0	0	0.96944	0.96944	0.0134791	#NAME?	FALSE
Gene Ontology (biological process)	endothelial cell migration [GO:0043542]	720	22	1	0	0	0.96944	0.96944	0.0134791	#NAME?	FALSE
Gene Ontology (biological process)	endothelial cell differentiation [GO:0045446]	720	22	1	0	0	0.96944	0.96944	0.0134791	#NAME?	FALSE
Gene Ontology (biological process)	endothelial cell development [GO:0001885]	720	22	1	0	0	0.96944	0.96944	0.0134791	#NAME?	FALSE
Gene Ontology (biological process)	endothelial cell chemotaxis [GO:0035767]	720	22	1	0	0	0.96944	0.96944	0.0134791	#NAME?	FALSE
Gene Ontology (biological process)	endosome transport via multivesicular body sorting pathway [GO:0032509]	720	22	1	0	0	0.96944	0.96944	0.0134791	#NAME?	FALSE
Gene Ontology (biological process)	endosome to lysosome transport of low-density lipoprotein particle [GO:0090117]	720	22	1	0	0	0.96944	0.96944	0.0134791	#NAME?	FALSE
Gene Ontology (biological process)	ERK1 and ERK2 cascade [GO:0070371]	720	22	2	0	0	0.93978	0.96944	0.0134791	#NAME?	FALSE
Gene Ontology (biological process)	endosome to lysosome transport [GO:0008333]	720	22	1	0	0	0.96944	0.96944	0.0134791	#NAME?	FALSE
Gene Ontology (biological process)	endosomal vesicle fusion [GO:0034058]	720	22	1	0	0	0.96944	0.96944	0.0134791	#NAME?	FALSE
Gene Ontology (biological process)	endoplasmic reticulum-plasma membrane tethering [GO:0061817]	720	22	1	0	0	0.96944	0.96944	0.0134791	#NAME?	FALSE
Gene Ontology (biological process)	endoplasmic reticulum-Golgi intermediate compartment organization [GO:0097111]	720	22	1	0	0	0.96944	0.96944	0.0134791	#NAME?	FALSE
Gene Ontology (biological process)	endothelin receptor signaling pathway involved in heart process [GO:0086101]	720	22	1	0	0	0.96944	0.96944	0.0134791	#NAME?	FALSE
Gene Ontology (biological process)	energy reserve metabolic process [GO:0006112]	720	22	1	0	0	0.96944	0.96944	0.0134791	#NAME?	FALSE
Gene Ontology (biological process)	eosinophil degranulation [GO:0043308]	720	22	1	0	0	0.96944	0.96944	0.0134791	#NAME?	FALSE
Gene Ontology (biological process)	epidermal cell differentiation [GO:0009913]	720	22	1	0	0	0.96944	0.96944	0.0134791	#NAME?	FALSE
Gene Ontology (biological process)	epidermal growth factor receptor signaling pathway [GO:0007173]	720	22	1	0	0	0.96944	0.96944	0.0134791	#NAME?	FALSE
Gene Ontology (biological process)	epidermis development [GO:0008544]	720	22	1	0	0	0.96944	0.96944	0.0134791	#NAME?	FALSE
Gene Ontology (biological process)	epigenetic regulation of gene expression [GO:0040029]	720	22	2	0	0	0.93978	0.96944	0.0134791	#NAME?	FALSE
Gene Ontology (biological process)	epithelial cell apoptotic process [GO:1904019]	720	22	1	0	0	0.96944	0.96944	0.0134791	#NAME?	FALSE
Gene Ontology (biological process)	epithelial cell differentiation [GO:0030855]	720	22	4	0	0	0.88303	0.96944	0.0134791	#NAME?	FALSE
Gene Ontology (biological process)	epithelial cell morphogenesis [GO:0003382]	720	22	1	0	0	0.96944	0.96944	0.0134791	#NAME?	FALSE
Gene Ontology (biological process)	epithelial cell-cell adhesion [GO:0090136]	720	22	1	0	0	0.96944	0.96944	0.0134791	#NAME?	FALSE
Gene Ontology (biological process)	epithelial structure maintenance [GO:0010669]	720	22	1	0	0	0.96944	0.96944	0.0134791	#NAME?	FALSE
Gene Ontology (biological process)	epithelial to mesenchymal transition [GO:0001837]	720	22	2	0	0	0.93978	0.96944	0.0134791	#NAME?	FALSE
Gene Ontology (biological process)	ER overload response [GO:0006983]	720	22	1	0	0	0.96944	0.96944	0.0134791	#NAME?	FALSE
Gene Ontology (biological process)	ERAD pathway [GO:0036503]	720	22	3	0	0	0.91099	0.96944	0.0134791	#NAME?	FALSE
Gene Ontology (biological process)	ER-associated misfolded protein catabolic process [GO:0071712]	720	22	4	0	0	0.88303	0.96944	0.0134791	#NAME?	FALSE
Gene Ontology (biological process)	DNA damage response, signal transduction by p53 class mediator [GO:0030330]	720	22	1	0	0	0.96944	0.96944	0.0134791	#NAME?	FALSE
Gene Ontology (biological process)	DNA damage checkpoint signaling [GO:0000077]	720	22	2	0	0	0.93978	0.96944	0.0134791	#NAME?	FALSE
Gene Ontology (biological process)	chemical synaptic transmission [GO:0007268]	720	22	1	0	0	0.96944	0.96944	0.0134791	#NAME?	FALSE
Gene Ontology (biological process)	cholesterol biosynthetic process via lathosterol [GO:0033490]	720	22	1	0	0	0.96944	0.96944	0.0134791	#NAME?	FALSE
Gene Ontology (biological process)	cholesterol biosynthetic process via desmosterol [GO:0033489]	720	22	1	0	0	0.96944	0.96944	0.0134791	#NAME?	FALSE
Gene Ontology (biological process)	cholesterol biosynthetic process [GO:0006695]	720	22	4	0	0	0.88303	0.96944	0.0134791	#NAME?	FALSE
Gene Ontology (biological process)	chloride transmembrane transport [GO:1902476]	720	22	1	0	0	0.96944	0.96944	0.0134791	#NAME?	FALSE
Gene Ontology (biological process)	chemotaxis [GO:0006935]	720	22	2	0	0	0.93978	0.96944	0.0134791	#NAME?	FALSE
Gene Ontology (biological process)	chemokine (C-X-C motif) ligand 12 signaling pathway [GO:0038146]	720	22	1	0	0	0.96944	0.96944	0.0134791	#NAME?	FALSE
Gene Ontology (biological process)	chaperone-mediated protein folding [GO:0061077]	720	22	2	0	0	0.93978	0.96944	0.0134791	#NAME?	FALSE
Gene Ontology (biological process)	cholesterol metabolic process [GO:0008203]	720	22	3	0	0	0.91099	0.96944	0.0134791	#NAME?	FALSE
Gene Ontology (biological process)	chaperone-mediated protein complex assembly [GO:0051131]	720	22	3	0	0	0.91099	0.96944	0.0134791	#NAME?	FALSE
Gene Ontology (biological process)	chaperone-mediated autophagy translocation complex disassembly [GO:1904764]	720	22	1	0	0	0.96944	0.96944	0.0134791	#NAME?	FALSE
Gene Ontology (biological process)	chaperone-mediated autophagy [GO:0061684]	720	22	2	0	0	0.93978	0.96944	0.0134791	#NAME?	FALSE
Gene Ontology (biological process)	chaperone cofactor-dependent protein refolding [GO:0051085]	720	22	7	0	0	0.80401	0.96944	0.0134791	#NAME?	FALSE
Gene Ontology (biological process)	cerebral cortex cell migration [GO:0021795]	720	22	1	0	0	0.96944	0.96944	0.0134791	#NAME?	FALSE
Gene Ontology (biological process)	cholesterol homeostasis [GO:0042632]	720	22	3	0	0	0.91099	0.96944	0.0134791	#NAME?	FALSE
Gene Ontology (biological process)	cholesterol transport [GO:0030301]	720	22	1	0	0	0.96944	0.96944	0.0134791	#NAME?	FALSE
Gene Ontology (biological process)	clathrin coat disassembly [GO:0072318]	720	22	2	0	0	0.93978	0.96944	0.0134791	#NAME?	FALSE
Gene Ontology (biological process)	chromosome organization [GO:0051276]	720	22	1	0	0	0.96944	0.96944	0.0134791	#NAME?	FALSE
Gene Ontology (biological process)	cilium movement [GO:0003341]	720	22	1	0	0	0.96944	0.96944	0.0134791	#NAME?	FALSE
Gene Ontology (biological process)	cilium assembly [GO:0060271]	720	22	4	0	0	0.88303	0.96944	0.0134791	#NAME?	FALSE
Gene Ontology (biological process)	chromosome segregation [GO:0007059]	720	22	7	0	0	0.80401	0.96944	0.0134791	#NAME?	FALSE
Gene Ontology (biological process)	chromosome passenger complex localization to kinetochore [GO:0072356]	720	22	1	0	0	0.96944	0.96944	0.0134791	#NAME?	FALSE
Gene Ontology (biological process)	chromosome condensation [GO:0030261]	720	22	1	0	0	0.96944	0.96944	0.0134791	#NAME?	FALSE
Gene Ontology (biological process)	chondrocyte development involved in endochondral bone morphogenesis [GO:0003433]	720	22	1	0	0	0.96944	0.96944	0.0134791	#NAME?	FALSE
Gene Ontology (biological process)	chromatin organization [GO:0006325]	720	22	9	0	0	0.75512	0.96944	0.0134791	#NAME?	FALSE
Gene Ontology (biological process)	chorion development [GO:0060717]	720	22	1	0	0	0.96944	0.96944	0.0134791	#NAME?	FALSE
Gene Ontology (biological process)	chordate embryonic development [GO:0043009]	720	22	1	0	0	0.96944	0.96944	0.0134791	#NAME?	FALSE
Gene Ontology (biological process)	chondroitin sulfate proteoglycan biosynthetic process [GO:0050650]	720	22	1	0	0	0.96944	0.96944	0.0134791	#NAME?	FALSE
Gene Ontology (biological process)	chondroitin sulfate biosynthetic process [GO:0030206]	720	22	1	0	0	0.96944	0.96944	0.0134791	#NAME?	FALSE
Gene Ontology (biological process)	cerebellum structural organization [GO:0021589]	720	22	1	0	0	0.96944	0.96944	0.0134791	#NAME?	FALSE
Gene Ontology (biological process)	cerebellar Purkinje cell layer development [GO:0021680]	720	22	2	0	0	0.93978	0.96944	0.0134791	#NAME?	FALSE
Gene Ontology (biological process)	cellular response to prostaglandin E stimulus [GO:0071380]	720	22	2	0	0	0.93978	0.96944	0.0134791	#NAME?	FALSE
Gene Ontology (biological process)	cellular response to staurosporine [GO:0072734]	720	22	1	0	0	0.96944	0.96944	0.0134791	#NAME?	FALSE
Gene Ontology (biological process)	cellular response to starvation [GO:0009267]	720	22	3	0	0	0.91099	0.96944	0.0134791	#NAME?	FALSE
Gene Ontology (biological process)	cellular response to sorbitol [GO:0072709]	720	22	2	0	0	0.93978	0.96944	0.0134791	#NAME?	FALSE
Gene Ontology (biological process)	cellular response to retinoic acid [GO:0071300]	720	22	3	0	0	0.91099	0.96944	0.0134791	#NAME?	FALSE
Gene Ontology (biological process)	cellular response to puromycin [GO:1905795]	720	22	1	0	0	0.96944	0.96944	0.0134791	#NAME?	FALSE
Gene Ontology (biological process)	cellular response to potassium ion [GO:0035865]	720	22	1	0	0	0.96944	0.96944	0.0134791	#NAME?	FALSE
Gene Ontology (biological process)	cerebellar granule cell differentiation [GO:0021707]	720	22	1	0	0	0.96944	0.96944	0.0134791	#NAME?	FALSE
Gene Ontology (biological process)	cellular response to phosphate starvation [GO:0016036]	720	22	1	0	0	0.96944	0.96944	0.0134791	#NAME?	FALSE
Gene Ontology (biological process)	cellular response to oxygen-glucose deprivation [GO:0090650]	720	22	1	0	0	0.96944	0.96944	0.0134791	#NAME?	FALSE
Gene Ontology (biological process)	cellular response to oxygen levels [GO:0071453]	720	22	1	0	0	0.96944	0.96944	0.0134791	#NAME?	FALSE
Gene Ontology (biological process)	cellular response to osmotic stress [GO:0071470]	720	22	2	0	0	0.93978	0.96944	0.0134791	#NAME?	FALSE
Gene Ontology (biological process)	cellular response to organic substance [GO:0071310]	720	22	1	0	0	0.96944	0.96944	0.0134791	#NAME?	FALSE
Gene Ontology (biological process)	cellular response to steroid hormone stimulus [GO:0071383]	720	22	2	0	0	0.93978	0.96944	0.0134791	#NAME?	FALSE
Gene Ontology (biological process)	cellular response to thyroxine stimulus [GO:0097069]	720	22	1	0	0	0.96944	0.96944	0.0134791	#NAME?	FALSE
Gene Ontology (biological process)	cellular response to transforming growth factor beta stimulus [GO:0071560]	720	22	2	0	0	0.93978	0.96944	0.0134791	#NAME?	FALSE
Gene Ontology (biological process)	cellular response to unfolded protein [GO:0034620]	720	22	3	0	0	0.91099	0.96944	0.0134791	#NAME?	FALSE
Gene Ontology (biological process)	cellular response to vascular endothelial growth factor stimulus [GO:0035924]	720	22	2	0	0	0.93978	0.96944	0.0134791	#NAME?	FALSE
Gene Ontology (biological process)	cellular response to virus [GO:0098586]	720	22	3	0	0	0.91099	0.96944	0.0134791	#NAME?	FALSE
Gene Ontology (biological process)	cellular response to xenobiotic stimulus [GO:0071466]	720	22	5	0	0	0.8559	0.96944	0.0134791	#NAME?	FALSE
Gene Ontology (biological process)	cellular senescence [GO:0090398]	720	22	4	0	0	0.88303	0.96944	0.0134791	#NAME?	FALSE
Gene Ontology (biological process)	central nervous system development [GO:0007417]	720	22	3	0	0	0.91099	0.96944	0.0134791	#NAME?	FALSE
Gene Ontology (biological process)	centriole assembly [GO:0098534]	720	22	2	0	0	0.93978	0.96944	0.0134791	#NAME?	FALSE
Gene Ontology (biological process)	centriole-centriole cohesion [GO:0010457]	720	22	1	0	0	0.96944	0.96944	0.0134791	#NAME?	FALSE
Gene Ontology (biological process)	centrosome cycle [GO:0007098]	720	22	2	0	0	0.93978	0.96944	0.0134791	#NAME?	FALSE
Gene Ontology (biological process)	ceramide biosynthetic process [GO:0046513]	720	22	1	0	0	0.96944	0.96944	0.0134791	#NAME?	FALSE
Gene Ontology (biological process)	clathrin coat assembly [GO:0048268]	720	22	2	0	0	0.93978	0.96944	0.0134791	#NAME?	FALSE
Gene Ontology (biological process)	clathrin-coated pit assembly [GO:1905224]	720	22	1	0	0	0.96944	0.96944	0.0134791	#NAME?	FALSE
Gene Ontology (biological process)	DNA biosynthetic process [GO:0071897]	720	22	4	0	0	0.88303	0.96944	0.0134791	#NAME?	FALSE
Gene Ontology (biological process)	definitive erythrocyte differentiation [GO:0060318]	720	22	1	0	0	0.96944	0.96944	0.0134791	#NAME?	FALSE
Gene Ontology (biological process)	dendritic spine maintenance [GO:0097062]	720	22	1	0	0	0.96944	0.96944	0.0134791	#NAME?	FALSE
Gene Ontology (biological process)	dendritic spine development [GO:0060996]	720	22	1	0	0	0.96944	0.96944	0.0134791	#NAME?	FALSE
Gene Ontology (biological process)	dendritic cell proliferation [GO:0044565]	720	22	1	0	0	0.96944	0.96944	0.0134791	#NAME?	FALSE
Gene Ontology (biological process)	dendritic cell migration [GO:0036336]	720	22	1	0	0	0.96944	0.96944	0.0134791	#NAME?	FALSE
Gene Ontology (biological process)	dendrite development [GO:0016358]	720	22	2	0	0	0.93978	0.96944	0.0134791	#NAME?	FALSE
Gene Ontology (biological process)	dendrite arborization [GO:0140059]	720	22	1	0	0	0.96944	0.96944	0.0134791	#NAME?	FALSE
Gene Ontology (biological process)	defense response to Gram-positive bacterium [GO:0050830]	720	22	2	0	0	0.93978	0.96944	0.0134791	#NAME?	FALSE
Gene Ontology (biological process)	defense response to bacterium [GO:0042742]	720	22	3	0	0	0.91099	0.96944	0.0134791	#NAME?	FALSE
Gene Ontology (biological process)	death-inducing signaling complex assembly [GO:0071550]	720	22	1	0	0	0.96944	0.96944	0.0134791	#NAME?	FALSE
Gene Ontology (biological process)	deadenylation-independent decapping of nuclear-transcribed mRNA [GO:0031087]	720	22	2	0	0	0.93978	0.96944	0.0134791	#NAME?	FALSE
Gene Ontology (biological process)	dendritic spine morphogenesis [GO:0060997]	720	22	1	0	0	0.96944	0.96944	0.0134791	#NAME?	FALSE
Gene Ontology (biological process)	deoxynucleotide transport [GO:0030302]	720	22	1	0	0	0.96944	0.96944	0.0134791	#NAME?	FALSE
Gene Ontology (biological process)	clathrin-dependent endocytosis [GO:0072583]	720	22	2	0	0	0.93978	0.96944	0.0134791	#NAME?	FALSE
Gene Ontology (biological process)	detoxification of nitrogen compound [GO:0051410]	720	22	1	0	0	0.96944	0.96944	0.0134791	#NAME?	FALSE
Gene Ontology (biological process)	dicarboxylic acid catabolic process [GO:0043649]	720	22	1	0	0	0.96944	0.96944	0.0134791	#NAME?	FALSE
Gene Ontology (biological process)	dGTP catabolic process [GO:0006203]	720	22	1	0	0	0.96944	0.96944	0.0134791	#NAME?	FALSE
Gene Ontology (biological process)	developmental process [GO:0032502]	720	22	1	0	0	0.96944	0.96944	0.0134791	#NAME?	FALSE
Gene Ontology (biological process)	developmental growth [GO:0048589]	720	22	1	0	0	0.96944	0.96944	0.0134791	#NAME?	FALSE
Gene Ontology (biological process)	development of secondary sexual characteristics [GO:0045136]	720	22	1	0	0	0.96944	0.96944	0.0134791	#NAME?	FALSE
Gene Ontology (biological process)	determination of adult lifespan [GO:0008340]	720	22	2	0	0	0.93978	0.96944	0.0134791	#NAME?	FALSE
Gene Ontology (biological process)	deoxyribonucleotide catabolic process [GO:0009264]	720	22	1	0	0	0.96944	0.96944	0.0134791	#NAME?	FALSE
Gene Ontology (biological process)	detection of abiotic stimulus [GO:0009582]	720	22	1	0	0	0.96944	0.96944	0.0134791	#NAME?	FALSE
Gene Ontology (biological process)	desmosome organization [GO:0002934]	720	22	1	0	0	0.96944	0.96944	0.0134791	#NAME?	FALSE
Gene Ontology (biological process)	desmosome assembly [GO:0002159]	720	22	1	0	0	0.96944	0.96944	0.0134791	#NAME?	FALSE
Gene Ontology (biological process)	dermatan sulfate proteoglycan biosynthetic process [GO:0050651]	720	22	1	0	0	0.96944	0.96944	0.0134791	#NAME?	FALSE
Gene Ontology (biological process)	depurination [GO:0045007]	720	22	1	0	0	0.96944	0.96944	0.0134791	#NAME?	FALSE
Gene Ontology (biological process)	dephosphorylation [GO:0016311]	720	22	1	0	0	0.96944	0.96944	0.0134791	#NAME?	FALSE
Gene Ontology (biological process)	deadenylation-dependent decapping of nuclear-transcribed mRNA [GO:0000290]	720	22	3	0	0	0.91099	0.96944	0.0134791	#NAME?	FALSE
Gene Ontology (biological process)	'de novo' protein folding [GO:0006458]	720	22	1	0	0	0.96944	0.96944	0.0134791	#NAME?	FALSE
Gene Ontology (biological process)	collagen fibril organization [GO:0030199]	720	22	1	0	0	0.96944	0.96944	0.0134791	#NAME?	FALSE
Gene Ontology (biological process)	cornified envelope assembly [GO:1903575]	720	22	1	0	0	0.96944	0.96944	0.0134791	#NAME?	FALSE
Gene Ontology (biological process)	COPII-coated vesicle cargo loading [GO:0090110]	720	22	3	0	0	0.91099	0.96944	0.0134791	#NAME?	FALSE
Gene Ontology (biological process)	COPII-coated vesicle budding [GO:0090114]	720	22	1	0	0	0.96944	0.96944	0.0134791	#NAME?	FALSE
Gene Ontology (biological process)	COPII vesicle coating [GO:0048208]	720	22	4	0	0	0.88303	0.96944	0.0134791	#NAME?	FALSE
Gene Ontology (biological process)	COPI coating of Golgi vesicle [GO:0048205]	720	22	3	0	0	0.91099	0.96944	0.0134791	#NAME?	FALSE
Gene Ontology (biological process)	collateral sprouting [GO:0048668]	720	22	1	0	0	0.96944	0.96944	0.0134791	#NAME?	FALSE
Gene Ontology (biological process)	collagen biosynthetic process [GO:0032964]	720	22	1	0	0	0.96944	0.96944	0.0134791	#NAME?	FALSE
Gene Ontology (biological process)	'de novo' GDP-L-fucose biosynthetic process [GO:0042351]	720	22	1	0	0	0.96944	0.96944	0.0134791	#NAME?	FALSE
Gene Ontology (biological process)	cognition [GO:0050890]	720	22	3	0	0	0.91099	0.96944	0.0134791	#NAME?	FALSE
Gene Ontology (biological process)	coenzyme A metabolic process [GO:0015936]	720	22	1	0	0	0.96944	0.96944	0.0134791	#NAME?	FALSE
Gene Ontology (biological process)	coenzyme A biosynthetic process [GO:0015937]	720	22	1	0	0	0.96944	0.96944	0.0134791	#NAME?	FALSE
Gene Ontology (biological process)	cochlear nucleus development [GO:0021747]	720	22	1	0	0	0.96944	0.96944	0.0134791	#NAME?	FALSE
Gene Ontology (biological process)	CMP catabolic process [GO:0006248]	720	22	1	0	0	0.96944	0.96944	0.0134791	#NAME?	FALSE
Gene Ontology (biological process)	cleavage furrow formation [GO:0036089]	720	22	3	0	0	0.91099	0.96944	0.0134791	#NAME?	FALSE
Gene Ontology (biological process)	cortical actin cytoskeleton organization [GO:0030866]	720	22	3	0	0	0.91099	0.96944	0.0134791	#NAME?	FALSE
Gene Ontology (biological process)	cortical cytoskeleton organization [GO:0030865]	720	22	1	0	0	0.96944	0.96944	0.0134791	#NAME?	FALSE
Gene Ontology (biological process)	co-translational protein modification [GO:0043686]	720	22	1	0	0	0.96944	0.96944	0.0134791	#NAME?	FALSE
Gene Ontology (biological process)	cotranslational protein targeting to membrane [GO:0006613]	720	22	2	0	0	0.93978	0.96944	0.0134791	#NAME?	FALSE
Gene Ontology (biological process)	CRD-mediated mRNA stabilization [GO:0070934]	720	22	2	0	0	0.93978	0.96944	0.0134791	#NAME?	FALSE
Gene Ontology (biological process)	cristae formation [GO:0042407]	720	22	4	0	0	0.88303	0.96944	0.0134791	#NAME?	FALSE
Gene Ontology (biological process)	CTP salvage [GO:0044211]	720	22	2	0	0	0.93978	0.96944	0.0134791	#NAME?	FALSE
Gene Ontology (biological process)	cyclic nucleotide catabolic process [GO:0009214]	720	22	1	0	0	0.96944	0.96944	0.0134791	#NAME?	FALSE
Gene Ontology (biological process)	cysteine metabolic process [GO:0006534]	720	22	1	0	0	0.96944	0.96944	0.0134791	#NAME?	FALSE
Gene Ontology (biological process)	cytoplasmic microtubule organization [GO:0031122]	720	22	3	0	0	0.91099	0.96944	0.0134791	#NAME?	FALSE
Gene Ontology (biological process)	cytoplasmic sequestering of protein [GO:0051220]	720	22	2	0	0	0.93978	0.96944	0.0134791	#NAME?	FALSE
Gene Ontology (biological process)	cytoskeleton organization [GO:0007010]	720	22	5	0	0	0.8559	0.96944	0.0134791	#NAME?	FALSE
Gene Ontology (biological process)	cytoskeleton-dependent cytokinesis [GO:0061640]	720	22	4	0	0	0.88303	0.96944	0.0134791	#NAME?	FALSE
Gene Ontology (biological process)	cytosolic pattern recognition receptor signaling pathway [GO:0002753]	720	22	2	0	0	0.93978	0.96944	0.0134791	#NAME?	FALSE
Gene Ontology (biological process)	dATP catabolic process [GO:0046061]	720	22	1	0	0	0.96944	0.96944	0.0134791	#NAME?	FALSE
Gene Ontology (biological process)	ethanol catabolic process [GO:0006068]	720	22	2	0	0	0.93978	0.96944	0.0134791	#NAME?	FALSE
Gene Ontology (biological process)	excitatory postsynaptic potential [GO:0060079]	720	22	1	0	0	0.96944	0.96944	0.0134791	#NAME?	FALSE
Gene Ontology (biological process)	internal protein amino acid acetylation [GO:0006475]	720	22	1	0	0	0.96944	0.96944	0.0134791	#NAME?	FALSE
Gene Ontology (biological process)	intracellular distribution of mitochondria [GO:0048312]	720	22	1	0	0	0.96944	0.96944	0.0134791	#NAME?	FALSE
Gene Ontology (biological process)	intracellular copper ion homeostasis [GO:0006878]	720	22	2	0	0	0.93978	0.96944	0.0134791	#NAME?	FALSE
Gene Ontology (biological process)	intracellular cholesterol transport [GO:0032367]	720	22	2	0	0	0.93978	0.96944	0.0134791	#NAME?	FALSE
Gene Ontology (biological process)	intracellular chloride ion homeostasis [GO:0030644]	720	22	1	0	0	0.96944	0.96944	0.0134791	#NAME?	FALSE
Gene Ontology (biological process)	interstrand cross-link repair [GO:0036297]	720	22	2	0	0	0.93978	0.96944	0.0134791	#NAME?	FALSE
Gene Ontology (biological process)	interneuron migration [GO:1904936]	720	22	1	0	0	0.96944	0.96944	0.0134791	#NAME?	FALSE
Gene Ontology (biological process)	internal peptidyl-lysine acetylation [GO:0018393]	720	22	1	0	0	0.96944	0.96944	0.0134791	#NAME?	FALSE
Gene Ontology (biological process)	intracellular glucose homeostasis [GO:0001678]	720	22	1	0	0	0.96944	0.96944	0.0134791	#NAME?	FALSE
Gene Ontology (biological process)	intermediate filament cytoskeleton organization [GO:0045104]	720	22	1	0	0	0.96944	0.96944	0.0134791	#NAME?	FALSE
Gene Ontology (biological process)	intermediate filament bundle assembly [GO:0045110]	720	22	1	0	0	0.96944	0.96944	0.0134791	#NAME?	FALSE
Gene Ontology (biological process)	interleukin-23-mediated signaling pathway [GO:0038155]	720	22	1	0	0	0.96944	0.96944	0.0134791	#NAME?	FALSE
Gene Ontology (biological process)	interleukin-12-mediated signaling pathway [GO:0035722]	720	22	1	0	0	0.96944	0.96944	0.0134791	#NAME?	FALSE
Gene Ontology (biological process)	integrin-mediated signaling pathway [GO:0007229]	720	22	2	0	0	0.93978	0.96944	0.0134791	#NAME?	FALSE
Gene Ontology (biological process)	integrated stress response signaling [GO:0140467]	720	22	1	0	0	0.96944	0.96944	0.0134791	#NAME?	FALSE
Gene Ontology (biological process)	intracellular estrogen receptor signaling pathway [GO:0030520]	720	22	3	0	0	0.91099	0.96944	0.0134791	#NAME?	FALSE
Gene Ontology (biological process)	intracellular iron ion homeostasis [GO:0006879]	720	22	2	0	0	0.93978	0.96944	0.0134791	#NAME?	FALSE
Gene Ontology (biological process)	insulin secretion involved in cellular response to glucose stimulus [GO:0035773]	720	22	1	0	0	0.96944	0.96944	0.0134791	#NAME?	FALSE
Gene Ontology (biological process)	intrinsic apoptotic signaling pathway in response to DNA damage by p53 class mediator [GO:0042771]	720	22	1	0	0	0.96944	0.96944	0.0134791	#NAME?	FALSE
Gene Ontology (biological process)	iron ion transport [GO:0006826]	720	22	2	0	0	0.93978	0.96944	0.0134791	#NAME?	FALSE
Gene Ontology (biological process)	iron ion transmembrane transport [GO:0034755]	720	22	1	0	0	0.96944	0.96944	0.0134791	#NAME?	FALSE
Gene Ontology (biological process)	iron incorporation into metallo-sulfur cluster [GO:0018283]	720	22	1	0	0	0.96944	0.96944	0.0134791	#NAME?	FALSE
Gene Ontology (biological process)	IRES-dependent viral translational initiation [GO:0075522]	720	22	2	0	0	0.93978	0.96944	0.0134791	#NAME?	FALSE
Gene Ontology (biological process)	intrinsic apoptotic signaling pathway in response to oxidative stress [GO:0008631]	720	22	2	0	0	0.93978	0.96944	0.0134791	#NAME?	FALSE
Gene Ontology (biological process)	intrinsic apoptotic signaling pathway in response to endoplasmic reticulum stress [GO:0070059]	720	22	5	0	0	0.8559	0.96944	0.0134791	#NAME?	FALSE
Gene Ontology (biological process)	intrinsic apoptotic signaling pathway in response to DNA damage [GO:0008630]	720	22	1	0	0	0.96944	0.96944	0.0134791	#NAME?	FALSE
Gene Ontology (biological process)	intracellular mRNA localization [GO:0008298]	720	22	1	0	0	0.96944	0.96944	0.0134791	#NAME?	FALSE
Gene Ontology (biological process)	intrinsic apoptotic signaling pathway by p53 class mediator [GO:0072332]	720	22	1	0	0	0.96944	0.96944	0.0134791	#NAME?	FALSE
Gene Ontology (biological process)	intrinsic apoptotic signaling pathway [GO:0097193]	720	22	6	0	0	0.82957	0.96944	0.0134791	#NAME?	FALSE
Gene Ontology (biological process)	intra-Golgi vesicle-mediated transport [GO:0006891]	720	22	6	0	0	0.82957	0.96944	0.0134791	#NAME?	FALSE
Gene Ontology (biological process)	intracellular transport [GO:0046907]	720	22	1	0	0	0.96944	0.96944	0.0134791	#NAME?	FALSE
Gene Ontology (biological process)	intracellular protein transport [GO:0006886]	720	22	32	0	0	0.36226	0.96944	0.0134791	#NAME?	FALSE
Gene Ontology (biological process)	insulin-like growth factor receptor signaling pathway [GO:0048009]	720	22	2	0	0	0.93978	0.96944	0.0134791	#NAME?	FALSE
Gene Ontology (biological process)	insulin secretion [GO:0030073]	720	22	1	0	0	0.96944	0.96944	0.0134791	#NAME?	FALSE
Gene Ontology (biological process)	execution phase of apoptosis [GO:0097194]	720	22	2	0	0	0.93978	0.96944	0.0134791	#NAME?	FALSE
Gene Ontology (biological process)	histone H3-K4 methylation [GO:0051568]	720	22	1	0	0	0.96944	0.96944	0.0134791	#NAME?	FALSE
Gene Ontology (biological process)	homeostasis of number of cells within a tissue [GO:0048873]	720	22	1	0	0	0.96944	0.96944	0.0134791	#NAME?	FALSE
Gene Ontology (biological process)	histone succinylation [GO:0106077]	720	22	1	0	0	0.96944	0.96944	0.0134791	#NAME?	FALSE
Gene Ontology (biological process)	histone mRNA catabolic process [GO:0071044]	720	22	1	0	0	0.96944	0.96944	0.0134791	#NAME?	FALSE
Gene Ontology (biological process)	histone modification [GO:0016570]	720	22	1	0	0	0.96944	0.96944	0.0134791	#NAME?	FALSE
Gene Ontology (biological process)	histone H4 acetylation [GO:0043967]	720	22	1	0	0	0.96944	0.96944	0.0134791	#NAME?	FALSE
Gene Ontology (biological process)	histone H3-K9 demethylation [GO:0033169]	720	22	1	0	0	0.96944	0.96944	0.0134791	#NAME?	FALSE
Gene Ontology (biological process)	histone H3 deacetylation [GO:0070932]	720	22	1	0	0	0.96944	0.96944	0.0134791	#NAME?	FALSE
Gene Ontology (biological process)	hydrogen peroxide catabolic process [GO:0042744]	720	22	1	0	0	0.96944	0.96944	0.0134791	#NAME?	FALSE
Gene Ontology (biological process)	histone H3 acetylation [GO:0043966]	720	22	3	0	0	0.91099	0.96944	0.0134791	#NAME?	FALSE
Gene Ontology (biological process)	histone H2B-K5 acetylation [GO:0043979]	720	22	1	0	0	0.96944	0.96944	0.0134791	#NAME?	FALSE
Gene Ontology (biological process)	histone H2B conserved C-terminal lysine deubiquitination [GO:0035616]	720	22	1	0	0	0.96944	0.96944	0.0134791	#NAME?	FALSE
Gene Ontology (biological process)	histone H2A monoubiquitination [GO:0035518]	720	22	1	0	0	0.96944	0.96944	0.0134791	#NAME?	FALSE
Gene Ontology (biological process)	histone H2A K63-linked deubiquitination [GO:0070537]	720	22	1	0	0	0.96944	0.96944	0.0134791	#NAME?	FALSE
Gene Ontology (biological process)	histone H2A acetylation [GO:0043968]	720	22	1	0	0	0.96944	0.96944	0.0134791	#NAME?	FALSE
Gene Ontology (biological process)	homotypic cell-cell adhesion [GO:0034109]	720	22	1	0	0	0.96944	0.96944	0.0134791	#NAME?	FALSE
Gene Ontology (biological process)	hypothalamus development [GO:0021854]	720	22	2	0	0	0.93978	0.96944	0.0134791	#NAME?	FALSE
Gene Ontology (biological process)	insulin receptor signaling pathway [GO:0008286]	720	22	5	0	0	0.8559	0.96944	0.0134791	#NAME?	FALSE
Gene Ontology (biological process)	insulin processing [GO:0030070]	720	22	1	0	0	0.96944	0.96944	0.0134791	#NAME?	FALSE
Gene Ontology (biological process)	inositol trisphosphate biosynthetic process [GO:0032959]	720	22	1	0	0	0.96944	0.96944	0.0134791	#NAME?	FALSE
Gene Ontology (biological process)	inositol biosynthetic process [GO:0006021]	720	22	1	0	0	0.96944	0.96944	0.0134791	#NAME?	FALSE
Gene Ontology (biological process)	inner mitochondrial membrane organization [GO:0007007]	720	22	6	0	0	0.82957	0.96944	0.0134791	#NAME?	FALSE
Gene Ontology (biological process)	inner ear development [GO:0048839]	720	22	1	0	0	0.96944	0.96944	0.0134791	#NAME?	FALSE
Gene Ontology (biological process)	inner cell mass cell proliferation [GO:0001833]	720	22	1	0	0	0.96944	0.96944	0.0134791	#NAME?	FALSE
Gene Ontology (biological process)	inflammatory response [GO:0006954]	720	22	7	0	0	0.80401	0.96944	0.0134791	#NAME?	FALSE
Gene Ontology (biological process)	I-kappaB kinase/NF-kappaB signaling [GO:0007249]	720	22	2	0	0	0.93978	0.96944	0.0134791	#NAME?	FALSE
Gene Ontology (biological process)	inflammatory cell apoptotic process [GO:0006925]	720	22	1	0	0	0.96944	0.96944	0.0134791	#NAME?	FALSE
Gene Ontology (biological process)	in utero embryonic development [GO:0001701]	720	22	10	0	0	0.73176	0.96944	0.0134791	#NAME?	FALSE
Gene Ontology (biological process)	immunoglobulin mediated immune response [GO:0016064]	720	22	1	0	0	0.96944	0.96944	0.0134791	#NAME?	FALSE
Gene Ontology (biological process)	immune response-activating cell surface receptor signaling pathway [GO:0002429]	720	22	1	0	0	0.96944	0.96944	0.0134791	#NAME?	FALSE
Gene Ontology (biological process)	immune response [GO:0006955]	720	22	2	0	0	0.93978	0.96944	0.0134791	#NAME?	FALSE
Gene Ontology (biological process)	iron-sulfur cluster assembly [GO:0016226]	720	22	7	0	0	0.80401	0.96944	0.0134791	#NAME?	FALSE
Gene Ontology (biological process)	iron-sulfur cluster export from the mitochondrion [GO:0140466]	720	22	1	0	0	0.96944	0.96944	0.0134791	#NAME?	FALSE
Gene Ontology (biological process)	isoleucine biosynthetic process [GO:0009097]	720	22	1	0	0	0.96944	0.96944	0.0134791	#NAME?	FALSE
Gene Ontology (biological process)	lipid homeostasis [GO:0055088]	720	22	2	0	0	0.93978	0.96944	0.0134791	#NAME?	FALSE
Gene Ontology (biological process)	lipid tube assembly [GO:0060988]	720	22	1	0	0	0.96944	0.96944	0.0134791	#NAME?	FALSE
Gene Ontology (biological process)	lipid transport across blood-brain barrier [GO:1990379]	720	22	1	0	0	0.96944	0.96944	0.0134791	#NAME?	FALSE
Gene Ontology (biological process)	lipid transport [GO:0006869]	720	22	3	0	0	0.91099	0.96944	0.0134791	#NAME?	FALSE
Gene Ontology (biological process)	lipid storage [GO:0019915]	720	22	1	0	0	0.96944	0.96944	0.0134791	#NAME?	FALSE
Gene Ontology (biological process)	lipid metabolic process [GO:0006629]	720	22	11	0	0	0.70908	0.96944	0.0134791	#NAME?	FALSE
Gene Ontology (biological process)	lipid hydroperoxide transport [GO:1901373]	720	22	1	0	0	0.96944	0.96944	0.0134791	#NAME?	FALSE
Gene Ontology (biological process)	lipid droplet organization [GO:0034389]	720	22	2	0	0	0.93978	0.96944	0.0134791	#NAME?	FALSE
Gene Ontology (biological process)	lipopolysaccharide-mediated signaling pathway [GO:0031663]	720	22	1	0	0	0.96944	0.96944	0.0134791	#NAME?	FALSE
Gene Ontology (biological process)	lipid droplet formation [GO:0140042]	720	22	2	0	0	0.93978	0.96944	0.0134791	#NAME?	FALSE
Gene Ontology (biological process)	lipid droplet disassembly [GO:1905691]	720	22	1	0	0	0.96944	0.96944	0.0134791	#NAME?	FALSE
Gene Ontology (biological process)	lipid biosynthetic process [GO:0008610]	720	22	2	0	0	0.93978	0.96944	0.0134791	#NAME?	FALSE
Gene Ontology (biological process)	L-histidine transport [GO:1902024]	720	22	2	0	0	0.93978	0.96944	0.0134791	#NAME?	FALSE
Gene Ontology (biological process)	L-histidine import across plasma membrane [GO:1903810]	720	22	1	0	0	0.96944	0.96944	0.0134791	#NAME?	FALSE
Gene Ontology (biological process)	L-glutamate transmembrane transport [GO:0015813]	720	22	3	0	0	0.91099	0.96944	0.0134791	#NAME?	FALSE
Gene Ontology (biological process)	lipophagy [GO:0061724]	720	22	1	0	0	0.96944	0.96944	0.0134791	#NAME?	FALSE
Gene Ontology (biological process)	lipoprotein transport [GO:0042953]	720	22	2	0	0	0.93978	0.96944	0.0134791	#NAME?	FALSE
Gene Ontology (biological process)	isoleucine transport [GO:0015818]	720	22	2	0	0	0.93978	0.96944	0.0134791	#NAME?	FALSE
Gene Ontology (biological process)	long-chain fatty acid metabolic process [GO:0001676]	720	22	6	0	0	0.82957	0.96944	0.0134791	#NAME?	FALSE
Gene Ontology (biological process)	low-density lipoprotein particle clearance [GO:0034383]	720	22	1	0	0	0.96944	0.96944	0.0134791	#NAME?	FALSE
Gene Ontology (biological process)	L-ornithine transmembrane transport [GO:1903352]	720	22	1	0	0	0.96944	0.96944	0.0134791	#NAME?	FALSE
Gene Ontology (biological process)	long-term synaptic potentiation [GO:0060291]	720	22	2	0	0	0.93978	0.96944	0.0134791	#NAME?	FALSE
Gene Ontology (biological process)	long-chain fatty-acyl-CoA metabolic process [GO:0035336]	720	22	3	0	0	0.91099	0.96944	0.0134791	#NAME?	FALSE
Gene Ontology (biological process)	long-chain fatty-acyl-CoA biosynthetic process [GO:0035338]	720	22	6	0	0	0.82957	0.96944	0.0134791	#NAME?	FALSE
Gene Ontology (biological process)	long-chain fatty acid transport [GO:0015909]	720	22	1	0	0	0.96944	0.96944	0.0134791	#NAME?	FALSE
Gene Ontology (biological process)	long-chain fatty acid import into cell [GO:0044539]	720	22	3	0	0	0.91099	0.96944	0.0134791	#NAME?	FALSE
Gene Ontology (biological process)	lipoxygenase pathway [GO:0019372]	720	22	1	0	0	0.96944	0.96944	0.0134791	#NAME?	FALSE
Gene Ontology (biological process)	long-chain fatty acid biosynthetic process [GO:0042759]	720	22	1	0	0	0.96944	0.96944	0.0134791	#NAME?	FALSE
Gene Ontology (biological process)	locomotion involved in locomotory behavior [GO:0031987]	720	22	1	0	0	0.96944	0.96944	0.0134791	#NAME?	FALSE
Gene Ontology (biological process)	localization [GO:0051179]	720	22	2	0	0	0.93978	0.96944	0.0134791	#NAME?	FALSE
Gene Ontology (biological process)	L-leucine import across plasma membrane [GO:1903801]	720	22	2	0	0	0.93978	0.96944	0.0134791	#NAME?	FALSE
Gene Ontology (biological process)	liver regeneration [GO:0097421]	720	22	3	0	0	0.91099	0.96944	0.0134791	#NAME?	FALSE
Gene Ontology (biological process)	liver development [GO:0001889]	720	22	5	0	0	0.8559	0.96944	0.0134791	#NAME?	FALSE
Gene Ontology (biological process)	Leydig cell differentiation [GO:0033327]	720	22	1	0	0	0.96944	0.96944	0.0134791	#NAME?	FALSE
Gene Ontology (biological process)	leukotriene metabolic process [GO:0006691]	720	22	1	0	0	0.96944	0.96944	0.0134791	#NAME?	FALSE
Gene Ontology (biological process)	leucine transport [GO:0015820]	720	22	2	0	0	0.93978	0.96944	0.0134791	#NAME?	FALSE
Gene Ontology (biological process)	L-alanine import across plasma membrane [GO:1904273]	720	22	1	0	0	0.96944	0.96944	0.0134791	#NAME?	FALSE
Gene Ontology (biological process)	lagging strand elongation [GO:0006273]	720	22	2	0	0	0.93978	0.96944	0.0134791	#NAME?	FALSE
Gene Ontology (biological process)	lactation [GO:0007595]	720	22	1	0	0	0.96944	0.96944	0.0134791	#NAME?	FALSE
Gene Ontology (biological process)	lactate metabolic process [GO:0006089]	720	22	1	0	0	0.96944	0.96944	0.0134791	#NAME?	FALSE
Gene Ontology (biological process)	labyrinthine layer blood vessel development [GO:0060716]	720	22	2	0	0	0.93978	0.96944	0.0134791	#NAME?	FALSE
Gene Ontology (biological process)	kidney morphogenesis [GO:0060993]	720	22	1	0	0	0.96944	0.96944	0.0134791	#NAME?	FALSE
Gene Ontology (biological process)	leucine import across plasma membrane [GO:0098713]	720	22	2	0	0	0.93978	0.96944	0.0134791	#NAME?	FALSE
Gene Ontology (biological process)	kidney development [GO:0001822]	720	22	5	0	0	0.8559	0.96944	0.0134791	#NAME?	FALSE
Gene Ontology (biological process)	ketone body biosynthetic process [GO:0046951]	720	22	1	0	0	0.96944	0.96944	0.0134791	#NAME?	FALSE
Gene Ontology (biological process)	ketone biosynthetic process [GO:0042181]	720	22	1	0	0	0.96944	0.96944	0.0134791	#NAME?	FALSE
Gene Ontology (biological process)	JNK cascade [GO:0007254]	720	22	2	0	0	0.93978	0.96944	0.0134791	#NAME?	FALSE
Gene Ontology (biological process)	isotype switching to IgG isotypes [GO:0048291]	720	22	1	0	0	0.96944	0.96944	0.0134791	#NAME?	FALSE
Gene Ontology (biological process)	isopeptide cross-linking via N6-glycyl-L-lysine [GO:0018276]	720	22	1	0	0	0.96944	0.96944	0.0134791	#NAME?	FALSE
Gene Ontology (biological process)	L-alanine transport [GO:0015808]	720	22	1	0	0	0.96944	0.96944	0.0134791	#NAME?	FALSE
Gene Ontology (biological process)	lamellipodium assembly [GO:0030032]	720	22	1	0	0	0.96944	0.96944	0.0134791	#NAME?	FALSE
Gene Ontology (biological process)	lamellipodium organization [GO:0097581]	720	22	1	0	0	0.96944	0.96944	0.0134791	#NAME?	FALSE
Gene Ontology (biological process)	L-amino acid transport [GO:0015807]	720	22	1	0	0	0.96944	0.96944	0.0134791	#NAME?	FALSE
Gene Ontology (biological process)	L-arginine import across plasma membrane [GO:0097638]	720	22	1	0	0	0.96944	0.96944	0.0134791	#NAME?	FALSE
Gene Ontology (biological process)	L-arginine transmembrane transport [GO:1903826]	720	22	1	0	0	0.96944	0.96944	0.0134791	#NAME?	FALSE
Gene Ontology (biological process)	late endosomal microautophagy [GO:0061738]	720	22	2	0	0	0.93978	0.96944	0.0134791	#NAME?	FALSE
Gene Ontology (biological process)	late endosome to lysosome transport [GO:1902774]	720	22	1	0	0	0.96944	0.96944	0.0134791	#NAME?	FALSE
Gene Ontology (biological process)	late endosome to lysosome transport via multivesicular body sorting pathway [GO:0061764]	720	22	1	0	0	0.96944	0.96944	0.0134791	#NAME?	FALSE
Gene Ontology (biological process)	late endosome to vacuole transport [GO:0045324]	720	22	1	0	0	0.96944	0.96944	0.0134791	#NAME?	FALSE
Gene Ontology (biological process)	leading strand elongation [GO:0006272]	720	22	2	0	0	0.93978	0.96944	0.0134791	#NAME?	FALSE
Gene Ontology (biological process)	learning [GO:0007612]	720	22	1	0	0	0.96944	0.96944	0.0134791	#NAME?	FALSE
Gene Ontology (biological process)	learning or memory [GO:0007611]	720	22	1	0	0	0.96944	0.96944	0.0134791	#NAME?	FALSE
Gene Ontology (biological process)	left/right axis specification [GO:0070986]	720	22	1	0	0	0.96944	0.96944	0.0134791	#NAME?	FALSE
Gene Ontology (biological process)	leucine biosynthetic process [GO:0009098]	720	22	1	0	0	0.96944	0.96944	0.0134791	#NAME?	FALSE
Gene Ontology (biological process)	leucine catabolic process [GO:0006552]	720	22	2	0	0	0.93978	0.96944	0.0134791	#NAME?	FALSE
Gene Ontology (biological process)	histone deacetylation [GO:0016575]	720	22	5	0	0	0.8559	0.96944	0.0134791	#NAME?	FALSE
Gene Ontology (biological process)	histone acetylation [GO:0016573]	720	22	1	0	0	0.96944	0.96944	0.0134791	#NAME?	FALSE
Gene Ontology (biological process)	histidine catabolic process [GO:0006548]	720	22	1	0	0	0.96944	0.96944	0.0134791	#NAME?	FALSE
Gene Ontology (biological process)	formation of cytoplasmic translation initiation complex [GO:0001732]	720	22	1	0	0	0.96944	0.96944	0.0134791	#NAME?	FALSE
Gene Ontology (biological process)	G protein-coupled receptor signaling pathway [GO:0007186]	720	22	6	0	0	0.82957	0.96944	0.0134791	#NAME?	FALSE
Gene Ontology (biological process)	G protein-coupled acetylcholine receptor signaling pathway [GO:0007213]	720	22	1	0	0	0.96944	0.96944	0.0134791	#NAME?	FALSE
Gene Ontology (biological process)	fungiform papilla formation [GO:0061198]	720	22	1	0	0	0.96944	0.96944	0.0134791	#NAME?	FALSE
Gene Ontology (biological process)	fructose 6-phosphate metabolic process [GO:0006002]	720	22	2	0	0	0.93978	0.96944	0.0134791	#NAME?	FALSE
Gene Ontology (biological process)	fructose 1,6-bisphosphate metabolic process [GO:0030388]	720	22	1	0	0	0.96944	0.96944	0.0134791	#NAME?	FALSE
Gene Ontology (biological process)	free ubiquitin chain polymerization [GO:0010994]	720	22	1	0	0	0.96944	0.96944	0.0134791	#NAME?	FALSE
Gene Ontology (biological process)	forebrain radial glial cell differentiation [GO:0021861]	720	22	1	0	0	0.96944	0.96944	0.0134791	#NAME?	FALSE
Gene Ontology (biological process)	G1/S transition of mitotic cell cycle [GO:0000082]	720	22	3	0	0	0.91099	0.96944	0.0134791	#NAME?	FALSE
Gene Ontology (biological process)	forebrain development [GO:0030900]	720	22	2	0	0	0.93978	0.96944	0.0134791	#NAME?	FALSE
Gene Ontology (biological process)	folic acid-containing compound metabolic process [GO:0006760]	720	22	1	0	0	0.96944	0.96944	0.0134791	#NAME?	FALSE
Gene Ontology (biological process)	folic acid transport [GO:0015884]	720	22	1	0	0	0.96944	0.96944	0.0134791	#NAME?	FALSE
Gene Ontology (biological process)	folic acid metabolic process [GO:0046655]	720	22	3	0	0	0.91099	0.96944	0.0134791	#NAME?	FALSE
Gene Ontology (biological process)	folate import into mitochondrion [GO:1904947]	720	22	1	0	0	0.96944	0.96944	0.0134791	#NAME?	FALSE
Gene Ontology (biological process)	G1 to G0 transition [GO:0070314]	720	22	1	0	0	0.96944	0.96944	0.0134791	#NAME?	FALSE
Gene Ontology (biological process)	G2/M transition of mitotic cell cycle [GO:0000086]	720	22	1	0	0	0.96944	0.96944	0.0134791	#NAME?	FALSE
Gene Ontology (biological process)	gliogenesis [GO:0042063]	720	22	1	0	0	0.96944	0.96944	0.0134791	#NAME?	FALSE
Gene Ontology (biological process)	germline cell cycle switching, mitotic to meiotic cell cycle [GO:0051729]	720	22	1	0	0	0.96944	0.96944	0.0134791	#NAME?	FALSE
Gene Ontology (biological process)	germ cell migration [GO:0008354]	720	22	1	0	0	0.96944	0.96944	0.0134791	#NAME?	FALSE
Gene Ontology (biological process)	germ cell development [GO:0007281]	720	22	2	0	0	0.93978	0.96944	0.0134791	#NAME?	FALSE
Gene Ontology (biological process)	genitalia development [GO:0048806]	720	22	1	0	0	0.96944	0.96944	0.0134791	#NAME?	FALSE
Gene Ontology (biological process)	generation of precursor metabolites and energy [GO:0006091]	720	22	4	0	0	0.88303	0.96944	0.0134791	#NAME?	FALSE
Gene Ontology (biological process)	GDP-mannose metabolic process [GO:0019673]	720	22	2	0	0	0.93978	0.96944	0.0134791	#NAME?	FALSE
Gene Ontology (biological process)	gamma-aminobutyric acid metabolic process [GO:0009448]	720	22	1	0	0	0.96944	0.96944	0.0134791	#NAME?	FALSE
Gene Ontology (biological process)	GDP-mannose biosynthetic process [GO:0009298]	720	22	1	0	0	0.96944	0.96944	0.0134791	#NAME?	FALSE
Gene Ontology (biological process)	gastrulation with mouth forming second [GO:0001702]	720	22	2	0	0	0.93978	0.96944	0.0134791	#NAME?	FALSE
Gene Ontology (biological process)	gastrulation [GO:0007369]	720	22	1	0	0	0.96944	0.96944	0.0134791	#NAME?	FALSE
Gene Ontology (biological process)	ganglioside metabolic process [GO:0001573]	720	22	1	0	0	0.96944	0.96944	0.0134791	#NAME?	FALSE
Gene Ontology (biological process)	gamma-delta T cell activation [GO:0046629]	720	22	1	0	0	0.96944	0.96944	0.0134791	#NAME?	FALSE
Gene Ontology (biological process)	gamma-aminobutyric acid receptor clustering [GO:0097112]	720	22	1	0	0	0.96944	0.96944	0.0134791	#NAME?	FALSE
Gene Ontology (biological process)	focal adhesion assembly [GO:0048041]	720	22	3	0	0	0.91099	0.96944	0.0134791	#NAME?	FALSE
Gene Ontology (biological process)	flavin adenine dinucleotide catabolic process [GO:0072389]	720	22	1	0	0	0.96944	0.96944	0.0134791	#NAME?	FALSE
Gene Ontology (biological process)	flagellated sperm motility [GO:0030317]	720	22	1	0	0	0.96944	0.96944	0.0134791	#NAME?	FALSE
Gene Ontology (biological process)	eye development [GO:0001654]	720	22	2	0	0	0.93978	0.96944	0.0134791	#NAME?	FALSE
Gene Ontology (biological process)	fatty acid beta-oxidation [GO:0006635]	720	22	4	0	0	0.88303	0.96944	0.0134791	#NAME?	FALSE
Gene Ontology (biological process)	fatty acid alpha-oxidation [GO:0001561]	720	22	1	0	0	0.96944	0.96944	0.0134791	#NAME?	FALSE
Gene Ontology (biological process)	fat cell differentiation [GO:0045444]	720	22	1	0	0	0.96944	0.96944	0.0134791	#NAME?	FALSE
Gene Ontology (biological process)	FAD biosynthetic process [GO:0006747]	720	22	1	0	0	0.96944	0.96944	0.0134791	#NAME?	FALSE
Gene Ontology (biological process)	face development [GO:0060324]	720	22	1	0	0	0.96944	0.96944	0.0134791	#NAME?	FALSE
Gene Ontology (biological process)	eyelid development in camera-type eye [GO:0061029]	720	22	1	0	0	0.96944	0.96944	0.0134791	#NAME?	FALSE
Gene Ontology (biological process)	extrinsic apoptotic signaling pathway via death domain receptors [GO:0008625]	720	22	3	0	0	0.91099	0.96944	0.0134791	#NAME?	FALSE
Gene Ontology (biological process)	filopodium assembly [GO:0046847]	720	22	1	0	0	0.96944	0.96944	0.0134791	#NAME?	FALSE
Gene Ontology (biological process)	extrinsic apoptotic signaling pathway in absence of ligand [GO:0097192]	720	22	2	0	0	0.93978	0.96944	0.0134791	#NAME?	FALSE
Gene Ontology (biological process)	extrinsic apoptotic signaling pathway [GO:0097191]	720	22	7	0	0	0.80401	0.96944	0.0134791	#NAME?	FALSE
Gene Ontology (biological process)	extracellular matrix organization [GO:0030198]	720	22	1	0	0	0.96944	0.96944	0.0134791	#NAME?	FALSE
Gene Ontology (biological process)	extracellular matrix disassembly [GO:0022617]	720	22	1	0	0	0.96944	0.96944	0.0134791	#NAME?	FALSE
Gene Ontology (biological process)	exocytosis [GO:0006887]	720	22	7	0	0	0.80401	0.96944	0.0134791	#NAME?	FALSE
Gene Ontology (biological process)	exit from mitosis [GO:0010458]	720	22	3	0	0	0.91099	0.96944	0.0134791	#NAME?	FALSE
Gene Ontology (biological process)	fatty acid beta-oxidation using acyl-CoA dehydrogenase [GO:0033539]	720	22	4	0	0	0.88303	0.96944	0.0134791	#NAME?	FALSE
Gene Ontology (biological process)	fatty acid beta-oxidation using acyl-CoA oxidase [GO:0033540]	720	22	2	0	0	0.93978	0.96944	0.0134791	#NAME?	FALSE
Gene Ontology (biological process)	fatty acid biosynthetic process [GO:0006633]	720	22	1	0	0	0.96944	0.96944	0.0134791	#NAME?	FALSE
Gene Ontology (biological process)	fatty acid catabolic process [GO:0009062]	720	22	1	0	0	0.96944	0.96944	0.0134791	#NAME?	FALSE
Gene Ontology (biological process)	fatty acid derivative metabolic process [GO:1901568]	720	22	1	0	0	0.96944	0.96944	0.0134791	#NAME?	FALSE
Gene Ontology (biological process)	fatty acid elongation [GO:0030497]	720	22	2	0	0	0.93978	0.96944	0.0134791	#NAME?	FALSE
Gene Ontology (biological process)	fatty acid metabolic process [GO:0006631]	720	22	7	0	0	0.80401	0.96944	0.0134791	#NAME?	FALSE
Gene Ontology (biological process)	fatty acid transport [GO:0015908]	720	22	2	0	0	0.93978	0.96944	0.0134791	#NAME?	FALSE
Gene Ontology (biological process)	fatty-acyl-CoA biosynthetic process [GO:0046949]	720	22	2	0	0	0.93978	0.96944	0.0134791	#NAME?	FALSE
Gene Ontology (biological process)	Fc-epsilon receptor signaling pathway [GO:0038095]	720	22	1	0	0	0.96944	0.96944	0.0134791	#NAME?	FALSE
Gene Ontology (biological process)	female gamete generation [GO:0007292]	720	22	1	0	0	0.96944	0.96944	0.0134791	#NAME?	FALSE
Gene Ontology (biological process)	female gonad development [GO:0008585]	720	22	1	0	0	0.96944	0.96944	0.0134791	#NAME?	FALSE
Gene Ontology (biological process)	female meiosis chromosome segregation [GO:0016321]	720	22	1	0	0	0.96944	0.96944	0.0134791	#NAME?	FALSE
Gene Ontology (biological process)	female pregnancy [GO:0007565]	720	22	1	0	0	0.96944	0.96944	0.0134791	#NAME?	FALSE
Gene Ontology (biological process)	fertilization [GO:0009566]	720	22	3	0	0	0.91099	0.96944	0.0134791	#NAME?	FALSE
Gene Ontology (biological process)	fibroblast apoptotic process [GO:0044346]	720	22	1	0	0	0.96944	0.96944	0.0134791	#NAME?	FALSE
Gene Ontology (biological process)	fibroblast proliferation [GO:0048144]	720	22	1	0	0	0.96944	0.96944	0.0134791	#NAME?	FALSE
Gene Ontology (biological process)	glial cell development [GO:0021782]	720	22	1	0	0	0.96944	0.96944	0.0134791	#NAME?	FALSE
Gene Ontology (biological process)	gluconeogenesis [GO:0006094]	720	22	4	0	0	0.88303	0.96944	0.0134791	#NAME?	FALSE
Gene Ontology (biological process)	histidine biosynthetic process [GO:0000105]	720	22	1	0	0	0.96944	0.96944	0.0134791	#NAME?	FALSE
Gene Ontology (biological process)	GTP metabolic process [GO:0046039]	720	22	2	0	0	0.93978	0.96944	0.0134791	#NAME?	FALSE
Gene Ontology (biological process)	heart looping [GO:0001947]	720	22	1	0	0	0.96944	0.96944	0.0134791	#NAME?	FALSE
Gene Ontology (biological process)	heart development [GO:0007507]	720	22	9	0	0	0.75512	0.96944	0.0134791	#NAME?	FALSE
Gene Ontology (biological process)	heart contraction [GO:0060047]	720	22	2	0	0	0.93978	0.96944	0.0134791	#NAME?	FALSE
Gene Ontology (biological process)	hair follicle placode formation [GO:0060789]	720	22	2	0	0	0.93978	0.96944	0.0134791	#NAME?	FALSE
Gene Ontology (biological process)	hair follicle maturation [GO:0048820]	720	22	1	0	0	0.96944	0.96944	0.0134791	#NAME?	FALSE
Gene Ontology (biological process)	hair follicle development [GO:0001942]	720	22	2	0	0	0.93978	0.96944	0.0134791	#NAME?	FALSE
Gene Ontology (biological process)	heart valve development [GO:0003170]	720	22	1	0	0	0.96944	0.96944	0.0134791	#NAME?	FALSE
Gene Ontology (biological process)	growth plate cartilage development [GO:0003417]	720	22	1	0	0	0.96944	0.96944	0.0134791	#NAME?	FALSE
Gene Ontology (biological process)	growth hormone secretion [GO:0030252]	720	22	1	0	0	0.96944	0.96944	0.0134791	#NAME?	FALSE
Gene Ontology (biological process)	G-quadruplex DNA unwinding [GO:0044806]	720	22	1	0	0	0.96944	0.96944	0.0134791	#NAME?	FALSE
Gene Ontology (biological process)	GPI anchor biosynthetic process [GO:0006506]	720	22	1	0	0	0.96944	0.96944	0.0134791	#NAME?	FALSE
Gene Ontology (biological process)	Golgi vesicle fusion to target membrane [GO:0048210]	720	22	1	0	0	0.96944	0.96944	0.0134791	#NAME?	FALSE
Gene Ontology (biological process)	Golgi to vacuole transport [GO:0006896]	720	22	1	0	0	0.96944	0.96944	0.0134791	#NAME?	FALSE
Gene Ontology (biological process)	heart morphogenesis [GO:0003007]	720	22	1	0	0	0.96944	0.96944	0.0134791	#NAME?	FALSE
Gene Ontology (biological process)	hematopoietic stem cell differentiation [GO:0060218]	720	22	1	0	0	0.96944	0.96944	0.0134791	#NAME?	FALSE
Gene Ontology (biological process)	glucose 6-phosphate metabolic process [GO:0051156]	720	22	1	0	0	0.96944	0.96944	0.0134791	#NAME?	FALSE
Gene Ontology (biological process)	heterochromatin formation [GO:0031507]	720	22	3	0	0	0.91099	0.96944	0.0134791	#NAME?	FALSE
Gene Ontology (biological process)	histamine secretion by mast cell [GO:0002553]	720	22	1	0	0	0.96944	0.96944	0.0134791	#NAME?	FALSE
Gene Ontology (biological process)	hexadecanal metabolic process [GO:0046458]	720	22	1	0	0	0.96944	0.96944	0.0134791	#NAME?	FALSE
Gene Ontology (biological process)	heterophilic cell-cell adhesion via plasma membrane cell adhesion molecules [GO:0007157]	720	22	1	0	0	0.96944	0.96944	0.0134791	#NAME?	FALSE
Gene Ontology (biological process)	heterochromatin organization [GO:0070828]	720	22	1	0	0	0.96944	0.96944	0.0134791	#NAME?	FALSE
Gene Ontology (biological process)	hepatic stellate cell activation [GO:0035733]	720	22	1	0	0	0.96944	0.96944	0.0134791	#NAME?	FALSE
Gene Ontology (biological process)	hematopoietic stem cell homeostasis [GO:0061484]	720	22	2	0	0	0.93978	0.96944	0.0134791	#NAME?	FALSE
Gene Ontology (biological process)	heparan sulfate proteoglycan biosynthetic process [GO:0015012]	720	22	2	0	0	0.93978	0.96944	0.0134791	#NAME?	FALSE
Gene Ontology (biological process)	hemopoiesis [GO:0030097]	720	22	2	0	0	0.93978	0.96944	0.0134791	#NAME?	FALSE
Gene Ontology (biological process)	heme oxidation [GO:0006788]	720	22	1	0	0	0.96944	0.96944	0.0134791	#NAME?	FALSE
Gene Ontology (biological process)	heme catabolic process [GO:0042167]	720	22	1	0	0	0.96944	0.96944	0.0134791	#NAME?	FALSE
Gene Ontology (biological process)	heme biosynthetic process [GO:0006783]	720	22	3	0	0	0.91099	0.96944	0.0134791	#NAME?	FALSE
Gene Ontology (biological process)	heme A biosynthetic process [GO:0006784]	720	22	1	0	0	0.96944	0.96944	0.0134791	#NAME?	FALSE
Gene Ontology (biological process)	Golgi to plasma membrane transport [GO:0006893]	720	22	2	0	0	0.93978	0.96944	0.0134791	#NAME?	FALSE
Gene Ontology (biological process)	Golgi to plasma membrane protein transport [GO:0043001]	720	22	1	0	0	0.96944	0.96944	0.0134791	#NAME?	FALSE
Gene Ontology (biological process)	Golgi to lysosome transport [GO:0090160]	720	22	1	0	0	0.96944	0.96944	0.0134791	#NAME?	FALSE
Gene Ontology (biological process)	glutamine metabolic process [GO:0006541]	720	22	3	0	0	0.91099	0.96944	0.0134791	#NAME?	FALSE
Gene Ontology (biological process)	glycerol-3-phosphate metabolic process [GO:0006072]	720	22	1	0	0	0.96944	0.96944	0.0134791	#NAME?	FALSE
Gene Ontology (biological process)	glycerol metabolic process [GO:0006071]	720	22	1	0	0	0.96944	0.96944	0.0134791	#NAME?	FALSE
Gene Ontology (biological process)	glycerol catabolic process [GO:0019563]	720	22	1	0	0	0.96944	0.96944	0.0134791	#NAME?	FALSE
Gene Ontology (biological process)	glutathione metabolic process [GO:0006749]	720	22	2	0	0	0.93978	0.96944	0.0134791	#NAME?	FALSE
Gene Ontology (biological process)	glutathione biosynthetic process [GO:0006750]	720	22	1	0	0	0.96944	0.96944	0.0134791	#NAME?	FALSE
Gene Ontology (biological process)	glutamyl-tRNA aminoacylation [GO:0006424]	720	22	1	0	0	0.96944	0.96944	0.0134791	#NAME?	FALSE
Gene Ontology (biological process)	glutamate metabolic process [GO:0006536]	720	22	3	0	0	0.91099	0.96944	0.0134791	#NAME?	FALSE
Gene Ontology (biological process)	Golgi to endosome transport [GO:0006895]	720	22	2	0	0	0.93978	0.96944	0.0134791	#NAME?	FALSE
Gene Ontology (biological process)	glutamate catabolic process [GO:0006538]	720	22	1	0	0	0.96944	0.96944	0.0134791	#NAME?	FALSE
Gene Ontology (biological process)	glutamate biosynthetic process [GO:0006537]	720	22	2	0	0	0.93978	0.96944	0.0134791	#NAME?	FALSE
Gene Ontology (biological process)	glucose import in response to insulin stimulus [GO:0044381]	720	22	1	0	0	0.96944	0.96944	0.0134791	#NAME?	FALSE
Gene Ontology (biological process)	glucose import [GO:0046323]	720	22	1	0	0	0.96944	0.96944	0.0134791	#NAME?	FALSE
Gene Ontology (biological process)	glucose homeostasis [GO:0042593]	720	22	3	0	0	0.91099	0.96944	0.0134791	#NAME?	FALSE
Gene Ontology (biological process)	glycerolipid metabolic process [GO:0046486]	720	22	1	0	0	0.96944	0.96944	0.0134791	#NAME?	FALSE
Gene Ontology (biological process)	glycerophosphate shuttle [GO:0006127]	720	22	1	0	0	0.96944	0.96944	0.0134791	#NAME?	FALSE
Gene Ontology (biological process)	glycerophospholipid biosynthetic process [GO:0046474]	720	22	1	0	0	0.96944	0.96944	0.0134791	#NAME?	FALSE
Gene Ontology (biological process)	glycerophospholipid catabolic process [GO:0046475]	720	22	1	0	0	0.96944	0.96944	0.0134791	#NAME?	FALSE
Gene Ontology (biological process)	glycine biosynthetic process from serine [GO:0019264]	720	22	1	0	0	0.96944	0.96944	0.0134791	#NAME?	FALSE
Gene Ontology (biological process)	glycine metabolic process [GO:0006544]	720	22	2	0	0	0.93978	0.96944	0.0134791	#NAME?	FALSE
Gene Ontology (biological process)	glycine receptor clustering [GO:0072579]	720	22	1	0	0	0.96944	0.96944	0.0134791	#NAME?	FALSE
Gene Ontology (biological process)	glycogen biosynthetic process [GO:0005978]	720	22	1	0	0	0.96944	0.96944	0.0134791	#NAME?	FALSE
Gene Ontology (biological process)	glycoprotein catabolic process [GO:0006516]	720	22	1	0	0	0.96944	0.96944	0.0134791	#NAME?	FALSE
Gene Ontology (biological process)	glycosaminoglycan biosynthetic process [GO:0006024]	720	22	2	0	0	0.93978	0.96944	0.0134791	#NAME?	FALSE
Gene Ontology (biological process)	glycosaminoglycan metabolic process [GO:0030203]	720	22	1	0	0	0.96944	0.96944	0.0134791	#NAME?	FALSE
Gene Ontology (biological process)	glycosphingolipid metabolic process [GO:0006687]	720	22	1	0	0	0.96944	0.96944	0.0134791	#NAME?	FALSE
Gene Ontology (biological process)	Golgi disassembly [GO:0090166]	720	22	2	0	0	0.93978	0.96944	0.0134791	#NAME?	FALSE
Gene Ontology (biological process)	Golgi organization [GO:0007030]	720	22	11	0	0	0.70908	0.96944	0.0134791	#NAME?	FALSE
Gene Ontology (biological process)	Golgi ribbon formation [GO:0090161]	720	22	1	0	0	0.96944	0.96944	0.0134791	#NAME?	FALSE
Gene Ontology (biological process)	cellular response to organic cyclic compound [GO:0071407]	720	22	1	0	0	0.96944	0.96944	0.0134791	#NAME?	FALSE
Gene Ontology (biological process)	cellular response to nutrient levels [GO:0031669]	720	22	1	0	0	0.96944	0.96944	0.0134791	#NAME?	FALSE
Gene Ontology (biological process)	cellular response to nitric oxide [GO:0071732]	720	22	2	0	0	0.93978	0.96944	0.0134791	#NAME?	FALSE
Gene Ontology (biological process)	3'-UTR-mediated mRNA destabilization [GO:0061158]	720	22	2	0	0	0.93978	0.96944	0.0134791	#NAME?	FALSE
Gene Ontology (biological process)	2-oxoglutarate metabolic process [GO:0006103]	720	22	1	0	0	0.96944	0.96944	0.0134791	#NAME?	FALSE
Gene Ontology (biological process)	10-formyltetrahydrofolate catabolic process [GO:0009258]	720	22	1	0	0	0.96944	0.96944	0.0134791	#NAME?	FALSE
Gene Ontology (biological process)	10-formyltetrahydrofolate biosynthetic process [GO:0009257]	720	22	1	0	0	0.96944	0.96944	0.0134791	#NAME?	FALSE
Gene Ontology (biological process)	[4Fe-4S] cluster assembly [GO:0044572]	720	22	1	0	0	0.96944	0.96944	0.0134791	#NAME?	FALSE
Gene Ontology (biological process)	[2Fe-2S] cluster assembly [GO:0044571]	720	22	1	0	0	0.96944	0.96944	0.0134791	#NAME?	FALSE
Gene Ontology (biological process)	5-phosphoribose 1-diphosphate biosynthetic process [GO:0006015]	720	22	1	0	0	0.96944	0.96944	0.0134791	#NAME?	FALSE
Gene Ontology (biological process)	3'-UTR-mediated mRNA stabilization [GO:0070935]	720	22	1	0	0	0.96944	0.96944	0.0134791	#NAME?	FALSE
Gene Ontology (biological process)	5S class rRNA transcription by RNA polymerase III [GO:0042791]	720	22	1	0	0	0.96944	0.96944	0.0134791	#NAME?	FALSE
Gene Ontology (biological process)	actin filament-based movement [GO:0030048]	720	22	1	0	0	0.96944	0.96944	0.0134791	#NAME?	FALSE
Gene Ontology (biological process)	activation of cysteine-type endopeptidase activity involved in apoptotic process [GO:0006919]	720	22	8	0	0	0.7792	0.96944	0.0134791	#NAME?	FALSE
Gene Ontology (biological process)	activation of cysteine-type endopeptidase activity [GO:0097202]	720	22	1	0	0	0.96944	0.96944	0.0134791	#NAME?	FALSE
Gene Ontology (biological process)	activation of adenylate cyclase activity [GO:0007190]	720	22	2	0	0	0.93978	0.96944	0.0134791	#NAME?	FALSE
Gene Ontology (biological process)	actin rod assembly [GO:0031247]	720	22	1	0	0	0.96944	0.96944	0.0134791	#NAME?	FALSE
Gene Ontology (biological process)	actin polymerization-dependent cell motility [GO:0070358]	720	22	1	0	0	0.96944	0.96944	0.0134791	#NAME?	FALSE
Gene Ontology (biological process)	actin filament severing [GO:0051014]	720	22	1	0	0	0.96944	0.96944	0.0134791	#NAME?	FALSE
Gene Ontology (biological process)	abscission [GO:0009838]	720	22	3	0	0	0.91099	0.96944	0.0134791	#NAME?	FALSE
Gene Ontology (biological process)	actin filament polymerization [GO:0030041]	720	22	5	0	0	0.8559	0.96944	0.0134791	#NAME?	FALSE
Gene Ontology (biological process)	actin filament organization [GO:0007015]	720	22	7	0	0	0.80401	0.96944	0.0134791	#NAME?	FALSE
Gene Ontology (biological process)	actin filament bundle assembly [GO:0051017]	720	22	2	0	0	0.93978	0.96944	0.0134791	#NAME?	FALSE
Gene Ontology (biological process)	actin cytoskeleton reorganization [GO:0031532]	720	22	4	0	0	0.88303	0.96944	0.0134791	#NAME?	FALSE
Gene Ontology (biological process)	acetyl-CoA biosynthetic process from pyruvate [GO:0006086]	720	22	4	0	0	0.88303	0.96944	0.0134791	#NAME?	FALSE
Gene Ontology (biological process)	activation of cysteine-type endopeptidase activity involved in apoptotic process by cytochrome c [GO:0008635]	720	22	2	0	0	0.93978	0.96944	0.0134791	#NAME?	FALSE
Gene Ontology (biological process)	activation of cysteine-type endopeptidase activity involved in apoptotic signaling pathway [GO:0097296]	720	22	1	0	0	0.96944	0.96944	0.0134791	#NAME?	FALSE
Gene Ontology (biological process)	activation of GTPase activity [GO:0090630]	720	22	4	0	0	0.88303	0.96944	0.0134791	#NAME?	FALSE
Gene Ontology (biological process)	catecholamine catabolic process [GO:0042424]	720	22	1	0	0	0.96944	0.96944	0.0134791	#NAME?	FALSE
Gene Ontology (biological process)	cell activation involved in immune response [GO:0002263]	720	22	1	0	0	0.96944	0.96944	0.0134791	#NAME?	FALSE
Gene Ontology (biological process)	CDP-diacylglycerol biosynthetic process [GO:0016024]	720	22	1	0	0	0.96944	0.96944	0.0134791	#NAME?	FALSE
Gene Ontology (biological process)	CDP-choline pathway [GO:0006657]	720	22	1	0	0	0.96944	0.96944	0.0134791	#NAME?	FALSE
Gene Ontology (biological process)	Cdc42 protein signal transduction [GO:0032488]	720	22	1	0	0	0.96944	0.96944	0.0134791	#NAME?	FALSE
Gene Ontology (biological process)	CD40 signaling pathway [GO:0023035]	720	22	1	0	0	0.96944	0.96944	0.0134791	#NAME?	FALSE
Gene Ontology (biological process)	catecholamine metabolic process [GO:0006584]	720	22	2	0	0	0.93978	0.96944	0.0134791	#NAME?	FALSE
Gene Ontology (biological process)	carnosine metabolic process [GO:0035498]	720	22	1	0	0	0.96944	0.96944	0.0134791	#NAME?	FALSE
Gene Ontology (biological process)	cell chemotaxis [GO:0060326]	720	22	2	0	0	0.93978	0.96944	0.0134791	#NAME?	FALSE
Gene Ontology (biological process)	carnitine transmembrane transport [GO:1902603]	720	22	1	0	0	0.96944	0.96944	0.0134791	#NAME?	FALSE
Gene Ontology (biological process)	carnitine shuttle [GO:0006853]	720	22	2	0	0	0.93978	0.96944	0.0134791	#NAME?	FALSE
Gene Ontology (biological process)	carnitine metabolic process, CoA-linked [GO:0019254]	720	22	1	0	0	0.96944	0.96944	0.0134791	#NAME?	FALSE
Gene Ontology (biological process)	carnitine metabolic process [GO:0009437]	720	22	1	0	0	0.96944	0.96944	0.0134791	#NAME?	FALSE
Gene Ontology (biological process)	carnitine biosynthetic process [GO:0045329]	720	22	1	0	0	0.96944	0.96944	0.0134791	#NAME?	FALSE
Gene Ontology (biological process)	cardiolipin biosynthetic process [GO:0032049]	720	22	2	0	0	0.93978	0.96944	0.0134791	#NAME?	FALSE
Gene Ontology (biological process)	cell adhesion [GO:0007155]	720	22	1	0	0	0.96944	0.96944	0.0134791	#NAME?	FALSE
Gene Ontology (biological process)	cell communication by electrical coupling involved in cardiac conduction [GO:0086064]	720	22	1	0	0	0.96944	0.96944	0.0134791	#NAME?	FALSE
Gene Ontology (biological process)	cell wall mannoprotein biosynthetic process [GO:0000032]	720	22	1	0	0	0.96944	0.96944	0.0134791	#NAME?	FALSE
Gene Ontology (biological process)	cell migration [GO:0016477]	720	22	7	0	0	0.80401	0.96944	0.0134791	#NAME?	FALSE
Gene Ontology (biological process)	cell redox homeostasis [GO:0045454]	720	22	1	0	0	0.96944	0.96944	0.0134791	#NAME?	FALSE
Gene Ontology (biological process)	cell projection organization [GO:0030030]	720	22	2	0	0	0.93978	0.96944	0.0134791	#NAME?	FALSE
Gene Ontology (biological process)	cell population proliferation [GO:0008283]	720	22	10	0	0	0.73176	0.96944	0.0134791	#NAME?	FALSE
Gene Ontology (biological process)	cell motility [GO:0048870]	720	22	1	0	0	0.96944	0.96944	0.0134791	#NAME?	FALSE
Gene Ontology (biological process)	cell morphogenesis [GO:0000902]	720	22	1	0	0	0.96944	0.96944	0.0134791	#NAME?	FALSE
Gene Ontology (biological process)	cell migration involved in gastrulation [GO:0042074]	720	22	2	0	0	0.93978	0.96944	0.0134791	#NAME?	FALSE
Gene Ontology (biological process)	cell junction assembly [GO:0034329]	720	22	2	0	0	0.93978	0.96944	0.0134791	#NAME?	FALSE
Gene Ontology (biological process)	cell cycle [GO:0007049]	720	22	21	0	0	0.51631	0.96944	0.0134791	#NAME?	FALSE
Gene Ontology (biological process)	cell growth involved in cardiac muscle cell development [GO:0061049]	720	22	1	0	0	0.96944	0.96944	0.0134791	#NAME?	FALSE
Gene Ontology (biological process)	cell death [GO:0008219]	720	22	2	0	0	0.93978	0.96944	0.0134791	#NAME?	FALSE
Gene Ontology (biological process)	cell cycle phase transition [GO:0044770]	720	22	2	0	0	0.93978	0.96944	0.0134791	#NAME?	FALSE
Gene Ontology (biological process)	cell cycle G2/M phase transition [GO:0044839]	720	22	1	0	0	0.96944	0.96944	0.0134791	#NAME?	FALSE
Gene Ontology (biological process)	cardiac ventricle development [GO:0003231]	720	22	1	0	0	0.96944	0.96944	0.0134791	#NAME?	FALSE
Gene Ontology (biological process)	cardiac neural crest cell migration involved in outflow tract morphogenesis [GO:0003253]	720	22	1	0	0	0.96944	0.96944	0.0134791	#NAME?	FALSE
Gene Ontology (biological process)	cardiac muscle hypertrophy [GO:0003300]	720	22	1	0	0	0.96944	0.96944	0.0134791	#NAME?	FALSE
Gene Ontology (biological process)	calcium ion transport [GO:0006816]	720	22	2	0	0	0.93978	0.96944	0.0134791	#NAME?	FALSE
Gene Ontology (biological process)	calcium ion regulated lysosome exocytosis [GO:1990927]	720	22	1	0	0	0.96944	0.96944	0.0134791	#NAME?	FALSE
Gene Ontology (biological process)	calcium ion import into sarcoplasmic reticulum [GO:1990036]	720	22	1	0	0	0.96944	0.96944	0.0134791	#NAME?	FALSE
Gene Ontology (biological process)	calcium import into the mitochondrion [GO:0036444]	720	22	2	0	0	0.93978	0.96944	0.0134791	#NAME?	FALSE
Gene Ontology (biological process)	CAAX-box protein processing [GO:0071586]	720	22	1	0	0	0.96944	0.96944	0.0134791	#NAME?	FALSE
Gene Ontology (biological process)	bundle of His cell-Purkinje myocyte adhesion involved in cell communication [GO:0086073]	720	22	1	0	0	0.96944	0.96944	0.0134791	#NAME?	FALSE
Gene Ontology (biological process)	brown fat cell differentiation [GO:0050873]	720	22	1	0	0	0.96944	0.96944	0.0134791	#NAME?	FALSE
Gene Ontology (biological process)	cardiac muscle contraction [GO:0060048]	720	22	1	0	0	0.96944	0.96944	0.0134791	#NAME?	FALSE
Gene Ontology (biological process)	branching morphogenesis of an epithelial tube [GO:0048754]	720	22	1	0	0	0.96944	0.96944	0.0134791	#NAME?	FALSE
Gene Ontology (biological process)	branching involved in labyrinthine layer morphogenesis [GO:0060670]	720	22	1	0	0	0.96944	0.96944	0.0134791	#NAME?	FALSE
Gene Ontology (biological process)	branched-chain amino acid metabolic process [GO:0009081]	720	22	1	0	0	0.96944	0.96944	0.0134791	#NAME?	FALSE
Gene Ontology (biological process)	branched-chain amino acid catabolic process [GO:0009083]	720	22	2	0	0	0.93978	0.96944	0.0134791	#NAME?	FALSE
Gene Ontology (biological process)	branched-chain amino acid biosynthetic process [GO:0009082]	720	22	1	0	0	0.96944	0.96944	0.0134791	#NAME?	FALSE
Gene Ontology (biological process)	brain development [GO:0007420]	720	22	14	0	0	0.64501	0.96944	0.0134791	#NAME?	FALSE
Gene Ontology (biological process)	calcium ion transport into cytosol [GO:0060402]	720	22	1	0	0	0.96944	0.96944	0.0134791	#NAME?	FALSE
Gene Ontology (biological process)	calcium-ion regulated exocytosis [GO:0017156]	720	22	2	0	0	0.93978	0.96944	0.0134791	#NAME?	FALSE
Gene Ontology (biological process)	calcium-mediated signaling using intracellular calcium source [GO:0035584]	720	22	1	0	0	0.96944	0.96944	0.0134791	#NAME?	FALSE
Gene Ontology (biological process)	camera-type eye development [GO:0043010]	720	22	1	0	0	0.96944	0.96944	0.0134791	#NAME?	FALSE
Gene Ontology (biological process)	CAMKK-AMPK signaling cascade [GO:0061762]	720	22	1	0	0	0.96944	0.96944	0.0134791	#NAME?	FALSE
Gene Ontology (biological process)	canonical glycolysis [GO:0061621]	720	22	1	0	0	0.96944	0.96944	0.0134791	#NAME?	FALSE
Gene Ontology (biological process)	cap-dependent translational initiation [GO:0002191]	720	22	2	0	0	0.93978	0.96944	0.0134791	#NAME?	FALSE
Gene Ontology (biological process)	carbohydrate derivative metabolic process [GO:1901135]	720	22	1	0	0	0.96944	0.96944	0.0134791	#NAME?	FALSE
Gene Ontology (biological process)	carbohydrate metabolic process [GO:0005975]	720	22	8	0	0	0.7792	0.96944	0.0134791	#NAME?	FALSE
Gene Ontology (biological process)	carboxylic acid metabolic process [GO:0019752]	720	22	1	0	0	0.96944	0.96944	0.0134791	#NAME?	FALSE
Gene Ontology (biological process)	cardiac conduction [GO:0061337]	720	22	1	0	0	0.96944	0.96944	0.0134791	#NAME?	FALSE
Gene Ontology (biological process)	cardiac conduction system development [GO:0003161]	720	22	1	0	0	0.96944	0.96944	0.0134791	#NAME?	FALSE
Gene Ontology (biological process)	cardiac muscle cell action potential involved in contraction [GO:0086002]	720	22	1	0	0	0.96944	0.96944	0.0134791	#NAME?	FALSE
Gene Ontology (biological process)	cardiac muscle cell development [GO:0055013]	720	22	2	0	0	0.93978	0.96944	0.0134791	#NAME?	FALSE
Gene Ontology (biological process)	cardiac muscle cell differentiation [GO:0055007]	720	22	2	0	0	0.93978	0.96944	0.0134791	#NAME?	FALSE
Gene Ontology (biological process)	cardiac muscle cell proliferation [GO:0060038]	720	22	2	0	0	0.93978	0.96944	0.0134791	#NAME?	FALSE
Gene Ontology (biological process)	cell surface receptor signaling pathway [GO:0007166]	720	22	2	0	0	0.93978	0.96944	0.0134791	#NAME?	FALSE
Gene Ontology (biological process)	cell-cell adhesion [GO:0098609]	720	22	3	0	0	0.91099	0.96944	0.0134791	#NAME?	FALSE
Gene Ontology (biological process)	bone resorption [GO:0045453]	720	22	1	0	0	0.96944	0.96944	0.0134791	#NAME?	FALSE
Gene Ontology (biological process)	cellular response to glucose starvation [GO:0042149]	720	22	5	0	0	0.8559	0.96944	0.0134791	#NAME?	FALSE
Gene Ontology (biological process)	cellular response to hydrogen peroxide [GO:0070301]	720	22	3	0	0	0.91099	0.96944	0.0134791	#NAME?	FALSE
Gene Ontology (biological process)	cellular response to histamine [GO:0071420]	720	22	1	0	0	0.96944	0.96944	0.0134791	#NAME?	FALSE
Gene Ontology (biological process)	cellular response to hepatocyte growth factor stimulus [GO:0035729]	720	22	1	0	0	0.96944	0.96944	0.0134791	#NAME?	FALSE
Gene Ontology (biological process)	cellular response to heat [GO:0034605]	720	22	8	0	0	0.7792	0.96944	0.0134791	#NAME?	FALSE
Gene Ontology (biological process)	cellular response to growth factor stimulus [GO:0071363]	720	22	2	0	0	0.93978	0.96944	0.0134791	#NAME?	FALSE
Gene Ontology (biological process)	cellular response to glucose stimulus [GO:0071333]	720	22	2	0	0	0.93978	0.96944	0.0134791	#NAME?	FALSE
Gene Ontology (biological process)	cellular response to gamma radiation [GO:0071480]	720	22	2	0	0	0.93978	0.96944	0.0134791	#NAME?	FALSE
Gene Ontology (biological process)	cellular response to hypoxia [GO:0071456]	720	22	5	0	0	0.8559	0.96944	0.0134791	#NAME?	FALSE
Gene Ontology (biological process)	cellular response to forskolin [GO:1904322]	720	22	1	0	0	0.96944	0.96944	0.0134791	#NAME?	FALSE
Gene Ontology (biological process)	cellular response to follicle-stimulating hormone stimulus [GO:0071372]	720	22	1	0	0	0.96944	0.96944	0.0134791	#NAME?	FALSE
Gene Ontology (biological process)	cellular response to fibroblast growth factor stimulus [GO:0044344]	720	22	1	0	0	0.96944	0.96944	0.0134791	#NAME?	FALSE
Gene Ontology (biological process)	cellular response to fatty acid [GO:0071398]	720	22	1	0	0	0.96944	0.96944	0.0134791	#NAME?	FALSE
Gene Ontology (biological process)	cellular response to exogenous dsRNA [GO:0071360]	720	22	1	0	0	0.96944	0.96944	0.0134791	#NAME?	FALSE
Gene Ontology (biological process)	cellular response to estradiol stimulus [GO:0071392]	720	22	2	0	0	0.93978	0.96944	0.0134791	#NAME?	FALSE
Gene Ontology (biological process)	cellular response to hydroxyurea [GO:0072711]	720	22	2	0	0	0.93978	0.96944	0.0134791	#NAME?	FALSE
Gene Ontology (biological process)	cell-cell adhesion involved in gastrulation [GO:0070586]	720	22	1	0	0	0.96944	0.96944	0.0134791	#NAME?	FALSE
Gene Ontology (biological process)	cellular response to leucine [GO:0071233]	720	22	2	0	0	0.93978	0.96944	0.0134791	#NAME?	FALSE
Gene Ontology (biological process)	cellular response to misfolded protein [GO:0071218]	720	22	1	0	0	0.96944	0.96944	0.0134791	#NAME?	FALSE
Gene Ontology (biological process)	cellular response to mechanical stimulus [GO:0071260]	720	22	4	0	0	0.88303	0.96944	0.0134791	#NAME?	FALSE
Gene Ontology (biological process)	cellular response to manganese ion [GO:0071287]	720	22	1	0	0	0.96944	0.96944	0.0134791	#NAME?	FALSE
Gene Ontology (biological process)	cellular response to lipopolysaccharide [GO:0071222]	720	22	7	0	0	0.80401	0.96944	0.0134791	#NAME?	FALSE
Gene Ontology (biological process)	cellular response to leukemia inhibitory factor [GO:1990830]	720	22	6	0	0	0.82957	0.96944	0.0134791	#NAME?	FALSE
Gene Ontology (biological process)	cellular response to leucine starvation [GO:1990253]	720	22	1	0	0	0.96944	0.96944	0.0134791	#NAME?	FALSE
Gene Ontology (biological process)	cellular response to L-arginine [GO:1903577]	720	22	1	0	0	0.96944	0.96944	0.0134791	#NAME?	FALSE
Gene Ontology (biological process)	cellular response to interferon-alpha [GO:0035457]	720	22	1	0	0	0.96944	0.96944	0.0134791	#NAME?	FALSE
Gene Ontology (biological process)	cellular response to ionizing radiation [GO:0071479]	720	22	2	0	0	0.93978	0.96944	0.0134791	#NAME?	FALSE
Gene Ontology (biological process)	cellular response to interleukin-7 [GO:0098761]	720	22	5	0	0	0.8559	0.96944	0.0134791	#NAME?	FALSE
Gene Ontology (biological process)	cellular response to interleukin-13 [GO:0035963]	720	22	1	0	0	0.96944	0.96944	0.0134791	#NAME?	FALSE
Gene Ontology (biological process)	cellular response to interleukin-1 [GO:0071347]	720	22	1	0	0	0.96944	0.96944	0.0134791	#NAME?	FALSE
Gene Ontology (biological process)	cellular response to interferon-beta [GO:0035458]	720	22	2	0	0	0.93978	0.96944	0.0134791	#NAME?	FALSE
Gene Ontology (biological process)	cellular response to epidermal growth factor stimulus [GO:0071364]	720	22	2	0	0	0.93978	0.96944	0.0134791	#NAME?	FALSE
Gene Ontology (biological process)	cellular response to dsRNA [GO:0071359]	720	22	1	0	0	0.96944	0.96944	0.0134791	#NAME?	FALSE
Gene Ontology (biological process)	cellular response to dopamine [GO:1903351]	720	22	1	0	0	0.96944	0.96944	0.0134791	#NAME?	FALSE
Gene Ontology (biological process)	cellular component organization [GO:0016043]	720	22	1	0	0	0.96944	0.96944	0.0134791	#NAME?	FALSE
Gene Ontology (biological process)	cellular oxidant detoxification [GO:0098869]	720	22	1	0	0	0.96944	0.96944	0.0134791	#NAME?	FALSE
Gene Ontology (biological process)	cellular lipid metabolic process [GO:0044255]	720	22	1	0	0	0.96944	0.96944	0.0134791	#NAME?	FALSE
Gene Ontology (biological process)	cellular hypotonic response [GO:0071476]	720	22	1	0	0	0.96944	0.96944	0.0134791	#NAME?	FALSE
Gene Ontology (biological process)	cellular heat acclimation [GO:0070370]	720	22	1	0	0	0.96944	0.96944	0.0134791	#NAME?	FALSE
Gene Ontology (biological process)	cellular detoxification of nitrogen compound [GO:0070458]	720	22	1	0	0	0.96944	0.96944	0.0134791	#NAME?	FALSE
Gene Ontology (biological process)	cellular defense response [GO:0006968]	720	22	1	0	0	0.96944	0.96944	0.0134791	#NAME?	FALSE
Gene Ontology (biological process)	cellular aldehyde metabolic process [GO:0006081]	720	22	1	0	0	0.96944	0.96944	0.0134791	#NAME?	FALSE
Gene Ontology (biological process)	cellular response to dexamethasone stimulus [GO:0071549]	720	22	1	0	0	0.96944	0.96944	0.0134791	#NAME?	FALSE
Gene Ontology (biological process)	cell-matrix adhesion [GO:0007160]	720	22	1	0	0	0.96944	0.96944	0.0134791	#NAME?	FALSE
Gene Ontology (biological process)	cell-cell signaling involved in cardiac conduction [GO:0086019]	720	22	1	0	0	0.96944	0.96944	0.0134791	#NAME?	FALSE
Gene Ontology (biological process)	cell-cell signaling [GO:0007267]	720	22	1	0	0	0.96944	0.96944	0.0134791	#NAME?	FALSE
Gene Ontology (biological process)	cell-cell junction organization [GO:0045216]	720	22	1	0	0	0.96944	0.96944	0.0134791	#NAME?	FALSE
Gene Ontology (biological process)	cell-cell junction assembly [GO:0007043]	720	22	3	0	0	0.91099	0.96944	0.0134791	#NAME?	FALSE
Gene Ontology (biological process)	cell-cell adhesion mediated by cadherin [GO:0044331]	720	22	1	0	0	0.96944	0.96944	0.0134791	#NAME?	FALSE
Gene Ontology (biological process)	cellular respiration [GO:0045333]	720	22	12	0	0	0.68708	0.96944	0.0134791	#NAME?	FALSE
Gene Ontology (biological process)	cellular response to aldosterone [GO:1904045]	720	22	1	0	0	0.96944	0.96944	0.0134791	#NAME?	FALSE
Gene Ontology (biological process)	cellular response to amino acid starvation [GO:0034198]	720	22	3	0	0	0.91099	0.96944	0.0134791	#NAME?	FALSE
Gene Ontology (biological process)	cellular response to amino acid stimulus [GO:0071230]	720	22	3	0	0	0.91099	0.96944	0.0134791	#NAME?	FALSE
Gene Ontology (biological process)	cellular response to antibiotic [GO:0071236]	720	22	1	0	0	0.96944	0.96944	0.0134791	#NAME?	FALSE
Gene Ontology (biological process)	cellular response to arsenite ion [GO:1903843]	720	22	2	0	0	0.93978	0.96944	0.0134791	#NAME?	FALSE
Gene Ontology (biological process)	cellular response to ATP [GO:0071318]	720	22	1	0	0	0.96944	0.96944	0.0134791	#NAME?	FALSE
Gene Ontology (biological process)	cellular response to bleomycin [GO:1904976]	720	22	1	0	0	0.96944	0.96944	0.0134791	#NAME?	FALSE
Gene Ontology (biological process)	cellular response to brain-derived neurotrophic factor stimulus [GO:1990416]	720	22	1	0	0	0.96944	0.96944	0.0134791	#NAME?	FALSE
Gene Ontology (biological process)	cellular response to calcium ion [GO:0071277]	720	22	1	0	0	0.96944	0.96944	0.0134791	#NAME?	FALSE
Gene Ontology (biological process)	cellular response to cAMP [GO:0071320]	720	22	2	0	0	0.93978	0.96944	0.0134791	#NAME?	FALSE
Gene Ontology (biological process)	cellular response to catecholamine stimulus [GO:0071870]	720	22	2	0	0	0.93978	0.96944	0.0134791	#NAME?	FALSE
Gene Ontology (biological process)	cellular response to chemokine [GO:1990869]	720	22	2	0	0	0.93978	0.96944	0.0134791	#NAME?	FALSE
Gene Ontology (biological process)	cellular response to cisplatin [GO:0072719]	720	22	1	0	0	0.96944	0.96944	0.0134791	#NAME?	FALSE
Gene Ontology (biological process)	cellular response to cycloheximide [GO:0071409]	720	22	1	0	0	0.96944	0.96944	0.0134791	#NAME?	FALSE
Gene Ontology (biological process)	cellular response to cytokine stimulus [GO:0071345]	720	22	4	0	0	0.88303	0.96944	0.0134791	#NAME?	FALSE
Gene Ontology (biological process)	box C/D snoRNP assembly [GO:0000492]	720	22	1	0	0	0.96944	0.96944	0.0134791	#NAME?	FALSE
Gene Ontology (biological process)	bone mineralization [GO:0030282]	720	22	1	0	0	0.96944	0.96944	0.0134791	#NAME?	FALSE
Gene Ontology (biological process)	activation of innate immune response [GO:0002218]	720	22	4	0	0	0.88303	0.96944	0.0134791	#NAME?	FALSE
Gene Ontology (biological process)	AMP biosynthetic process [GO:0006167]	720	22	1	0	0	0.96944	0.96944	0.0134791	#NAME?	FALSE
Gene Ontology (biological process)	anatomical structure morphogenesis [GO:0009653]	720	22	6	0	0	0.82957	0.96944	0.0134791	#NAME?	FALSE
Gene Ontology (biological process)	anatomical structure development [GO:0048856]	720	22	2	0	0	0.93978	0.96944	0.0134791	#NAME?	FALSE
Gene Ontology (biological process)	anaphase-promoting complex-dependent catabolic process [GO:0031145]	720	22	2	0	0	0.93978	0.96944	0.0134791	#NAME?	FALSE
Gene Ontology (biological process)	amyloid precursor protein metabolic process [GO:0042982]	720	22	1	0	0	0.96944	0.96944	0.0134791	#NAME?	FALSE
Gene Ontology (biological process)	amyloid precursor protein catabolic process [GO:0042987]	720	22	1	0	0	0.96944	0.96944	0.0134791	#NAME?	FALSE
Gene Ontology (biological process)	amyloid fibril formation [GO:1990000]	720	22	1	0	0	0.96944	0.96944	0.0134791	#NAME?	FALSE
Gene Ontology (biological process)	amino acid transport [GO:0006865]	720	22	4	0	0	0.88303	0.96944	0.0134791	#NAME?	FALSE
Gene Ontology (biological process)	androgen receptor signaling pathway [GO:0030521]	720	22	3	0	0	0.91099	0.96944	0.0134791	#NAME?	FALSE
Gene Ontology (biological process)	amino acid transmembrane transport [GO:0003333]	720	22	1	0	0	0.96944	0.96944	0.0134791	#NAME?	FALSE
Gene Ontology (biological process)	amino acid metabolic process [GO:0006520]	720	22	2	0	0	0.93978	0.96944	0.0134791	#NAME?	FALSE
Gene Ontology (biological process)	amino acid import across plasma membrane [GO:0089718]	720	22	2	0	0	0.93978	0.96944	0.0134791	#NAME?	FALSE
Gene Ontology (biological process)	amino acid catabolic process [GO:0009063]	720	22	2	0	0	0.93978	0.96944	0.0134791	#NAME?	FALSE
Gene Ontology (biological process)	amino acid biosynthetic process [GO:0008652]	720	22	1	0	0	0.96944	0.96944	0.0134791	#NAME?	FALSE
Gene Ontology (biological process)	alternative mRNA splicing, via spliceosome [GO:0000380]	720	22	2	0	0	0.93978	0.96944	0.0134791	#NAME?	FALSE
Gene Ontology (biological process)	androgen catabolic process [GO:0006710]	720	22	1	0	0	0.96944	0.96944	0.0134791	#NAME?	FALSE
Gene Ontology (biological process)	apical constriction [GO:0003383]	720	22	1	0	0	0.96944	0.96944	0.0134791	#NAME?	FALSE
Gene Ontology (biological process)	antigen processing and presentation [GO:0019882]	720	22	5	0	0	0.8559	0.96944	0.0134791	#NAME?	FALSE
Gene Ontology (biological process)	aorta development [GO:0035904]	720	22	1	0	0	0.96944	0.96944	0.0134791	#NAME?	FALSE
Gene Ontology (biological process)	antiviral innate immune response [GO:0140374]	720	22	4	0	0	0.88303	0.96944	0.0134791	#NAME?	FALSE
Gene Ontology (biological process)	antigen processing and presentation of polysaccharide antigen via MHC class II [GO:0002505]	720	22	1	0	0	0.96944	0.96944	0.0134791	#NAME?	FALSE
Gene Ontology (biological process)	antigen processing and presentation of peptide antigen via MHC class I [GO:0002474]	720	22	1	0	0	0.96944	0.96944	0.0134791	#NAME?	FALSE
Gene Ontology (biological process)	antigen processing and presentation following phagocytosis [GO:0002747]	720	22	1	0	0	0.96944	0.96944	0.0134791	#NAME?	FALSE
Gene Ontology (biological process)	antifungal innate immune response [GO:0061760]	720	22	1	0	0	0.96944	0.96944	0.0134791	#NAME?	FALSE
Gene Ontology (biological process)	angiogenesis involved in wound healing [GO:0060055]	720	22	1	0	0	0.96944	0.96944	0.0134791	#NAME?	FALSE
Gene Ontology (biological process)	anterograde dendritic transport of messenger ribonucleoprotein complex [GO:0098964]	720	22	1	0	0	0.96944	0.96944	0.0134791	#NAME?	FALSE
Gene Ontology (biological process)	anterior/posterior pattern specification [GO:0009952]	720	22	2	0	0	0.93978	0.96944	0.0134791	#NAME?	FALSE
Gene Ontology (biological process)	animal organ regeneration [GO:0031100]	720	22	2	0	0	0.93978	0.96944	0.0134791	#NAME?	FALSE
Gene Ontology (biological process)	angiotensin-mediated vasoconstriction involved in regulation of systemic arterial blood pressure [GO:0001998]	720	22	1	0	0	0.96944	0.96944	0.0134791	#NAME?	FALSE
Gene Ontology (biological process)	alpha-linolenic acid metabolic process [GO:0036109]	720	22	2	0	0	0.93978	0.96944	0.0134791	#NAME?	FALSE
Gene Ontology (biological process)	alpha-beta T cell lineage commitment [GO:0002363]	720	22	1	0	0	0.96944	0.96944	0.0134791	#NAME?	FALSE
Gene Ontology (biological process)	allantois development [GO:1905069]	720	22	1	0	0	0.96944	0.96944	0.0134791	#NAME?	FALSE
Gene Ontology (biological process)	acute-phase response [GO:0006953]	720	22	1	0	0	0.96944	0.96944	0.0134791	#NAME?	FALSE
Gene Ontology (biological process)	adenylate cyclase-activating adrenergic receptor signaling pathway [GO:0071880]	720	22	1	0	0	0.96944	0.96944	0.0134791	#NAME?	FALSE
Gene Ontology (biological process)	adenine nucleotide transport [GO:0051503]	720	22	1	0	0	0.96944	0.96944	0.0134791	#NAME?	FALSE
Gene Ontology (biological process)	adaptive thermogenesis [GO:1990845]	720	22	2	0	0	0.93978	0.96944	0.0134791	#NAME?	FALSE
Gene Ontology (biological process)	adaptive immune response [GO:0002250]	720	22	1	0	0	0.96944	0.96944	0.0134791	#NAME?	FALSE
Gene Ontology (biological process)	acylglycerol catabolic process [GO:0046464]	720	22	2	0	0	0.93978	0.96944	0.0134791	#NAME?	FALSE
Gene Ontology (biological process)	acyl-CoA metabolic process [GO:0006637]	720	22	1	0	0	0.96944	0.96944	0.0134791	#NAME?	FALSE
Gene Ontology (biological process)	actomyosin structure organization [GO:0031032]	720	22	3	0	0	0.91099	0.96944	0.0134791	#NAME?	FALSE
Gene Ontology (biological process)	aldehyde catabolic process [GO:0046185]	720	22	1	0	0	0.96944	0.96944	0.0134791	#NAME?	FALSE
Gene Ontology (biological process)	actomyosin contractile ring contraction [GO:0000916]	720	22	1	0	0	0.96944	0.96944	0.0134791	#NAME?	FALSE
Gene Ontology (biological process)	actomyosin contractile ring assembly [GO:0000915]	720	22	1	0	0	0.96944	0.96944	0.0134791	#NAME?	FALSE
Gene Ontology (biological process)	activation-induced cell death of T cells [GO:0006924]	720	22	1	0	0	0.96944	0.96944	0.0134791	#NAME?	FALSE
Gene Ontology (biological process)	activation of protein kinase C activity [GO:1990051]	720	22	1	0	0	0.96944	0.96944	0.0134791	#NAME?	FALSE
Gene Ontology (biological process)	activation of protein kinase activity [GO:0032147]	720	22	2	0	0	0.93978	0.96944	0.0134791	#NAME?	FALSE
Gene Ontology (biological process)	activation of phospholipase C activity [GO:0007202]	720	22	1	0	0	0.96944	0.96944	0.0134791	#NAME?	FALSE
Gene Ontology (biological process)	adenylate cyclase-activating dopamine receptor signaling pathway [GO:0007191]	720	22	2	0	0	0.93978	0.96944	0.0134791	#NAME?	FALSE
Gene Ontology (biological process)	adenylate cyclase-activating G protein-coupled receptor signaling pathway [GO:0007189]	720	22	1	0	0	0.96944	0.96944	0.0134791	#NAME?	FALSE
Gene Ontology (biological process)	adenylate cyclase-inhibiting G protein-coupled receptor signaling pathway [GO:0007193]	720	22	2	0	0	0.93978	0.96944	0.0134791	#NAME?	FALSE
Gene Ontology (biological process)	adenylate cyclase-modulating G protein-coupled receptor signaling pathway [GO:0007188]	720	22	1	0	0	0.96944	0.96944	0.0134791	#NAME?	FALSE
Gene Ontology (biological process)	adherens junction assembly [GO:0034333]	720	22	1	0	0	0.96944	0.96944	0.0134791	#NAME?	FALSE
Gene Ontology (biological process)	adherens junction organization [GO:0034332]	720	22	1	0	0	0.96944	0.96944	0.0134791	#NAME?	FALSE
Gene Ontology (biological process)	adiponectin-activated signaling pathway [GO:0033211]	720	22	1	0	0	0.96944	0.96944	0.0134791	#NAME?	FALSE
Gene Ontology (biological process)	adipose tissue development [GO:0060612]	720	22	2	0	0	0.93978	0.96944	0.0134791	#NAME?	FALSE
Gene Ontology (biological process)	ADP transport [GO:0015866]	720	22	1	0	0	0.96944	0.96944	0.0134791	#NAME?	FALSE
Gene Ontology (biological process)	adult locomotory behavior [GO:0008344]	720	22	1	0	0	0.96944	0.96944	0.0134791	#NAME?	FALSE
Gene Ontology (biological process)	adult walking behavior [GO:0007628]	720	22	2	0	0	0.93978	0.96944	0.0134791	#NAME?	FALSE
Gene Ontology (biological process)	aerobic respiration [GO:0009060]	720	22	11	0	0	0.70908	0.96944	0.0134791	#NAME?	FALSE
Gene Ontology (biological process)	aggresome assembly [GO:0070842]	720	22	2	0	0	0.93978	0.96944	0.0134791	#NAME?	FALSE
Gene Ontology (biological process)	aging [GO:0007568]	720	22	9	0	0	0.75512	0.96944	0.0134791	#NAME?	FALSE
Gene Ontology (biological process)	alanine transport [GO:0032328]	720	22	1	0	0	0.96944	0.96944	0.0134791	#NAME?	FALSE
Gene Ontology (biological process)	alcohol metabolic process [GO:0006066]	720	22	1	0	0	0.96944	0.96944	0.0134791	#NAME?	FALSE
Gene Ontology (biological process)	aortic valve formation [GO:0003189]	720	22	1	0	0	0.96944	0.96944	0.0134791	#NAME?	FALSE
Gene Ontology (biological process)	apical junction assembly [GO:0043297]	720	22	1	0	0	0.96944	0.96944	0.0134791	#NAME?	FALSE
Gene Ontology (biological process)	bone development [GO:0060348]	720	22	2	0	0	0.93978	0.96944	0.0134791	#NAME?	FALSE
Gene Ontology (biological process)	B cell homeostasis [GO:0001782]	720	22	1	0	0	0.96944	0.96944	0.0134791	#NAME?	FALSE
Gene Ontology (biological process)	barbed-end actin filament capping [GO:0051016]	720	22	1	0	0	0.96944	0.96944	0.0134791	#NAME?	FALSE
Gene Ontology (biological process)	B cell receptor apoptotic signaling pathway [GO:1990117]	720	22	1	0	0	0.96944	0.96944	0.0134791	#NAME?	FALSE
Gene Ontology (biological process)	B cell proliferation [GO:0042100]	720	22	1	0	0	0.96944	0.96944	0.0134791	#NAME?	FALSE
Gene Ontology (biological process)	B cell negative selection [GO:0002352]	720	22	1	0	0	0.96944	0.96944	0.0134791	#NAME?	FALSE
Gene Ontology (biological process)	B cell homeostatic proliferation [GO:0002358]	720	22	1	0	0	0.96944	0.96944	0.0134791	#NAME?	FALSE
Gene Ontology (biological process)	B cell differentiation [GO:0030183]	720	22	3	0	0	0.91099	0.96944	0.0134791	#NAME?	FALSE
Gene Ontology (biological process)	base-excision repair, gap-filling [GO:0006287]	720	22	5	0	0	0.8559	0.96944	0.0134791	#NAME?	FALSE
Gene Ontology (biological process)	B cell apoptotic process [GO:0001783]	720	22	2	0	0	0.93978	0.96944	0.0134791	#NAME?	FALSE
Gene Ontology (biological process)	B cell activation [GO:0042113]	720	22	2	0	0	0.93978	0.96944	0.0134791	#NAME?	FALSE
Gene Ontology (biological process)	axonogenesis [GO:0007409]	720	22	5	0	0	0.8559	0.96944	0.0134791	#NAME?	FALSE
Gene Ontology (biological process)	axonal transport of mitochondrion [GO:0019896]	720	22	2	0	0	0.93978	0.96944	0.0134791	#NAME?	FALSE
Gene Ontology (biological process)	axonal transport [GO:0098930]	720	22	1	0	0	0.96944	0.96944	0.0134791	#NAME?	FALSE
Gene Ontology (biological process)	base-excision repair, DNA ligation [GO:0006288]	720	22	1	0	0	0.96944	0.96944	0.0134791	#NAME?	FALSE
Gene Ontology (biological process)	basement membrane organization [GO:0071711]	720	22	1	0	0	0.96944	0.96944	0.0134791	#NAME?	FALSE
Gene Ontology (biological process)	apical protein localization [GO:0045176]	720	22	1	0	0	0.96944	0.96944	0.0134791	#NAME?	FALSE
Gene Ontology (biological process)	biosynthetic process [GO:0009058]	720	22	3	0	0	0.91099	0.96944	0.0134791	#NAME?	FALSE
Gene Ontology (biological process)	BMP signaling pathway [GO:0030509]	720	22	1	0	0	0.96944	0.96944	0.0134791	#NAME?	FALSE
Gene Ontology (biological process)	blood vessel remodeling [GO:0001974]	720	22	1	0	0	0.96944	0.96944	0.0134791	#NAME?	FALSE
Gene Ontology (biological process)	blood vessel morphogenesis [GO:0048514]	720	22	1	0	0	0.96944	0.96944	0.0134791	#NAME?	FALSE
Gene Ontology (biological process)	blood vessel endothelial cell migration [GO:0043534]	720	22	2	0	0	0.93978	0.96944	0.0134791	#NAME?	FALSE
Gene Ontology (biological process)	blood vessel diameter maintenance [GO:0097746]	720	22	2	0	0	0.93978	0.96944	0.0134791	#NAME?	FALSE
Gene Ontology (biological process)	blastocyst development [GO:0001824]	720	22	1	0	0	0.96944	0.96944	0.0134791	#NAME?	FALSE
Gene Ontology (biological process)	biological process involved in interaction with symbiont [GO:0051702]	720	22	2	0	0	0.93978	0.96944	0.0134791	#NAME?	FALSE
Gene Ontology (biological process)	behavioral response to ethanol [GO:0048149]	720	22	1	0	0	0.96944	0.96944	0.0134791	#NAME?	FALSE
Gene Ontology (biological process)	binding of sperm to zona pellucida [GO:0007339]	720	22	1	0	0	0.96944	0.96944	0.0134791	#NAME?	FALSE
Gene Ontology (biological process)	bile acid metabolic process [GO:0008206]	720	22	1	0	0	0.96944	0.96944	0.0134791	#NAME?	FALSE
Gene Ontology (biological process)	bile acid biosynthetic process [GO:0006699]	720	22	2	0	0	0.93978	0.96944	0.0134791	#NAME?	FALSE
Gene Ontology (biological process)	bicellular tight junction assembly [GO:0070830]	720	22	2	0	0	0.93978	0.96944	0.0134791	#NAME?	FALSE
Gene Ontology (biological process)	bicarbonate transport [GO:0015701]	720	22	1	0	0	0.96944	0.96944	0.0134791	#NAME?	FALSE
Gene Ontology (biological process)	beta selection [GO:0043366]	720	22	1	0	0	0.96944	0.96944	0.0134791	#NAME?	FALSE
Gene Ontology (biological process)	axon development [GO:0061564]	720	22	1	0	0	0.96944	0.96944	0.0134791	#NAME?	FALSE
Gene Ontology (biological process)	axial mesoderm morphogenesis [GO:0048319]	720	22	1	0	0	0.96944	0.96944	0.0134791	#NAME?	FALSE
Gene Ontology (biological process)	AV node cell-bundle of His cell adhesion involved in cell communication [GO:0086072]	720	22	1	0	0	0.96944	0.96944	0.0134791	#NAME?	FALSE
Gene Ontology (biological process)	apoptotic process involved in morphogenesis [GO:0060561]	720	22	1	0	0	0.96944	0.96944	0.0134791	#NAME?	FALSE
Gene Ontology (biological process)	astral microtubule organization [GO:0030953]	720	22	1	0	0	0.96944	0.96944	0.0134791	#NAME?	FALSE
Gene Ontology (biological process)	aspartate transmembrane transport [GO:0015810]	720	22	3	0	0	0.91099	0.96944	0.0134791	#NAME?	FALSE
Gene Ontology (biological process)	aspartate family amino acid metabolic process [GO:0009066]	720	22	2	0	0	0.93978	0.96944	0.0134791	#NAME?	FALSE
Gene Ontology (biological process)	aromatic compound catabolic process [GO:0019439]	720	22	1	0	0	0.96944	0.96944	0.0134791	#NAME?	FALSE
Gene Ontology (biological process)	arachidonic acid metabolic process [GO:0019369]	720	22	2	0	0	0.93978	0.96944	0.0134791	#NAME?	FALSE
Gene Ontology (biological process)	apoptotic signaling pathway [GO:0097190]	720	22	4	0	0	0.88303	0.96944	0.0134791	#NAME?	FALSE
Gene Ontology (biological process)	apoptotic process involved in mammary gland involution [GO:0060057]	720	22	1	0	0	0.96944	0.96944	0.0134791	#NAME?	FALSE
Gene Ontology (biological process)	AV node cell to bundle of His cell communication [GO:0086067]	720	22	1	0	0	0.96944	0.96944	0.0134791	#NAME?	FALSE
Gene Ontology (biological process)	apoptotic process involved in embryonic digit morphogenesis [GO:1902263]	720	22	1	0	0	0.96944	0.96944	0.0134791	#NAME?	FALSE
Gene Ontology (biological process)	apoptotic process involved in blood vessel morphogenesis [GO:1902262]	720	22	1	0	0	0.96944	0.96944	0.0134791	#NAME?	FALSE
Gene Ontology (biological process)	apoptotic nuclear changes [GO:0030262]	720	22	1	0	0	0.96944	0.96944	0.0134791	#NAME?	FALSE
Gene Ontology (biological process)	apoptotic mitochondrial changes [GO:0008637]	720	22	4	0	0	0.88303	0.96944	0.0134791	#NAME?	FALSE
Gene Ontology (biological process)	apolipoprotein A-I-mediated signaling pathway [GO:0038027]	720	22	1	0	0	0.96944	0.96944	0.0134791	#NAME?	FALSE
Gene Ontology (biological process)	astrocyte activation [GO:0048143]	720	22	1	0	0	0.96944	0.96944	0.0134791	#NAME?	FALSE
Gene Ontology (biological process)	astrocyte cell migration [GO:0043615]	720	22	1	0	0	0.96944	0.96944	0.0134791	#NAME?	FALSE
Gene Ontology (biological process)	ATP biosynthetic process [GO:0006754]	720	22	6	0	0	0.82957	0.96944	0.0134791	#NAME?	FALSE
Gene Ontology (biological process)	ATP metabolic process [GO:0046034]	720	22	4	0	0	0.88303	0.96944	0.0134791	#NAME?	FALSE
Gene Ontology (biological process)	ATP synthesis coupled electron transport [GO:0042773]	720	22	1	0	0	0.96944	0.96944	0.0134791	#NAME?	FALSE
Gene Ontology (biological process)	attachment of GPI anchor to protein [GO:0016255]	720	22	2	0	0	0.93978	0.96944	0.0134791	#NAME?	FALSE
Gene Ontology (biological process)	attachment of mitotic spindle microtubules to kinetochore [GO:0051315]	720	22	1	0	0	0.96944	0.96944	0.0134791	#NAME?	FALSE
Gene Ontology (biological process)	attachment of spindle microtubules to kinetochore [GO:0008608]	720	22	3	0	0	0.91099	0.96944	0.0134791	#NAME?	FALSE
Gene Ontology (biological process)	auditory receptor cell stereocilium organization [GO:0060088]	720	22	1	0	0	0.96944	0.96944	0.0134791	#NAME?	FALSE
Gene Ontology (biological process)	autophagosome assembly [GO:0000045]	720	22	4	0	0	0.88303	0.96944	0.0134791	#NAME?	FALSE
Gene Ontology (biological process)	autophagosome maturation [GO:0097352]	720	22	5	0	0	0.8559	0.96944	0.0134791	#NAME?	FALSE
Gene Ontology (biological process)	autophagosome membrane docking [GO:0016240]	720	22	1	0	0	0.96944	0.96944	0.0134791	#NAME?	FALSE
Gene Ontology (biological process)	autophagosome-lysosome fusion [GO:0061909]	720	22	1	0	0	0.96944	0.96944	0.0134791	#NAME?	FALSE
Gene Ontology (biological process)	autophagy of peroxisome [GO:0030242]	720	22	1	0	0	0.96944	0.96944	0.0134791	#NAME?	FALSE
Keywords	Unfolded protein response	720	22	3	0	0	0.91099	0.97202	0.0123248	#NAME?	FALSE
Keywords	Viral immunoevasion	720	22	1	0	0	0.96944	0.97202	0.0123248	#NAME?	FALSE
Keywords	Viral nucleoprotein	720	22	1	0	0	0.96944	0.97202	0.0123248	#NAME?	FALSE
Keywords	Viral penetration into host nucleus	720	22	1	0	0	0.96944	0.97202	0.0123248	#NAME?	FALSE
Keywords	Virion	720	22	1	0	0	0.96944	0.97202	0.0123248	#NAME?	FALSE
Keywords	Virus entry into host cell	720	22	1	0	0	0.96944	0.97202	0.0123248	#NAME?	FALSE
Keywords	VLDL	720	22	1	0	0	0.96944	0.97202	0.0123248	#NAME?	FALSE
Keywords	WD repeat	720	22	16	0	0	0.60541	0.97202	0.0123248	#NAME?	FALSE
Keywords	Williams-Beuren syndrome	720	22	1	0	0	0.96944	0.97202	0.0123248	#NAME?	FALSE
Gene Ontology (molecular function)	myosin phosphatase activity [GO:0017018]	720	22	5	0	0	0.8559	0.96944	0.0134791	#NAME?	FALSE
Keywords	Zellweger syndrome	720	22	1	0	0	0.96944	0.97202	0.0123248	#NAME?	FALSE
Gene Ontology (molecular function)	myosin II binding [GO:0045159]	720	22	1	0	0	0.96944	0.96944	0.0134791	#NAME?	FALSE
Gene Ontology (molecular function)	myosin binding [GO:0017022]	720	22	2	0	0	0.93978	0.96944	0.0134791	#NAME?	FALSE
Keywords	Zymogen	720	22	1	0	0	0.96944	0.97202	0.0123248	#NAME?	FALSE
Gene Ontology (molecular function)	mu-type opioid receptor binding [GO:0031852]	720	22	1	0	0	0.96944	0.96944	0.0134791	#NAME?	FALSE
Gene Ontology (molecular function)	MutLalpha complex binding [GO:0032405]	720	22	1	0	0	0.96944	0.96944	0.0134791	#NAME?	FALSE
Gene Ontology (molecular function)	muscle alpha-actinin binding [GO:0051371]	720	22	2	0	0	0.93978	0.96944	0.0134791	#NAME?	FALSE
Gene Ontology (molecular function)	mRNA regulatory element binding translation repressor activity [GO:0000900]	720	22	2	0	0	0.93978	0.96944	0.0134791	#NAME?	FALSE
Gene Ontology (molecular function)	mRNA N6-methyladenosine dioxygenase activity [GO:1990931]	720	22	1	0	0	0.96944	0.96944	0.0134791	#NAME?	FALSE
Gene Ontology (molecular function)	mRNA cap binding [GO:0098808]	720	22	1	0	0	0.96944	0.96944	0.0134791	#NAME?	FALSE
Gene Ontology (molecular function)	mRNA binding [GO:0003729]	720	22	24	0	0	0.46901	0.96944	0.0134791	#NAME?	FALSE
Gene Ontology (molecular function)	mRNA 5'-UTR binding [GO:0048027]	720	22	5	0	0	0.8559	0.96944	0.0134791	#NAME?	FALSE
Gene Ontology (molecular function)	mRNA 3'-UTR binding [GO:0003730]	720	22	9	0	0	0.75512	0.96944	0.0134791	#NAME?	FALSE
Gene Ontology (molecular function)	mRNA 3'-UTR AU-rich region binding [GO:0035925]	720	22	2	0	0	0.93978	0.96944	0.0134791	#NAME?	FALSE
Gene Ontology (molecular function)	mRNA (N6-adenosine)-methyltransferase activity [GO:0001734]	720	22	1	0	0	0.96944	0.96944	0.0134791	#NAME?	FALSE
Gene Ontology (molecular function)	mRNA (cytidine-5-)-methyltransferase activity [GO:0062152]	720	22	1	0	0	0.96944	0.96944	0.0134791	#NAME?	FALSE
Gene Ontology (molecular function)	monosaccharide binding [GO:0048029]	720	22	1	0	0	0.96944	0.96944	0.0134791	#NAME?	FALSE
Gene Ontology (molecular function)	monoatomic ion transmembrane transporter activity [GO:0015075]	720	22	2	0	0	0.93978	0.96944	0.0134791	#NAME?	FALSE
Keywords	Vacuole	720	22	1	0	0	0.96944	0.97202	0.0123248	#NAME?	FALSE
Gene Ontology (molecular function)	myosin V binding [GO:0031489]	720	22	2	0	0	0.93978	0.96944	0.0134791	#NAME?	FALSE
Gene Ontology (molecular function)	CoA hydrolase activity [GO:0016289]	720	22	1	0	0	0.96944	0.96944	0.0134791	#NAME?	FALSE
Gene Ontology (molecular function)	myristoyl-CoA hydrolase activity [GO:0102991]	720	22	1	0	0	0.96944	0.96944	0.0134791	#NAME?	FALSE
Keywords	Synaptosome	720	22	2	0	0	0.93978	0.97202	0.0123248	#NAME?	FALSE
Gene Ontology (molecular function)	NAD-dependent histone deacetylase activity [GO:0017136]	720	22	1	0	0	0.96944	0.96944	0.0134791	#NAME?	FALSE
Keywords	Thiamine pyrophosphate	720	22	3	0	0	0.91099	0.97202	0.0123248	#NAME?	FALSE
Gene Ontology (molecular function)	NAD+-protein-arginine ADP-ribosyltransferase activity [GO:0106274]	720	22	1	0	0	0.96944	0.96944	0.0134791	#NAME?	FALSE
Gene Ontology (molecular function)	NAD+- protein-lysine ADP-ribosyltransferase activity [GO:0140804]	720	22	1	0	0	0.96944	0.96944	0.0134791	#NAME?	FALSE
Keywords	TPR repeat	720	22	5	0	0	0.8559	0.97202	0.0123248	#NAME?	FALSE
Gene Ontology (molecular function)	NAD+ binding [GO:0070403]	720	22	3	0	0	0.91099	0.96944	0.0134791	#NAME?	FALSE
Gene Ontology (molecular function)	NAD(P)H oxidase H2O2-forming activity [GO:0016174]	720	22	1	0	0	0.96944	0.96944	0.0134791	#NAME?	FALSE
Keywords	Transcription termination	720	22	1	0	0	0.96944	0.97202	0.0123248	#NAME?	FALSE
Keywords	Transducer	720	22	7	0	0	0.80401	0.97202	0.0123248	#NAME?	FALSE
Gene Ontology (molecular function)	N6-threonylcarbomyladenosine methylthiotransferase activity [GO:0035598]	720	22	1	0	0	0.96944	0.96944	0.0134791	#NAME?	FALSE
Keywords	Transit peptide	720	22	79	0	0	0.074476	0.612	0.213249	#NAME?	FALSE
Gene Ontology (molecular function)	N6-methyladenosine-containing RNA binding [GO:1990247]	720	22	3	0	0	0.91099	0.96944	0.0134791	#NAME?	FALSE
Keywords	Translocase	720	22	7	0	0	0.80401	0.97202	0.0123248	#NAME?	FALSE
Gene Ontology (molecular function)	N6-isopentenyladenosine methylthiotransferase activity [GO:0035597]	720	22	1	0	0	0.96944	0.96944	0.0134791	#NAME?	FALSE
Keywords	Transmembrane	720	22	150	0	0	0.0053755	0.1016	0.993106	#NAME?	FALSE
Keywords	Transmembrane beta strand	720	22	1	0	0	0.96944	0.97202	0.0123248	#NAME?	FALSE
Keywords	Transmembrane helix	720	22	147	0	0	0.0060467	0.10884	0.963211	#NAME?	FALSE
Keywords	Tricarboxylic acid cycle	720	22	6	0	0	0.82957	0.97202	0.0123248	#NAME?	FALSE
Keywords	Triplet repeat expansion	720	22	1	0	0	0.96944	0.97202	0.0123248	#NAME?	FALSE
Keywords	tRNA processing	720	22	9	0	0	0.75512	0.97202	0.0123248	#NAME?	FALSE
Keywords	tRNA-binding	720	22	2	0	0	0.93978	0.97202	0.0123248	#NAME?	FALSE
Keywords	Tumor antigen	720	22	1	0	0	0.96944	0.97202	0.0123248	#NAME?	FALSE
Keywords	Tumor suppressor	720	22	6	0	0	0.82957	0.97202	0.0123248	#NAME?	FALSE
Keywords	Tyrosine-protein kinase	720	22	4	0	0	0.88303	0.97202	0.0123248	#NAME?	FALSE
Keywords	Ubiquinone	720	22	3	0	0	0.91099	0.97202	0.0123248	#NAME?	FALSE
Keywords	Ubiquinone biosynthesis	720	22	1	0	0	0.96944	0.97202	0.0123248	#NAME?	FALSE
Gene Ontology (molecular function)	molybdopterin synthase activity [GO:0030366]	720	22	1	0	0	0.96944	0.96944	0.0134791	#NAME?	FALSE
Gene Ontology (molecular function)	molybdopterin molybdotransferase activity [GO:0061599]	720	22	1	0	0	0.96944	0.96944	0.0134791	#NAME?	FALSE
Gene Ontology (molecular function)	molybdopterin cofactor binding [GO:0043546]	720	22	2	0	0	0.93978	0.96944	0.0134791	#NAME?	FALSE
Gene Ontology (molecular function)	molybdopterin adenylyltransferase activity [GO:0061598]	720	22	1	0	0	0.96944	0.96944	0.0134791	#NAME?	FALSE
Gene Ontology (molecular function)	metalloendopeptidase activity [GO:0004222]	720	22	3	0	0	0.91099	0.96944	0.0134791	#NAME?	FALSE
Gene Ontology (molecular function)	metal-dependent deubiquitinase activity [GO:0140492]	720	22	2	0	0	0.93978	0.96944	0.0134791	#NAME?	FALSE
Gene Ontology (molecular function)	membrane insertase activity [GO:0032977]	720	22	2	0	0	0.93978	0.96944	0.0134791	#NAME?	FALSE
Gene Ontology (molecular function)	medium-chain-aldehyde dehydrogenase activity [GO:0052814]	720	22	1	0	0	0.96944	0.96944	0.0134791	#NAME?	FALSE
Gene Ontology (molecular function)	medium-chain-acyl-CoA dehydrogenase activity [GO:0070991]	720	22	2	0	0	0.93978	0.96944	0.0134791	#NAME?	FALSE
Gene Ontology (molecular function)	medium-chain fatty acid-CoA ligase activity [GO:0031956]	720	22	1	0	0	0.96944	0.96944	0.0134791	#NAME?	FALSE
Gene Ontology (molecular function)	medium-chain acyl-CoA hydrolase activity [GO:0052815]	720	22	1	0	0	0.96944	0.96944	0.0134791	#NAME?	FALSE
Gene Ontology (molecular function)	MDM2/MDM4 family protein binding [GO:0097371]	720	22	1	0	0	0.96944	0.96944	0.0134791	#NAME?	FALSE
Gene Ontology (molecular function)	MAP kinase tyrosine/serine/threonine phosphatase activity [GO:0017017]	720	22	1	0	0	0.96944	0.96944	0.0134791	#NAME?	FALSE
Gene Ontology (molecular function)	MAP kinase tyrosine phosphatase activity [GO:0033550]	720	22	1	0	0	0.96944	0.96944	0.0134791	#NAME?	FALSE
Gene Ontology (molecular function)	MAP kinase phosphatase activity [GO:0033549]	720	22	1	0	0	0.96944	0.96944	0.0134791	#NAME?	FALSE
Gene Ontology (molecular function)	MAP kinase kinase kinase activity [GO:0004709]	720	22	1	0	0	0.96944	0.96944	0.0134791	#NAME?	FALSE
Gene Ontology (molecular function)	MAP kinase kinase activity [GO:0004708]	720	22	2	0	0	0.93978	0.96944	0.0134791	#NAME?	FALSE
Gene Ontology (molecular function)	MAP kinase activity [GO:0004707]	720	22	1	0	0	0.96944	0.96944	0.0134791	#NAME?	FALSE
Gene Ontology (molecular function)	mannose-1-phosphate guanylyltransferase (GTP) activity [GO:0004475]	720	22	1	0	0	0.96944	0.96944	0.0134791	#NAME?	FALSE
Gene Ontology (molecular function)	mannose binding [GO:0005537]	720	22	3	0	0	0.91099	0.96944	0.0134791	#NAME?	FALSE
Gene Ontology (molecular function)	manganese ion binding [GO:0030145]	720	22	5	0	0	0.8559	0.96944	0.0134791	#NAME?	FALSE
Gene Ontology (molecular function)	malate transmembrane transporter activity [GO:0015140]	720	22	1	0	0	0.96944	0.96944	0.0134791	#NAME?	FALSE
Gene Ontology (molecular function)	magnesium ion binding [GO:0000287]	720	22	18	0	0	0.56814	0.96944	0.0134791	#NAME?	FALSE
Gene Ontology (molecular function)	lysophospholipase activity [GO:0004622]	720	22	2	0	0	0.93978	0.96944	0.0134791	#NAME?	FALSE
Gene Ontology (molecular function)	lysophosphatidic acid binding [GO:0035727]	720	22	1	0	0	0.96944	0.96944	0.0134791	#NAME?	FALSE
Gene Ontology (molecular function)	lysophosphatidic acid acyltransferase activity [GO:0042171]	720	22	1	0	0	0.96944	0.96944	0.0134791	#NAME?	FALSE
Gene Ontology (molecular function)	lysine-acetylated histone binding [GO:0070577]	720	22	2	0	0	0.93978	0.96944	0.0134791	#NAME?	FALSE
Gene Ontology (molecular function)	lyase activity [GO:0016829]	720	22	1	0	0	0.96944	0.96944	0.0134791	#NAME?	FALSE
Gene Ontology (molecular function)	L-valine transaminase activity [GO:0052655]	720	22	1	0	0	0.96944	0.96944	0.0134791	#NAME?	FALSE
Gene Ontology (molecular function)	L-tryptophan transmembrane transporter activity [GO:0015196]	720	22	1	0	0	0.96944	0.96944	0.0134791	#NAME?	FALSE
Gene Ontology (molecular function)	L-serine transmembrane transporter activity [GO:0015194]	720	22	1	0	0	0.96944	0.96944	0.0134791	#NAME?	FALSE
Gene Ontology (molecular function)	metalloexopeptidase activity [GO:0008235]	720	22	1	0	0	0.96944	0.96944	0.0134791	#NAME?	FALSE
Gene Ontology (molecular function)	metallopeptidase activity [GO:0008237]	720	22	4	0	0	0.88303	0.96944	0.0134791	#NAME?	FALSE
Gene Ontology (molecular function)	methenyltetrahydrofolate cyclohydrolase activity [GO:0004477]	720	22	1	0	0	0.96944	0.96944	0.0134791	#NAME?	FALSE
Gene Ontology (molecular function)	MIT domain binding [GO:0090541]	720	22	1	0	0	0.96944	0.96944	0.0134791	#NAME?	FALSE
Gene Ontology (molecular function)	molybdenum ion binding [GO:0030151]	720	22	1	0	0	0.96944	0.96944	0.0134791	#NAME?	FALSE
Gene Ontology (molecular function)	molecular function inhibitor activity [GO:0140678]	720	22	2	0	0	0.93978	0.96944	0.0134791	#NAME?	FALSE
Gene Ontology (molecular function)	molecular function activator activity [GO:0140677]	720	22	5	0	0	0.8559	0.96944	0.0134791	#NAME?	FALSE
Gene Ontology (molecular function)	molecular condensate scaffold activity [GO:0140693]	720	22	1	0	0	0.96944	0.96944	0.0134791	#NAME?	FALSE
Gene Ontology (molecular function)	molecular adaptor activity [GO:0060090]	720	22	8	0	0	0.7792	0.96944	0.0134791	#NAME?	FALSE
Gene Ontology (molecular function)	mitogen-activated protein kinase kinase kinase binding [GO:0031435]	720	22	1	0	0	0.96944	0.96944	0.0134791	#NAME?	FALSE
Gene Ontology (molecular function)	mitogen-activated protein kinase binding [GO:0051019]	720	22	2	0	0	0.93978	0.96944	0.0134791	#NAME?	FALSE
Gene Ontology (molecular function)	mitochondrion targeting sequence binding [GO:0030943]	720	22	1	0	0	0.96944	0.96944	0.0134791	#NAME?	FALSE
Gene Ontology (molecular function)	mitochondrial transcription factor activity [GO:0034246]	720	22	2	0	0	0.93978	0.96944	0.0134791	#NAME?	FALSE
Gene Ontology (molecular function)	mitochondrial ribosome binding [GO:0097177]	720	22	1	0	0	0.96944	0.96944	0.0134791	#NAME?	FALSE
Gene Ontology (molecular function)	mitochondrial proton-transporting ATP synthase complex binding [GO:0140260]	720	22	1	0	0	0.96944	0.96944	0.0134791	#NAME?	FALSE
Gene Ontology (molecular function)	mitochondrial promoter sequence-specific DNA binding [GO:0001018]	720	22	2	0	0	0.93978	0.96944	0.0134791	#NAME?	FALSE
Gene Ontology (molecular function)	misfolded protein binding [GO:0051787]	720	22	4	0	0	0.88303	0.96944	0.0134791	#NAME?	FALSE
Gene Ontology (molecular function)	methylcrotonoyl-CoA carboxylase activity [GO:0004485]	720	22	1	0	0	0.96944	0.96944	0.0134791	#NAME?	FALSE
Gene Ontology (molecular function)	minor groove of adenine-thymine-rich DNA binding [GO:0003680]	720	22	1	0	0	0.96944	0.96944	0.0134791	#NAME?	FALSE
Gene Ontology (molecular function)	microtubule severing ATPase activity [GO:0008568]	720	22	1	0	0	0.96944	0.96944	0.0134791	#NAME?	FALSE
Gene Ontology (molecular function)	microtubule plus-end binding [GO:0051010]	720	22	2	0	0	0.93978	0.96944	0.0134791	#NAME?	FALSE
Gene Ontology (molecular function)	microtubule minus-end binding [GO:0051011]	720	22	1	0	0	0.96944	0.96944	0.0134791	#NAME?	FALSE
Gene Ontology (molecular function)	microtubule lateral binding [GO:0099609]	720	22	1	0	0	0.96944	0.96944	0.0134791	#NAME?	FALSE
Gene Ontology (molecular function)	microfilament motor activity [GO:0000146]	720	22	1	0	0	0.96944	0.96944	0.0134791	#NAME?	FALSE
Gene Ontology (molecular function)	MHC class II protein complex binding [GO:0023026]	720	22	1	0	0	0.96944	0.96944	0.0134791	#NAME?	FALSE
Gene Ontology (molecular function)	MHC class I protein binding [GO:0042288]	720	22	7	0	0	0.80401	0.96944	0.0134791	#NAME?	FALSE
Gene Ontology (molecular function)	methyltransferase activity [GO:0008168]	720	22	2	0	0	0.93978	0.96944	0.0134791	#NAME?	FALSE
Gene Ontology (molecular function)	methylenetetrahydrofolate dehydrogenase [NAD(P)+] activity [GO:0004486]	720	22	1	0	0	0.96944	0.96944	0.0134791	#NAME?	FALSE
Gene Ontology (molecular function)	methylenetetrahydrofolate dehydrogenase (NADP+) activity [GO:0004488]	720	22	2	0	0	0.93978	0.96944	0.0134791	#NAME?	FALSE
Gene Ontology (molecular function)	methylenetetrahydrofolate dehydrogenase (NAD+) activity [GO:0004487]	720	22	1	0	0	0.96944	0.96944	0.0134791	#NAME?	FALSE
Gene Ontology (molecular function)	NAD-dependent histone H3K18 deacetylase activity [GO:0097372]	720	22	1	0	0	0.96944	0.96944	0.0134791	#NAME?	FALSE
Keywords	Symport	720	22	2	0	0	0.93978	0.97202	0.0123248	#NAME?	FALSE
Keywords	Stress response	720	22	8	0	0	0.7792	0.97202	0.0123248	#NAME?	FALSE
Keywords	Porin	720	22	1	0	0	0.96944	0.97202	0.0123248	#NAME?	FALSE
Keywords	Nonsense-mediated mRNA decay	720	22	4	0	0	0.88303	0.97202	0.0123248	#NAME?	FALSE
Keywords	Non-syndromic deafness	720	22	2	0	0	0.93978	0.97202	0.0123248	#NAME?	FALSE
Gene Ontology (molecular function)	nitroglycerin reductase activity [GO:0018547]	720	22	1	0	0	0.96944	0.96944	0.0134791	#NAME?	FALSE
Keywords	Nuclease	720	22	9	0	0	0.75512	0.97202	0.0123248	#NAME?	FALSE
Keywords	Nucleosome core	720	22	3	0	0	0.91099	0.97202	0.0123248	#NAME?	FALSE
Keywords	Nucleotide biosynthesis	720	22	2	0	0	0.93978	0.97202	0.0123248	#NAME?	FALSE
Keywords	Nucleotide metabolism	720	22	2	0	0	0.93978	0.97202	0.0123248	#NAME?	FALSE
Gene Ontology (molecular function)	nitrite reductase activity [GO:0098809]	720	22	1	0	0	0.96944	0.96944	0.0134791	#NAME?	FALSE
Gene Ontology (molecular function)	nitrate reductase activity [GO:0008940]	720	22	2	0	0	0.93978	0.96944	0.0134791	#NAME?	FALSE
Keywords	Obesity	720	22	2	0	0	0.93978	0.97202	0.0123248	#NAME?	FALSE
Keywords	One-carbon metabolism	720	22	5	0	0	0.8559	0.97202	0.0123248	#NAME?	FALSE
Keywords	Oogenesis	720	22	2	0	0	0.93978	0.97202	0.0123248	#NAME?	FALSE
Keywords	Osteogenesis	720	22	1	0	0	0.96944	0.97202	0.0123248	#NAME?	FALSE
Keywords	Osteogenesis imperfecta	720	22	2	0	0	0.93978	0.97202	0.0123248	#NAME?	FALSE
Gene Ontology (molecular function)	NF-kappaB binding [GO:0051059]	720	22	5	0	0	0.8559	0.96944	0.0134791	#NAME?	FALSE
Gene Ontology (molecular function)	neutral L-amino acid transmembrane transporter activity [GO:0015175]	720	22	2	0	0	0.93978	0.96944	0.0134791	#NAME?	FALSE
Keywords	Palmitate	720	22	12	0	0	0.68708	0.97202	0.0123248	#NAME?	FALSE
Keywords	Palmoplantar keratoderma	720	22	1	0	0	0.96944	0.97202	0.0123248	#NAME?	FALSE
Keywords	Parkinsonism	720	22	2	0	0	0.93978	0.97202	0.0123248	#NAME?	FALSE
Keywords	Peroxidase	720	22	2	0	0	0.93978	0.97202	0.0123248	#NAME?	FALSE
Keywords	Peroxisome	720	22	9	0	0	0.75512	0.97202	0.0123248	#NAME?	FALSE
Keywords	Peroxisome biogenesis	720	22	2	0	0	0.93978	0.97202	0.0123248	#NAME?	FALSE
Keywords	Peroxisome biogenesis disorder	720	22	1	0	0	0.96944	0.97202	0.0123248	#NAME?	FALSE
Keywords	Pharmaceutical	720	22	2	0	0	0.93978	0.97202	0.0123248	#NAME?	FALSE
Keywords	Phospholipid biosynthesis	720	22	6	0	0	0.82957	0.97202	0.0123248	#NAME?	FALSE
Keywords	Phospholipid metabolism	720	22	6	0	0	0.82957	0.97202	0.0123248	#NAME?	FALSE
Gene Ontology (molecular function)	neurotransmitter binding [GO:0042165]	720	22	1	0	0	0.96944	0.96944	0.0134791	#NAME?	FALSE
Keywords	Nitration	720	22	7	0	0	0.80401	0.97202	0.0123248	#NAME?	FALSE
Keywords	Neurotransmitter transport	720	22	1	0	0	0.96944	0.97202	0.0123248	#NAME?	FALSE
Keywords	Neurotransmitter degradation	720	22	1	0	0	0.96944	0.97202	0.0123248	#NAME?	FALSE
Keywords	Molybdenum cofactor biosynthesis	720	22	4	0	0	0.88303	0.97202	0.0123248	#NAME?	FALSE
Gene Ontology (molecular function)	nucleic acid binding [GO:0003676]	720	22	11	0	0	0.70908	0.96944	0.0134791	#NAME?	FALSE
Keywords	Metalloenzyme inhibitor	720	22	1	0	0	0.96944	0.97202	0.0123248	#NAME?	FALSE
Keywords	Metalloprotease	720	22	4	0	0	0.88303	0.97202	0.0123248	#NAME?	FALSE
Keywords	Methionine biosynthesis	720	22	1	0	0	0.96944	0.97202	0.0123248	#NAME?	FALSE
Keywords	Methyltransferase	720	22	10	0	0	0.73176	0.97202	0.0123248	#NAME?	FALSE
Keywords	Microsome	720	22	7	0	0	0.80401	0.97202	0.0123248	#NAME?	FALSE
Gene Ontology (molecular function)	nuclease activity [GO:0004518]	720	22	1	0	0	0.96944	0.96944	0.0134791	#NAME?	FALSE
Keywords	Mitochondrion inner membrane	720	22	71	0	0	0.098287	0.70099	0.154288	#NAME?	FALSE
Keywords	Mitochondrion nucleoid	720	22	3	0	0	0.91099	0.97202	0.0123248	#NAME?	FALSE
Keywords	Mitochondrion outer membrane	720	22	19	0	0	0.55033	0.97202	0.0123248	#NAME?	FALSE
Gene Ontology (molecular function)	nuclear thyroid hormone receptor binding [GO:0046966]	720	22	1	0	0	0.96944	0.96944	0.0134791	#NAME?	FALSE
Keywords	Molybdenum	720	22	2	0	0	0.93978	0.97202	0.0123248	#NAME?	FALSE
Gene Ontology (molecular function)	nuclear retinoic acid receptor binding [GO:0042974]	720	22	1	0	0	0.96944	0.96944	0.0134791	#NAME?	FALSE
Gene Ontology (molecular function)	nuclear import signal receptor activity [GO:0061608]	720	22	3	0	0	0.91099	0.96944	0.0134791	#NAME?	FALSE
Keywords	mRNA processing	720	22	44	0	0	0.24449	0.97202	0.0123248	#NAME?	FALSE
Keywords	mRNA splicing	720	22	36	0	0	0.318	0.97202	0.0123248	#NAME?	FALSE
Gene Ontology (molecular function)	nuclear receptor coactivator activity [GO:0030374]	720	22	1	0	0	0.96944	0.96944	0.0134791	#NAME?	FALSE
Keywords	Multifunctional enzyme	720	22	4	0	0	0.88303	0.97202	0.0123248	#NAME?	FALSE
Keywords	Myofibrillar myopathy	720	22	1	0	0	0.96944	0.97202	0.0123248	#NAME?	FALSE
Keywords	Myosin	720	22	1	0	0	0.96944	0.97202	0.0123248	#NAME?	FALSE
Keywords	Myristate	720	22	9	0	0	0.75512	0.97202	0.0123248	#NAME?	FALSE
Gene Ontology (molecular function)	nuclear receptor activity [GO:0004879]	720	22	1	0	0	0.96944	0.96944	0.0134791	#NAME?	FALSE
Keywords	NADP	720	22	13	0	0	0.66573	0.97202	0.0123248	#NAME?	FALSE
Gene Ontology (molecular function)	nuclear localization sequence binding [GO:0008139]	720	22	2	0	0	0.93978	0.96944	0.0134791	#NAME?	FALSE
Keywords	Neurogenesis	720	22	1	0	0	0.96944	0.97202	0.0123248	#NAME?	FALSE
Keywords	Neuronal ceroid lipofuscinosis	720	22	1	0	0	0.96944	0.97202	0.0123248	#NAME?	FALSE
Keywords	Polyamine biosynthesis	720	22	1	0	0	0.96944	0.97202	0.0123248	#NAME?	FALSE
Keywords	Porphyrin biosynthesis	720	22	1	0	0	0.96944	0.97202	0.0123248	#NAME?	FALSE
Keywords	Sterol metabolism	720	22	5	0	0	0.8559	0.97202	0.0123248	#NAME?	FALSE
Keywords	Postsynaptic cell membrane	720	22	2	0	0	0.93978	0.97202	0.0123248	#NAME?	FALSE
Keywords	rRNA processing	720	22	7	0	0	0.80401	0.97202	0.0123248	#NAME?	FALSE
Keywords	rRNA-binding	720	22	2	0	0	0.93978	0.97202	0.0123248	#NAME?	FALSE
Keywords	S-adenosyl-L-methionine	720	22	12	0	0	0.68708	0.97202	0.0123248	#NAME?	FALSE
Keywords	Sarcoplasmic reticulum	720	22	3	0	0	0.91099	0.97202	0.0123248	#NAME?	FALSE
Keywords	Schizophrenia	720	22	1	0	0	0.96944	0.97202	0.0123248	#NAME?	FALSE
Keywords	Secreted	720	22	16	0	0	0.60541	0.97202	0.0123248	#NAME?	FALSE
Keywords	Selenocysteine	720	22	2	0	0	0.93978	0.97202	0.0123248	#NAME?	FALSE
Keywords	Serine biosynthesis	720	22	1	0	0	0.96944	0.97202	0.0123248	#NAME?	FALSE
Keywords	Serine esterase	720	22	1	0	0	0.96944	0.97202	0.0123248	#NAME?	FALSE
Keywords	Serine protease	720	22	1	0	0	0.96944	0.97202	0.0123248	#NAME?	FALSE
Keywords	Serine/threonine-protein kinase	720	22	14	0	0	0.64501	0.97202	0.0123248	#NAME?	FALSE
Keywords	SH2 domain	720	22	1	0	0	0.96944	0.97202	0.0123248	#NAME?	FALSE
Gene Ontology (molecular function)	NAD-dependent protein demyristoylase activity [GO:0140773]	720	22	1	0	0	0.96944	0.96944	0.0134791	#NAME?	FALSE
Gene Ontology (molecular function)	NAD-dependent protein deacetylase activity [GO:0034979]	720	22	1	0	0	0.96944	0.96944	0.0134791	#NAME?	FALSE
Keywords	Signal	720	22	42	0	0	0.26117	0.97202	0.0123248	#NAME?	FALSE
Keywords	Signal-anchor	720	22	18	0	0	0.56814	0.97202	0.0123248	#NAME?	FALSE
Gene Ontology (molecular function)	NAD-dependent histone H3K9 deacetylase activity [GO:0046969]	720	22	1	0	0	0.96944	0.96944	0.0134791	#NAME?	FALSE
Keywords	Sodium	720	22	1	0	0	0.96944	0.97202	0.0123248	#NAME?	FALSE
Keywords	Sodium transport	720	22	1	0	0	0.96944	0.97202	0.0123248	#NAME?	FALSE
Gene Ontology (molecular function)	NAD-dependent histone H3K56 deacetylase activity [GO:0140765]	720	22	1	0	0	0.96944	0.96944	0.0134791	#NAME?	FALSE
Keywords	Spermidine biosynthesis	720	22	1	0	0	0.96944	0.97202	0.0123248	#NAME?	FALSE
Keywords	Sphingolipid metabolism	720	22	1	0	0	0.96944	0.97202	0.0123248	#NAME?	FALSE
Keywords	Spinocerebellar ataxia	720	22	2	0	0	0.93978	0.97202	0.0123248	#NAME?	FALSE
Keywords	Spliceosome	720	22	17	0	0	0.58649	0.97202	0.0123248	#NAME?	FALSE
Keywords	Steroid biosynthesis	720	22	7	0	0	0.80401	0.97202	0.0123248	#NAME?	FALSE
Keywords	Steroid metabolism	720	22	5	0	0	0.8559	0.97202	0.0123248	#NAME?	FALSE
Keywords	Sterol biosynthesis	720	22	4	0	0	0.88303	0.97202	0.0123248	#NAME?	FALSE
Keywords	Rotamase	720	22	2	0	0	0.93978	0.97202	0.0123248	#NAME?	FALSE
Keywords	RNA-mediated gene silencing	720	22	2	0	0	0.93978	0.97202	0.0123248	#NAME?	FALSE
Keywords	RNA editing	720	22	2	0	0	0.93978	0.97202	0.0123248	#NAME?	FALSE
Keywords	Proteoglycan	720	22	1	0	0	0.96944	0.97202	0.0123248	#NAME?	FALSE
Gene Ontology (molecular function)	netrin receptor binding [GO:1990890]	720	22	1	0	0	0.96944	0.96944	0.0134791	#NAME?	FALSE
Keywords	Premature ovarian failure	720	22	2	0	0	0.93978	0.97202	0.0123248	#NAME?	FALSE
Keywords	Prenylation	720	22	20	0	0	0.53306	0.97202	0.0123248	#NAME?	FALSE
Keywords	Primary microcephaly	720	22	1	0	0	0.96944	0.97202	0.0123248	#NAME?	FALSE
Keywords	Primary mitochondrial disease	720	22	48	0	0	0.21411	0.97202	0.0123248	#NAME?	FALSE
Keywords	Primosome	720	22	1	0	0	0.96944	0.97202	0.0123248	#NAME?	FALSE
Keywords	Progressive external ophthalmoplegia	720	22	2	0	0	0.93978	0.97202	0.0123248	#NAME?	FALSE
Keywords	Proline biosynthesis	720	22	1	0	0	0.96944	0.97202	0.0123248	#NAME?	FALSE
Gene Ontology (molecular function)	NADP-retinol dehydrogenase activity [GO:0052650]	720	22	1	0	0	0.96944	0.96944	0.0134791	#NAME?	FALSE
Gene Ontology (molecular function)	NADPH dehydrogenase (quinone) activity [GO:0008753]	720	22	1	0	0	0.96944	0.96944	0.0134791	#NAME?	FALSE
Keywords	Protein biosynthesis	720	22	7	0	0	0.80401	0.97202	0.0123248	#NAME?	FALSE
Keywords	Protein phosphatase	720	22	5	0	0	0.8559	0.97202	0.0123248	#NAME?	FALSE
Gene Ontology (molecular function)	NADPH binding [GO:0070402]	720	22	2	0	0	0.93978	0.96944	0.0134791	#NAME?	FALSE
Keywords	Ribosome biogenesis	720	22	7	0	0	0.80401	0.97202	0.0123248	#NAME?	FALSE
Keywords	Proto-oncogene	720	22	9	0	0	0.75512	0.97202	0.0123248	#NAME?	FALSE
Gene Ontology (molecular function)	NADP+ binding [GO:0070401]	720	22	1	0	0	0.96944	0.96944	0.0134791	#NAME?	FALSE
Keywords	Pyridoxal phosphate	720	22	5	0	0	0.8559	0.97202	0.0123248	#NAME?	FALSE
Keywords	Pyruvate	720	22	3	0	0	0.91099	0.97202	0.0123248	#NAME?	FALSE
Keywords	Receptor	720	22	13	0	0	0.66573	0.97202	0.0123248	#NAME?	FALSE
Keywords	Redox-active center	720	22	5	0	0	0.8559	0.97202	0.0123248	#NAME?	FALSE
Gene Ontology (molecular function)	NADH dehydrogenase activity [GO:0003954]	720	22	1	0	0	0.96944	0.96944	0.0134791	#NAME?	FALSE
Keywords	Repressor	720	22	28	0	0	0.41235	0.97202	0.0123248	#NAME?	FALSE
Keywords	Respiratory chain	720	22	17	0	0	0.58649	0.97202	0.0123248	#NAME?	FALSE
Keywords	Retinitis pigmentosa	720	22	4	0	0	0.88303	0.97202	0.0123248	#NAME?	FALSE
Gene Ontology (molecular function)	NADH dehydrogenase (ubiquinone) activity [GO:0008137]	720	22	8	0	0	0.7792	0.96944	0.0134791	#NAME?	FALSE
Gene Ontology (molecular function)	NAD-dependent protein depalmitoylase activity [GO:0140774]	720	22	1	0	0	0.96944	0.96944	0.0134791	#NAME?	FALSE
Gene Ontology (molecular function)	low-density lipoprotein particle receptor binding [GO:0050750]	720	22	3	0	0	0.91099	0.96944	0.0134791	#NAME?	FALSE
Gene Ontology (molecular function)	L-ornithine transmembrane transporter activity [GO:0000064]	720	22	1	0	0	0.96944	0.96944	0.0134791	#NAME?	FALSE
Gene Ontology (molecular function)	long-chain-fatty-acyl-CoA reductase activity [GO:0050062]	720	22	1	0	0	0.96944	0.96944	0.0134791	#NAME?	FALSE
Gene Ontology (molecular function)	DNA-binding transcription repressor activity, RNA polymerase II-specific [GO:0001227]	720	22	3	0	0	0.91099	0.96944	0.0134791	#NAME?	FALSE
Gene Ontology (molecular function)	fatty-acyl-CoA binding [GO:0000062]	720	22	3	0	0	0.91099	0.96944	0.0134791	#NAME?	FALSE
Gene Ontology (molecular function)	fatty acid transmembrane transporter activity [GO:0015245]	720	22	1	0	0	0.96944	0.96944	0.0134791	#NAME?	FALSE
Gene Ontology (molecular function)	farnesylcysteine lyase activity [GO:0102149]	720	22	1	0	0	0.96944	0.96944	0.0134791	#NAME?	FALSE
Gene Ontology (molecular function)	FAD transmembrane transporter activity [GO:0015230]	720	22	1	0	0	0.96944	0.96944	0.0134791	#NAME?	FALSE
Gene Ontology (molecular function)	FAD binding [GO:0071949]	720	22	4	0	0	0.88303	0.96944	0.0134791	#NAME?	FALSE
Gene Ontology (molecular function)	exonuclease activity [GO:0004527]	720	22	2	0	0	0.93978	0.96944	0.0134791	#NAME?	FALSE
Gene Ontology (molecular function)	estradiol 17-beta-dehydrogenase [NAD(P)] activity [GO:0004303]	720	22	2	0	0	0.93978	0.96944	0.0134791	#NAME?	FALSE
Gene Ontology (molecular function)	erythropoietin receptor binding [GO:0005128]	720	22	1	0	0	0.96944	0.96944	0.0134791	#NAME?	FALSE
Gene Ontology (molecular function)	epidermal growth factor binding [GO:0048408]	720	22	1	0	0	0.96944	0.96944	0.0134791	#NAME?	FALSE
Gene Ontology (molecular function)	enzyme regulator activity [GO:0030234]	720	22	2	0	0	0.93978	0.96944	0.0134791	#NAME?	FALSE
Gene Ontology (molecular function)	enzyme inhibitor activity [GO:0004857]	720	22	1	0	0	0.96944	0.96944	0.0134791	#NAME?	FALSE
Gene Ontology (molecular function)	endopeptidase activator activity [GO:0061133]	720	22	1	0	0	0.96944	0.96944	0.0134791	#NAME?	FALSE
Gene Ontology (molecular function)	endonuclease activity [GO:0004519]	720	22	3	0	0	0.91099	0.96944	0.0134791	#NAME?	FALSE
Gene Ontology (molecular function)	electron transfer activity [GO:0009055]	720	22	10	0	0	0.73176	0.96944	0.0134791	#NAME?	FALSE
Gene Ontology (molecular function)	Edg-2 lysophosphatidic acid receptor binding [GO:0031755]	720	22	1	0	0	0.96944	0.96944	0.0134791	#NAME?	FALSE
Gene Ontology (molecular function)	dystroglycan binding [GO:0002162]	720	22	2	0	0	0.93978	0.96944	0.0134791	#NAME?	FALSE
Gene Ontology (molecular function)	dynein intermediate chain binding [GO:0045505]	720	22	3	0	0	0.91099	0.96944	0.0134791	#NAME?	FALSE
Gene Ontology (molecular function)	dynein heavy chain binding [GO:0045504]	720	22	1	0	0	0.96944	0.96944	0.0134791	#NAME?	FALSE
Gene Ontology (molecular function)	dynactin binding [GO:0034452]	720	22	2	0	0	0.93978	0.96944	0.0134791	#NAME?	FALSE
Gene Ontology (molecular function)	dUTP diphosphatase activity [GO:0004170]	720	22	1	0	0	0.96944	0.96944	0.0134791	#NAME?	FALSE
Gene Ontology (molecular function)	double-stranded RNA binding [GO:0003725]	720	22	7	0	0	0.80401	0.96944	0.0134791	#NAME?	FALSE
Gene Ontology (molecular function)	double-stranded DNA exodeoxyribonuclease activity [GO:0008309]	720	22	1	0	0	0.96944	0.96944	0.0134791	#NAME?	FALSE
Gene Ontology (molecular function)	dolichyl-phosphate-mannose-protein mannosyltransferase activity [GO:0004169]	720	22	1	0	0	0.96944	0.96944	0.0134791	#NAME?	FALSE
Gene Ontology (molecular function)	dolichyl-phosphate beta-D-mannosyltransferase activity [GO:0004582]	720	22	1	0	0	0.96944	0.96944	0.0134791	#NAME?	FALSE
Gene Ontology (molecular function)	dolichyl-diphosphooligosaccharide-protein glycotransferase activity [GO:0004579]	720	22	1	0	0	0.96944	0.96944	0.0134791	#NAME?	FALSE
Gene Ontology (molecular function)	DNA-directed DNA polymerase activity [GO:0003887]	720	22	1	0	0	0.96944	0.96944	0.0134791	#NAME?	FALSE
Gene Ontology (molecular function)	fibroblast growth factor binding [GO:0017134]	720	22	1	0	0	0.96944	0.96944	0.0134791	#NAME?	FALSE
Gene Ontology (molecular function)	fibronectin binding [GO:0001968]	720	22	1	0	0	0.96944	0.96944	0.0134791	#NAME?	FALSE
Gene Ontology (molecular function)	FK506 binding [GO:0005528]	720	22	1	0	0	0.96944	0.96944	0.0134791	#NAME?	FALSE
Gene Ontology (molecular function)	GBD domain binding [GO:0032427]	720	22	1	0	0	0.96944	0.96944	0.0134791	#NAME?	FALSE
Gene Ontology (molecular function)	glutamate dehydrogenase [NAD(P)+] activity [GO:0004353]	720	22	1	0	0	0.96944	0.96944	0.0134791	#NAME?	FALSE
Gene Ontology (molecular function)	glutamate dehydrogenase (NADP+) activity [GO:0004354]	720	22	1	0	0	0.96944	0.96944	0.0134791	#NAME?	FALSE
Gene Ontology (molecular function)	glutamate dehydrogenase (NAD+) activity [GO:0004352]	720	22	1	0	0	0.96944	0.96944	0.0134791	#NAME?	FALSE
Gene Ontology (molecular function)	glucuronosyltransferase activity [GO:0015020]	720	22	1	0	0	0.96944	0.96944	0.0134791	#NAME?	FALSE
Gene Ontology (molecular function)	glucosidase activity [GO:0015926]	720	22	1	0	0	0.96944	0.96944	0.0134791	#NAME?	FALSE
Gene Ontology (molecular function)	glucose-6-phosphate dehydrogenase activity [GO:0004345]	720	22	1	0	0	0.96944	0.96944	0.0134791	#NAME?	FALSE
Gene Ontology (molecular function)	glucose binding [GO:0005536]	720	22	1	0	0	0.96944	0.96944	0.0134791	#NAME?	FALSE
Gene Ontology (molecular function)	Glc3Man9GlcNAc2 oligosaccharide glucosidase activity [GO:0004573]	720	22	1	0	0	0.96944	0.96944	0.0134791	#NAME?	FALSE
Gene Ontology (molecular function)	general transcription initiation factor binding [GO:0140296]	720	22	2	0	0	0.93978	0.96944	0.0134791	#NAME?	FALSE
Gene Ontology (molecular function)	GDP-mannose 4,6-dehydratase activity [GO:0008446]	720	22	1	0	0	0.96944	0.96944	0.0134791	#NAME?	FALSE
Gene Ontology (molecular function)	GDP-dissociation inhibitor activity [GO:0005092]	720	22	1	0	0	0.96944	0.96944	0.0134791	#NAME?	FALSE
Gene Ontology (molecular function)	GDP binding [GO:0019003]	720	22	11	0	0	0.70908	0.96944	0.0134791	#NAME?	FALSE
Gene Ontology (molecular function)	galactosylgalactosylxylosylprotein 3-beta-glucuronosyltransferase activity [GO:0015018]	720	22	1	0	0	0.96944	0.96944	0.0134791	#NAME?	FALSE
Gene Ontology (molecular function)	flap endonuclease activity [GO:0048256]	720	22	1	0	0	0.96944	0.96944	0.0134791	#NAME?	FALSE
Gene Ontology (molecular function)	G protein-coupled serotonin receptor binding [GO:0031821]	720	22	1	0	0	0.96944	0.96944	0.0134791	#NAME?	FALSE
Gene Ontology (molecular function)	G protein-coupled receptor binding [GO:0001664]	720	22	4	0	0	0.88303	0.96944	0.0134791	#NAME?	FALSE
Gene Ontology (molecular function)	G protein-coupled receptor activity [GO:0004930]	720	22	1	0	0	0.96944	0.96944	0.0134791	#NAME?	FALSE
Gene Ontology (molecular function)	G protein activity [GO:0003925]	720	22	10	0	0	0.73176	0.96944	0.0134791	#NAME?	FALSE
Gene Ontology (molecular function)	fumarate reductase (menaquinone) [GO:0102040]	720	22	2	0	0	0.93978	0.96944	0.0134791	#NAME?	FALSE
Gene Ontology (molecular function)	fructose-6-phosphate binding [GO:0070095]	720	22	1	0	0	0.96944	0.96944	0.0134791	#NAME?	FALSE
Gene Ontology (molecular function)	fructose binding [GO:0070061]	720	22	1	0	0	0.96944	0.96944	0.0134791	#NAME?	FALSE
Gene Ontology (molecular function)	frizzled binding [GO:0005109]	720	22	1	0	0	0.96944	0.96944	0.0134791	#NAME?	FALSE
Gene Ontology (molecular function)	formate-tetrahydrofolate ligase activity [GO:0004329]	720	22	2	0	0	0.93978	0.96944	0.0134791	#NAME?	FALSE
Gene Ontology (molecular function)	folic acid transmembrane transporter activity [GO:0008517]	720	22	1	0	0	0.96944	0.96944	0.0134791	#NAME?	FALSE
Gene Ontology (molecular function)	FMN adenylyltransferase activity [GO:0003919]	720	22	1	0	0	0.96944	0.96944	0.0134791	#NAME?	FALSE
Gene Ontology (molecular function)	flavin adenine dinucleotide binding [GO:0050660]	720	22	9	0	0	0.75512	0.96944	0.0134791	#NAME?	FALSE
Gene Ontology (molecular function)	DNA-directed 5'-3' RNA polymerase activity [GO:0003899]	720	22	1	0	0	0.96944	0.96944	0.0134791	#NAME?	FALSE
Gene Ontology (molecular function)	DNA-binding transcription factor binding [GO:0140297]	720	22	9	0	0	0.75512	0.96944	0.0134791	#NAME?	FALSE
Gene Ontology (molecular function)	glutamate-cysteine ligase catalytic subunit binding [GO:0035226]	720	22	1	0	0	0.96944	0.96944	0.0134791	#NAME?	FALSE
Gene Ontology (molecular function)	DNA-binding transcription factor activity, RNA polymerase II-specific [GO:0000981]	720	22	5	0	0	0.8559	0.96944	0.0134791	#NAME?	FALSE
Gene Ontology (molecular function)	delta24-sterol reductase activity [GO:0050614]	720	22	1	0	0	0.96944	0.96944	0.0134791	#NAME?	FALSE
Gene Ontology (molecular function)	delta24(24-1) sterol reductase activity [GO:0000246]	720	22	1	0	0	0.96944	0.96944	0.0134791	#NAME?	FALSE
Gene Ontology (molecular function)	delta14-sterol reductase activity [GO:0050613]	720	22	1	0	0	0.96944	0.96944	0.0134791	#NAME?	FALSE
Gene Ontology (molecular function)	death receptor agonist activity [GO:0038177]	720	22	1	0	0	0.96944	0.96944	0.0134791	#NAME?	FALSE
Gene Ontology (molecular function)	D1 dopamine receptor binding [GO:0031748]	720	22	1	0	0	0.96944	0.96944	0.0134791	#NAME?	FALSE
Gene Ontology (molecular function)	cytoskeletal protein binding [GO:0008092]	720	22	3	0	0	0.91099	0.96944	0.0134791	#NAME?	FALSE
Gene Ontology (molecular function)	cytochrome-c oxidase activity [GO:0004129]	720	22	4	0	0	0.88303	0.96944	0.0134791	#NAME?	FALSE
Gene Ontology (molecular function)	cytochrome-b5 reductase activity, acting on NAD(P)H [GO:0004128]	720	22	1	0	0	0.96944	0.96944	0.0134791	#NAME?	FALSE
Gene Ontology (molecular function)	cytidine kinase activity [GO:0043771]	720	22	1	0	0	0.96944	0.96944	0.0134791	#NAME?	FALSE
Gene Ontology (molecular function)	cysteine-type peptidase activity [GO:0008234]	720	22	2	0	0	0.93978	0.96944	0.0134791	#NAME?	FALSE
Gene Ontology (molecular function)	cysteine-type endopeptidase activity involved in execution phase of apoptosis [GO:0097200]	720	22	1	0	0	0.96944	0.96944	0.0134791	#NAME?	FALSE
Gene Ontology (molecular function)	cysteine-type endopeptidase activity involved in apoptotic process [GO:0097153]	720	22	1	0	0	0.96944	0.96944	0.0134791	#NAME?	FALSE
Gene Ontology (molecular function)	cysteine-type endopeptidase activity [GO:0004197]	720	22	3	0	0	0.91099	0.96944	0.0134791	#NAME?	FALSE
Gene Ontology (molecular function)	cysteine desulfurase activity [GO:0031071]	720	22	1	0	0	0.96944	0.96944	0.0134791	#NAME?	FALSE
Gene Ontology (molecular function)	cyclosporin A binding [GO:0016018]	720	22	1	0	0	0.96944	0.96944	0.0134791	#NAME?	FALSE
Gene Ontology (molecular function)	cyclin binding [GO:0030332]	720	22	2	0	0	0.93978	0.96944	0.0134791	#NAME?	FALSE
Gene Ontology (molecular function)	cyclic pyranopterin monophosphate synthase activity [GO:0061799]	720	22	1	0	0	0.96944	0.96944	0.0134791	#NAME?	FALSE
Gene Ontology (molecular function)	cyclic nucleotide binding [GO:0030551]	720	22	1	0	0	0.96944	0.96944	0.0134791	#NAME?	FALSE
Gene Ontology (molecular function)	cullin family protein binding [GO:0097602]	720	22	1	0	0	0.96944	0.96944	0.0134791	#NAME?	FALSE
Gene Ontology (molecular function)	CTPase activity [GO:0043273]	720	22	1	0	0	0.96944	0.96944	0.0134791	#NAME?	FALSE
Gene Ontology (molecular function)	creatine kinase activity [GO:0004111]	720	22	1	0	0	0.96944	0.96944	0.0134791	#NAME?	FALSE
Gene Ontology (molecular function)	corticotropin-releasing hormone receptor 1 binding [GO:0051430]	720	22	1	0	0	0.96944	0.96944	0.0134791	#NAME?	FALSE
Gene Ontology (molecular function)	core promoter sequence-specific DNA binding [GO:0001046]	720	22	1	0	0	0.96944	0.96944	0.0134791	#NAME?	FALSE
Gene Ontology (molecular function)	copper ion binding [GO:0005507]	720	22	4	0	0	0.88303	0.96944	0.0134791	#NAME?	FALSE
Gene Ontology (molecular function)	copper chaperone activity [GO:0016531]	720	22	2	0	0	0.93978	0.96944	0.0134791	#NAME?	FALSE
Gene Ontology (molecular function)	connexin binding [GO:0071253]	720	22	1	0	0	0.96944	0.96944	0.0134791	#NAME?	FALSE
Gene Ontology (molecular function)	denatured protein binding [GO:0031249]	720	22	1	0	0	0.96944	0.96944	0.0134791	#NAME?	FALSE
Gene Ontology (molecular function)	deoxynucleoside triphosphate hydrolase activity [GO:0106375]	720	22	1	0	0	0.96944	0.96944	0.0134791	#NAME?	FALSE
Gene Ontology (molecular function)	deoxynucleotide transmembrane transporter activity [GO:0030233]	720	22	1	0	0	0.96944	0.96944	0.0134791	#NAME?	FALSE
Gene Ontology (molecular function)	DNA ligase (ATP) activity [GO:0003910]	720	22	2	0	0	0.93978	0.96944	0.0134791	#NAME?	FALSE
Gene Ontology (molecular function)	DNA-binding transcription factor activity [GO:0003700]	720	22	4	0	0	0.88303	0.96944	0.0134791	#NAME?	FALSE
Gene Ontology (molecular function)	DNA-binding transcription activator activity, RNA polymerase II-specific [GO:0001228]	720	22	2	0	0	0.93978	0.96944	0.0134791	#NAME?	FALSE
Gene Ontology (molecular function)	DNA-7-methylguanine glycosylase activity [GO:0043916]	720	22	1	0	0	0.96944	0.96944	0.0134791	#NAME?	FALSE
Gene Ontology (molecular function)	DNA-7-methyladenine glycosylase activity [GO:0052821]	720	22	1	0	0	0.96944	0.96944	0.0134791	#NAME?	FALSE
Gene Ontology (molecular function)	DNA-3-methylguanine glycosylase activity [GO:0052822]	720	22	1	0	0	0.96944	0.96944	0.0134791	#NAME?	FALSE
Gene Ontology (molecular function)	DNA-3-methyladenine glycosylase activity [GO:0008725]	720	22	1	0	0	0.96944	0.96944	0.0134791	#NAME?	FALSE
Gene Ontology (molecular function)	DNA replication origin binding [GO:0003688]	720	22	4	0	0	0.88303	0.96944	0.0134791	#NAME?	FALSE
Gene Ontology (molecular function)	DNA primase activity [GO:0003896]	720	22	2	0	0	0.93978	0.96944	0.0134791	#NAME?	FALSE
Gene Ontology (molecular function)	DNA polymerase processivity factor activity [GO:0030337]	720	22	1	0	0	0.96944	0.96944	0.0134791	#NAME?	FALSE
Gene Ontology (molecular function)	DNA polymerase binding [GO:0070182]	720	22	2	0	0	0.93978	0.96944	0.0134791	#NAME?	FALSE
Gene Ontology (molecular function)	DNA N-glycosylase activity [GO:0019104]	720	22	1	0	0	0.96944	0.96944	0.0134791	#NAME?	FALSE
Gene Ontology (molecular function)	DNA ligase activity [GO:0003909]	720	22	2	0	0	0.93978	0.96944	0.0134791	#NAME?	FALSE
Gene Ontology (molecular function)	DNA helicase activity [GO:0003678]	720	22	4	0	0	0.88303	0.96944	0.0134791	#NAME?	FALSE
Gene Ontology (molecular function)	dephospho-CoA kinase activity [GO:0004140]	720	22	1	0	0	0.96944	0.96944	0.0134791	#NAME?	FALSE
Gene Ontology (molecular function)	DNA damage sensor activity [GO:0140612]	720	22	1	0	0	0.96944	0.96944	0.0134791	#NAME?	FALSE
Gene Ontology (molecular function)	disulfide oxidoreductase activity [GO:0015036]	720	22	2	0	0	0.93978	0.96944	0.0134791	#NAME?	FALSE
Gene Ontology (molecular function)	diphthine methylesterase activity [GO:0061685]	720	22	1	0	0	0.96944	0.96944	0.0134791	#NAME?	FALSE
Gene Ontology (molecular function)	dipeptidase activity [GO:0016805]	720	22	1	0	0	0.96944	0.96944	0.0134791	#NAME?	FALSE
Gene Ontology (molecular function)	dinucleotide insertion or deletion binding [GO:0032139]	720	22	1	0	0	0.96944	0.96944	0.0134791	#NAME?	FALSE
Gene Ontology (molecular function)	dihydrolipoyl dehydrogenase activity [GO:0004148]	720	22	1	0	0	0.96944	0.96944	0.0134791	#NAME?	FALSE
Gene Ontology (molecular function)	dihydroceramide kinase activity [GO:0102773]	720	22	1	0	0	0.96944	0.96944	0.0134791	#NAME?	FALSE
Gene Ontology (molecular function)	diacylglycerol kinase activity [GO:0004143]	720	22	1	0	0	0.96944	0.96944	0.0134791	#NAME?	FALSE
Gene Ontology (molecular function)	dGTPase activity [GO:0008832]	720	22	1	0	0	0.96944	0.96944	0.0134791	#NAME?	FALSE
Gene Ontology (molecular function)	dGTP binding [GO:0032567]	720	22	1	0	0	0.96944	0.96944	0.0134791	#NAME?	FALSE
Gene Ontology (molecular function)	deubiquitinase activity [GO:0101005]	720	22	1	0	0	0.96944	0.96944	0.0134791	#NAME?	FALSE
Gene Ontology (molecular function)	deubiquitinase activator activity [GO:0035800]	720	22	1	0	0	0.96944	0.96944	0.0134791	#NAME?	FALSE
Gene Ontology (molecular function)	glutamate-cysteine ligase activity [GO:0004357]	720	22	1	0	0	0.96944	0.96944	0.0134791	#NAME?	FALSE
Gene Ontology (molecular function)	glutamate-tRNA ligase activity [GO:0004818]	720	22	1	0	0	0.96944	0.96944	0.0134791	#NAME?	FALSE
Gene Ontology (molecular function)	long-chain-aldehyde dehydrogenase activity [GO:0050061]	720	22	1	0	0	0.96944	0.96944	0.0134791	#NAME?	FALSE
Gene Ontology (molecular function)	importin-alpha family protein binding [GO:0061676]	720	22	1	0	0	0.96944	0.96944	0.0134791	#NAME?	FALSE
Gene Ontology (molecular function)	lamin binding [GO:0005521]	720	22	3	0	0	0.91099	0.96944	0.0134791	#NAME?	FALSE
Gene Ontology (molecular function)	L-allo-threonine aldolase activity [GO:0008732]	720	22	1	0	0	0.96944	0.96944	0.0134791	#NAME?	FALSE
Gene Ontology (molecular function)	L-alanine transmembrane transporter activity [GO:0015180]	720	22	2	0	0	0.93978	0.96944	0.0134791	#NAME?	FALSE
Gene Ontology (molecular function)	kinetochore binding [GO:0043515]	720	22	2	0	0	0.93978	0.96944	0.0134791	#NAME?	FALSE
Gene Ontology (molecular function)	kinesin binding [GO:0019894]	720	22	1	0	0	0.96944	0.96944	0.0134791	#NAME?	FALSE
Gene Ontology (molecular function)	kinase inhibitor activity [GO:0019210]	720	22	1	0	0	0.96944	0.96944	0.0134791	#NAME?	FALSE
Gene Ontology (molecular function)	kinase binding [GO:0019900]	720	22	5	0	0	0.8559	0.96944	0.0134791	#NAME?	FALSE
Gene Ontology (molecular function)	kinase activity [GO:0016301]	720	22	7	0	0	0.80401	0.96944	0.0134791	#NAME?	FALSE
Gene Ontology (molecular function)	K6-linked polyubiquitin modification-dependent protein binding [GO:0071796]	720	22	1	0	0	0.96944	0.96944	0.0134791	#NAME?	FALSE
Gene Ontology (molecular function)	K63-linked deubiquitinase activity [GO:0061578]	720	22	2	0	0	0.93978	0.96944	0.0134791	#NAME?	FALSE
Gene Ontology (molecular function)	K48-linked polyubiquitin modification-dependent protein binding [GO:0036435]	720	22	2	0	0	0.93978	0.96944	0.0134791	#NAME?	FALSE
Gene Ontology (molecular function)	K48-linked deubiquitinase activity [GO:1990380]	720	22	1	0	0	0.96944	0.96944	0.0134791	#NAME?	FALSE
Gene Ontology (molecular function)	JUN kinase kinase activity [GO:0008545]	720	22	1	0	0	0.96944	0.96944	0.0134791	#NAME?	FALSE
Gene Ontology (molecular function)	isomerase activity [GO:0016853]	720	22	2	0	0	0.93978	0.96944	0.0134791	#NAME?	FALSE
Gene Ontology (molecular function)	iron-sulfur cluster binding [GO:0051536]	720	22	3	0	0	0.91099	0.96944	0.0134791	#NAME?	FALSE
Gene Ontology (molecular function)	iron ion binding [GO:0005506]	720	22	2	0	0	0.93978	0.96944	0.0134791	#NAME?	FALSE
Gene Ontology (molecular function)	intermediate filament binding [GO:0019215]	720	22	1	0	0	0.96944	0.96944	0.0134791	#NAME?	FALSE
Gene Ontology (molecular function)	interleukin-3 receptor binding [GO:0005135]	720	22	1	0	0	0.96944	0.96944	0.0134791	#NAME?	FALSE
Gene Ontology (molecular function)	interleukin-2 receptor binding [GO:0005134]	720	22	1	0	0	0.96944	0.96944	0.0134791	#NAME?	FALSE
Gene Ontology (molecular function)	interleukin-1 receptor binding [GO:0005149]	720	22	1	0	0	0.96944	0.96944	0.0134791	#NAME?	FALSE
Gene Ontology (molecular function)	interleukin-1 binding [GO:0019966]	720	22	1	0	0	0.96944	0.96944	0.0134791	#NAME?	FALSE
Gene Ontology (molecular function)	integrin binding [GO:0005178]	720	22	3	0	0	0.91099	0.96944	0.0134791	#NAME?	FALSE
Gene Ontology (molecular function)	insulin-like growth factor receptor binding [GO:0005159]	720	22	2	0	0	0.93978	0.96944	0.0134791	#NAME?	FALSE
Gene Ontology (molecular function)	insulin receptor substrate binding [GO:0043560]	720	22	1	0	0	0.96944	0.96944	0.0134791	#NAME?	FALSE
Gene Ontology (molecular function)	insulin receptor binding [GO:0005158]	720	22	1	0	0	0.96944	0.96944	0.0134791	#NAME?	FALSE
Gene Ontology (molecular function)	inositol-3-phosphate synthase activity [GO:0004512]	720	22	1	0	0	0.96944	0.96944	0.0134791	#NAME?	FALSE
Gene Ontology (molecular function)	L-amino acid transmembrane transporter activity [GO:0015179]	720	22	1	0	0	0.96944	0.96944	0.0134791	#NAME?	FALSE
Gene Ontology (molecular function)	L-arginine transmembrane transporter activity [GO:0061459]	720	22	1	0	0	0.96944	0.96944	0.0134791	#NAME?	FALSE
Gene Ontology (molecular function)	L-aspartate transmembrane transporter activity [GO:0015183]	720	22	3	0	0	0.91099	0.96944	0.0134791	#NAME?	FALSE
Gene Ontology (molecular function)	L-leucine transmembrane transporter activity [GO:0015190]	720	22	2	0	0	0.93978	0.96944	0.0134791	#NAME?	FALSE
Gene Ontology (molecular function)	long-chain-alcohol oxidase activity [GO:0046577]	720	22	1	0	0	0.96944	0.96944	0.0134791	#NAME?	FALSE
Gene Ontology (molecular function)	long-chain-acyl-CoA dehydrogenase activity [GO:0004466]	720	22	1	0	0	0.96944	0.96944	0.0134791	#NAME?	FALSE
Gene Ontology (molecular function)	long-chain-3-hydroxyacyl-CoA dehydrogenase activity [GO:0016509]	720	22	1	0	0	0.96944	0.96944	0.0134791	#NAME?	FALSE
Gene Ontology (molecular function)	long-chain fatty acyl-CoA binding [GO:0036042]	720	22	1	0	0	0.96944	0.96944	0.0134791	#NAME?	FALSE
Gene Ontology (molecular function)	long-chain fatty acid-CoA ligase activity [GO:0004467]	720	22	4	0	0	0.88303	0.96944	0.0134791	#NAME?	FALSE
Gene Ontology (molecular function)	long-chain fatty acid transporter activity [GO:0005324]	720	22	1	0	0	0.96944	0.96944	0.0134791	#NAME?	FALSE
Gene Ontology (molecular function)	lncRNA binding [GO:0106222]	720	22	2	0	0	0.93978	0.96944	0.0134791	#NAME?	FALSE
Gene Ontology (molecular function)	L-malate dehydrogenase activity [GO:0030060]	720	22	1	0	0	0.96944	0.96944	0.0134791	#NAME?	FALSE
Gene Ontology (molecular function)	L-lysine transmembrane transporter activity [GO:0015189]	720	22	1	0	0	0.96944	0.96944	0.0134791	#NAME?	FALSE
Gene Ontology (molecular function)	L-leucine:2-oxoglutarate aminotransferase activity [GO:0050048]	720	22	1	0	0	0.96944	0.96944	0.0134791	#NAME?	FALSE
Gene Ontology (molecular function)	L-leucine transaminase activity [GO:0052654]	720	22	1	0	0	0.96944	0.96944	0.0134791	#NAME?	FALSE
Gene Ontology (molecular function)	L-dopa O-methyltransferase activity [GO:0102084]	720	22	1	0	0	0.96944	0.96944	0.0134791	#NAME?	FALSE
Gene Ontology (molecular function)	L-lactate dehydrogenase activity [GO:0004459]	720	22	1	0	0	0.96944	0.96944	0.0134791	#NAME?	FALSE
Gene Ontology (molecular function)	L-isoleucine transaminase activity [GO:0052656]	720	22	1	0	0	0.96944	0.96944	0.0134791	#NAME?	FALSE
Gene Ontology (molecular function)	lipoprotein particle binding [GO:0071813]	720	22	1	0	0	0.96944	0.96944	0.0134791	#NAME?	FALSE
Gene Ontology (molecular function)	lipopolysaccharide binding [GO:0001530]	720	22	2	0	0	0.93978	0.96944	0.0134791	#NAME?	FALSE
Gene Ontology (molecular function)	lipid binding [GO:0008289]	720	22	4	0	0	0.88303	0.96944	0.0134791	#NAME?	FALSE
Gene Ontology (molecular function)	lipase inhibitor activity [GO:0055102]	720	22	1	0	0	0.96944	0.96944	0.0134791	#NAME?	FALSE
Gene Ontology (molecular function)	lipase binding [GO:0035473]	720	22	1	0	0	0.96944	0.96944	0.0134791	#NAME?	FALSE
Gene Ontology (molecular function)	ligase activity [GO:0016874]	720	22	2	0	0	0.93978	0.96944	0.0134791	#NAME?	FALSE
Gene Ontology (molecular function)	L-histidine transmembrane transporter activity [GO:0005290]	720	22	1	0	0	0.96944	0.96944	0.0134791	#NAME?	FALSE
Gene Ontology (molecular function)	L-glutamate transmembrane transporter activity [GO:0005313]	720	22	3	0	0	0.91099	0.96944	0.0134791	#NAME?	FALSE
Gene Ontology (molecular function)	leucine zipper domain binding [GO:0043522]	720	22	1	0	0	0.96944	0.96944	0.0134791	#NAME?	FALSE
Gene Ontology (molecular function)	leucine binding [GO:0070728]	720	22	2	0	0	0.93978	0.96944	0.0134791	#NAME?	FALSE
Gene Ontology (molecular function)	inorganic phosphate transmembrane transporter activity [GO:0005315]	720	22	1	0	0	0.96944	0.96944	0.0134791	#NAME?	FALSE
Gene Ontology (molecular function)	IkappaB kinase complex binding [GO:0106137]	720	22	1	0	0	0.96944	0.96944	0.0134791	#NAME?	FALSE
Gene Ontology (molecular function)	glutamate-tRNA(Gln) ligase activity [GO:0050561]	720	22	1	0	0	0.96944	0.96944	0.0134791	#NAME?	FALSE
Gene Ontology (molecular function)	hydroxymethylglutaryl-CoA lyase activity [GO:0004419]	720	22	1	0	0	0.96944	0.96944	0.0134791	#NAME?	FALSE
Gene Ontology (molecular function)	guanyl-nucleotide exchange factor activity [GO:0005085]	720	22	6	0	0	0.82957	0.96944	0.0134791	#NAME?	FALSE
Gene Ontology (molecular function)	guanylate kinase activity [GO:0004385]	720	22	1	0	0	0.96944	0.96944	0.0134791	#NAME?	FALSE
Gene Ontology (molecular function)	GTP-dependent protein binding [GO:0030742]	720	22	1	0	0	0.96944	0.96944	0.0134791	#NAME?	FALSE
Gene Ontology (molecular function)	GTPase regulator activity [GO:0030695]	720	22	1	0	0	0.96944	0.96944	0.0134791	#NAME?	FALSE
Gene Ontology (molecular function)	GTPase inhibitor activity [GO:0005095]	720	22	1	0	0	0.96944	0.96944	0.0134791	#NAME?	FALSE
Gene Ontology (molecular function)	GTPase binding [GO:0051020]	720	22	4	0	0	0.88303	0.96944	0.0134791	#NAME?	FALSE
Gene Ontology (molecular function)	GTPase activity [GO:0003924]	720	22	35	0	0	0.32856	0.96944	0.0134791	#NAME?	FALSE
Gene Ontology (molecular function)	GTPase activator activity [GO:0005096]	720	22	5	0	0	0.8559	0.96944	0.0134791	#NAME?	FALSE
Gene Ontology (molecular function)	GTPase activating protein binding [GO:0032794]	720	22	3	0	0	0.91099	0.96944	0.0134791	#NAME?	FALSE
Gene Ontology (molecular function)	GTP binding [GO:0005525]	720	22	42	0	0	0.26117	0.96944	0.0134791	#NAME?	FALSE
Gene Ontology (molecular function)	GTP 3',8'-cyclase activity [GO:0061798]	720	22	1	0	0	0.96944	0.96944	0.0134791	#NAME?	FALSE
Gene Ontology (molecular function)	growth factor activity [GO:0008083]	720	22	1	0	0	0.96944	0.96944	0.0134791	#NAME?	FALSE
Gene Ontology (molecular function)	G-quadruplex RNA binding [GO:0002151]	720	22	2	0	0	0.93978	0.96944	0.0134791	#NAME?	FALSE
Gene Ontology (molecular function)	G-quadruplex DNA binding [GO:0051880]	720	22	3	0	0	0.91099	0.96944	0.0134791	#NAME?	FALSE
Gene Ontology (molecular function)	G-protein beta-subunit binding [GO:0031681]	720	22	1	0	0	0.96944	0.96944	0.0134791	#NAME?	FALSE
Gene Ontology (molecular function)	G-protein beta/gamma-subunit complex binding [GO:0031683]	720	22	2	0	0	0.93978	0.96944	0.0134791	#NAME?	FALSE
Gene Ontology (molecular function)	G-protein alpha-subunit binding [GO:0001965]	720	22	2	0	0	0.93978	0.96944	0.0134791	#NAME?	FALSE
Gene Ontology (molecular function)	glycine hydroxymethyltransferase activity [GO:0004372]	720	22	1	0	0	0.96944	0.96944	0.0134791	#NAME?	FALSE
Gene Ontology (molecular function)	glycine C-acetyltransferase activity [GO:0008890]	720	22	1	0	0	0.96944	0.96944	0.0134791	#NAME?	FALSE
Gene Ontology (molecular function)	glycerol-3-phosphate dehydrogenase (quinone) activity [GO:0004368]	720	22	1	0	0	0.96944	0.96944	0.0134791	#NAME?	FALSE
Gene Ontology (molecular function)	glyceraldehyde-3-phosphate dehydrogenase (NAD+) (non-phosphorylating) activity [GO:0043878]	720	22	3	0	0	0.91099	0.96944	0.0134791	#NAME?	FALSE
Gene Ontology (molecular function)	glutathione peroxidase activity [GO:0004602]	720	22	2	0	0	0.93978	0.96944	0.0134791	#NAME?	FALSE
Gene Ontology (molecular function)	glutaryl-CoA hydrolase activity [GO:0044466]	720	22	1	0	0	0.96944	0.96944	0.0134791	#NAME?	FALSE
Gene Ontology (molecular function)	glutaryl-CoA dehydrogenase activity [GO:0004361]	720	22	1	0	0	0.96944	0.96944	0.0134791	#NAME?	FALSE
Gene Ontology (molecular function)	glutaminyl-peptide cyclotransferase activity [GO:0016603]	720	22	1	0	0	0.96944	0.96944	0.0134791	#NAME?	FALSE
Gene Ontology (molecular function)	glutamine-fructose-6-phosphate transaminase (isomerizing) activity [GO:0004360]	720	22	1	0	0	0.96944	0.96944	0.0134791	#NAME?	FALSE
Gene Ontology (molecular function)	heat shock protein binding [GO:0031072]	720	22	10	0	0	0.73176	0.96944	0.0134791	#NAME?	FALSE
Gene Ontology (molecular function)	helicase activity [GO:0004386]	720	22	8	0	0	0.7792	0.96944	0.0134791	#NAME?	FALSE
Gene Ontology (molecular function)	histone H3K9me/H3K9me2 demethylase activity [GO:0140683]	720	22	1	0	0	0.96944	0.96944	0.0134791	#NAME?	FALSE
Gene Ontology (molecular function)	hydroxymethylglutaryl-CoA hydrolase activity [GO:0047994]	720	22	1	0	0	0.96944	0.96944	0.0134791	#NAME?	FALSE
Gene Ontology (molecular function)	hydrolase activity, acting on acid anhydrides, in phosphorus-containing anhydrides [GO:0016818]	720	22	1	0	0	0.96944	0.96944	0.0134791	#NAME?	FALSE
Gene Ontology (molecular function)	hydrolase activity [GO:0016787]	720	22	15	0	0	0.62491	0.96944	0.0134791	#NAME?	FALSE
Gene Ontology (molecular function)	Hsp90 protein binding [GO:0051879]	720	22	4	0	0	0.88303	0.96944	0.0134791	#NAME?	FALSE
Gene Ontology (molecular function)	Hsp70 protein binding [GO:0030544]	720	22	10	0	0	0.73176	0.96944	0.0134791	#NAME?	FALSE
Gene Ontology (molecular function)	holo-[acyl-carrier-protein] synthase activity [GO:0008897]	720	22	1	0	0	0.96944	0.96944	0.0134791	#NAME?	FALSE
Gene Ontology (molecular function)	histone-dependent DNA binding [GO:0099077]	720	22	1	0	0	0.96944	0.96944	0.0134791	#NAME?	FALSE
Gene Ontology (molecular function)	histone serine kinase activity [GO:0035174]	720	22	1	0	0	0.96944	0.96944	0.0134791	#NAME?	FALSE
Gene Ontology (molecular function)	histone reader activity [GO:0140566]	720	22	2	0	0	0.93978	0.96944	0.0134791	#NAME?	FALSE
Gene Ontology (molecular function)	histone pre-mRNA stem-loop binding [GO:0071207]	720	22	1	0	0	0.96944	0.96944	0.0134791	#NAME?	FALSE
Gene Ontology (molecular function)	histone pre-mRNA DCP binding [GO:0071208]	720	22	1	0	0	0.96944	0.96944	0.0134791	#NAME?	FALSE
Gene Ontology (molecular function)	histone H4 acetyltransferase activity [GO:0010485]	720	22	1	0	0	0.96944	0.96944	0.0134791	#NAME?	FALSE
Gene Ontology (molecular function)	histone H3K9 demethylase activity [GO:0032454]	720	22	1	0	0	0.96944	0.96944	0.0134791	#NAME?	FALSE
Gene Ontology (molecular function)	heme binding [GO:0020037]	720	22	4	0	0	0.88303	0.96944	0.0134791	#NAME?	FALSE
Gene Ontology (molecular function)	histone H3K4 demethylase activity [GO:0032453]	720	22	1	0	0	0.96944	0.96944	0.0134791	#NAME?	FALSE
Gene Ontology (molecular function)	histone H3K36 demethylase activity [GO:0051864]	720	22	1	0	0	0.96944	0.96944	0.0134791	#NAME?	FALSE
Gene Ontology (molecular function)	histone H2A acetyltransferase activity [GO:0043998]	720	22	1	0	0	0.96944	0.96944	0.0134791	#NAME?	FALSE
Gene Ontology (molecular function)	histone demethylase activity [GO:0032452]	720	22	1	0	0	0.96944	0.96944	0.0134791	#NAME?	FALSE
Gene Ontology (molecular function)	histone decrotonylase activity [GO:0160009]	720	22	2	0	0	0.93978	0.96944	0.0134791	#NAME?	FALSE
Gene Ontology (molecular function)	histone deacetylase regulator activity [GO:0035033]	720	22	1	0	0	0.96944	0.96944	0.0134791	#NAME?	FALSE
Gene Ontology (molecular function)	histone deacetylase activity [GO:0004407]	720	22	2	0	0	0.93978	0.96944	0.0134791	#NAME?	FALSE
Gene Ontology (molecular function)	histone acetyltransferase binding [GO:0035035]	720	22	1	0	0	0.96944	0.96944	0.0134791	#NAME?	FALSE
Gene Ontology (molecular function)	high-density lipoprotein particle binding [GO:0008035]	720	22	1	0	0	0.96944	0.96944	0.0134791	#NAME?	FALSE
Gene Ontology (molecular function)	heparin binding [GO:0008201]	720	22	2	0	0	0.93978	0.96944	0.0134791	#NAME?	FALSE
Gene Ontology (molecular function)	heme transmembrane transporter activity [GO:0015232]	720	22	1	0	0	0.96944	0.96944	0.0134791	#NAME?	FALSE
Gene Ontology (molecular function)	heme oxygenase (decyclizing) activity [GO:0004392]	720	22	1	0	0	0.96944	0.96944	0.0134791	#NAME?	FALSE
Keywords	Meiosis	720	22	1	0	0	0.96944	0.97202	0.0123248	#NAME?	FALSE
Keywords	Manganese	720	22	7	0	0	0.80401	0.97202	0.0123248	#NAME?	FALSE
Keywords	Magnesium	720	22	44	0	0	0.24449	0.97202	0.0123248	#NAME?	FALSE
Gene Ontology (molecular function)	pyrroline-5-carboxylate reductase activity [GO:0004735]	720	22	1	0	0	0.96944	0.96944	0.0134791	#NAME?	FALSE
Gene Ontology (molecular function)	RNA polymerase II cis-regulatory region sequence-specific DNA binding [GO:0000978]	720	22	11	0	0	0.70908	0.96944	0.0134791	#NAME?	FALSE
Gene Ontology (molecular function)	RNA polymerase binding [GO:0070063]	720	22	1	0	0	0.96944	0.96944	0.0134791	#NAME?	FALSE
Gene Ontology (molecular function)	RNA helicase activity [GO:0003724]	720	22	9	0	0	0.75512	0.96944	0.0134791	#NAME?	FALSE
Gene Ontology (molecular function)	RNA endonuclease activity [GO:0004521]	720	22	2	0	0	0.93978	0.96944	0.0134791	#NAME?	FALSE
Gene Ontology (molecular function)	RNA cap binding [GO:0000339]	720	22	2	0	0	0.93978	0.96944	0.0134791	#NAME?	FALSE
Gene Ontology (molecular function)	RNA 7-methylguanosine cap binding [GO:0000340]	720	22	1	0	0	0.96944	0.96944	0.0134791	#NAME?	FALSE
Gene Ontology (molecular function)	RIG-I binding [GO:0039552]	720	22	1	0	0	0.96944	0.96944	0.0134791	#NAME?	FALSE
Gene Ontology (molecular function)	ribosome binding [GO:0043022]	720	22	7	0	0	0.80401	0.96944	0.0134791	#NAME?	FALSE
Gene Ontology (molecular function)	ribosomal small subunit binding [GO:0043024]	720	22	1	0	0	0.96944	0.96944	0.0134791	#NAME?	FALSE
Gene Ontology (molecular function)	ribose phosphate diphosphokinase activity [GO:0004749]	720	22	1	0	0	0.96944	0.96944	0.0134791	#NAME?	FALSE
Gene Ontology (molecular function)	ribonucleotide binding [GO:0032553]	720	22	1	0	0	0.96944	0.96944	0.0134791	#NAME?	FALSE
Gene Ontology (molecular function)	ribonucleoside triphosphate phosphatase activity [GO:0017111]	720	22	1	0	0	0.96944	0.96944	0.0134791	#NAME?	FALSE
Gene Ontology (molecular function)	ribonucleoprotein complex binding [GO:0043021]	720	22	3	0	0	0.91099	0.96944	0.0134791	#NAME?	FALSE
Gene Ontology (molecular function)	ribonuclease P RNA binding [GO:0033204]	720	22	2	0	0	0.93978	0.96944	0.0134791	#NAME?	FALSE
Gene Ontology (molecular function)	ribonuclease P activity [GO:0004526]	720	22	2	0	0	0.93978	0.96944	0.0134791	#NAME?	FALSE
Gene Ontology (molecular function)	ribonuclease activity [GO:0004540]	720	22	1	0	0	0.96944	0.96944	0.0134791	#NAME?	FALSE
Gene Ontology (molecular function)	Rho GDP-dissociation inhibitor binding [GO:0051022]	720	22	1	0	0	0.96944	0.96944	0.0134791	#NAME?	FALSE
Gene Ontology (molecular function)	retinoic acid-responsive element binding [GO:0044323]	720	22	1	0	0	0.96944	0.96944	0.0134791	#NAME?	FALSE
Gene Ontology (molecular function)	retinoic acid binding [GO:0001972]	720	22	1	0	0	0.96944	0.96944	0.0134791	#NAME?	FALSE
Gene Ontology (molecular function)	receptor ligand activity [GO:0048018]	720	22	1	0	0	0.96944	0.96944	0.0134791	#NAME?	FALSE
Gene Ontology (molecular function)	RAGE receptor binding [GO:0050786]	720	22	1	0	0	0.96944	0.96944	0.0134791	#NAME?	FALSE
Gene Ontology (molecular function)	quinone binding [GO:0048038]	720	22	2	0	0	0.93978	0.96944	0.0134791	#NAME?	FALSE
Gene Ontology (molecular function)	queuine tRNA-ribosyltransferase activity [GO:0008479]	720	22	1	0	0	0.96944	0.96944	0.0134791	#NAME?	FALSE
Gene Ontology (molecular function)	pyruvate transmembrane transporter activity [GO:0050833]	720	22	1	0	0	0.96944	0.96944	0.0134791	#NAME?	FALSE
Gene Ontology (molecular function)	pyruvate dehydrogenase (NAD+) activity [GO:0034604]	720	22	1	0	0	0.96944	0.96944	0.0134791	#NAME?	FALSE
Gene Ontology (molecular function)	RNA polymerase II complex binding [GO:0000993]	720	22	1	0	0	0.96944	0.96944	0.0134791	#NAME?	FALSE
Gene Ontology (molecular function)	RNA polymerase II core promoter sequence-specific DNA binding [GO:0000979]	720	22	1	0	0	0.96944	0.96944	0.0134791	#NAME?	FALSE
Gene Ontology (molecular function)	RNA polymerase II CTD heptapeptide repeat kinase activity [GO:0008353]	720	22	1	0	0	0.96944	0.96944	0.0134791	#NAME?	FALSE
Gene Ontology (molecular function)	serine binding [GO:0070905]	720	22	1	0	0	0.96944	0.96944	0.0134791	#NAME?	FALSE
Gene Ontology (molecular function)	single-stranded RNA binding [GO:0003727]	720	22	2	0	0	0.93978	0.96944	0.0134791	#NAME?	FALSE
Gene Ontology (molecular function)	single-stranded DNA exodeoxyribonuclease activity [GO:0008297]	720	22	1	0	0	0.96944	0.96944	0.0134791	#NAME?	FALSE
Gene Ontology (molecular function)	single-stranded DNA 5'-3' DNA exonuclease activity [GO:0045145]	720	22	1	0	0	0.96944	0.96944	0.0134791	#NAME?	FALSE
Gene Ontology (molecular function)	single-stranded DNA 3'-5' DNA exonuclease activity [GO:0008310]	720	22	1	0	0	0.96944	0.96944	0.0134791	#NAME?	FALSE
Gene Ontology (molecular function)	signaling receptor inhibitor activity [GO:0030547]	720	22	1	0	0	0.96944	0.96944	0.0134791	#NAME?	FALSE
Gene Ontology (molecular function)	signaling receptor complex adaptor activity [GO:0030159]	720	22	6	0	0	0.82957	0.96944	0.0134791	#NAME?	FALSE
Gene Ontology (molecular function)	signaling receptor binding [GO:0005102]	720	22	10	0	0	0.73176	0.96944	0.0134791	#NAME?	FALSE
Gene Ontology (molecular function)	signal recognition particle binding [GO:0005047]	720	22	2	0	0	0.93978	0.96944	0.0134791	#NAME?	FALSE
Gene Ontology (molecular function)	serine-type endopeptidase inhibitor activity [GO:0004867]	720	22	1	0	0	0.96944	0.96944	0.0134791	#NAME?	FALSE
Gene Ontology (molecular function)	serine-type endopeptidase activity [GO:0004252]	720	22	2	0	0	0.93978	0.96944	0.0134791	#NAME?	FALSE
Gene Ontology (molecular function)	serine-type carboxypeptidase activity [GO:0004185]	720	22	1	0	0	0.96944	0.96944	0.0134791	#NAME?	FALSE
Gene Ontology (molecular function)	serine transmembrane transporter activity [GO:0022889]	720	22	2	0	0	0.93978	0.96944	0.0134791	#NAME?	FALSE
Gene Ontology (molecular function)	sequence-specific double-stranded DNA binding [GO:1990837]	720	22	4	0	0	0.88303	0.96944	0.0134791	#NAME?	FALSE
Gene Ontology (molecular function)	RNA polymerase II C-terminal domain binding [GO:0099122]	720	22	1	0	0	0.96944	0.96944	0.0134791	#NAME?	FALSE
Gene Ontology (molecular function)	sedoheptulokinase activity [GO:0050277]	720	22	1	0	0	0.96944	0.96944	0.0134791	#NAME?	FALSE
Gene Ontology (molecular function)	S-adenosylmethionine-dependent methyltransferase activity [GO:0008757]	720	22	1	0	0	0.96944	0.96944	0.0134791	#NAME?	FALSE
Gene Ontology (molecular function)	rRNA binding [GO:0019843]	720	22	3	0	0	0.91099	0.96944	0.0134791	#NAME?	FALSE
Gene Ontology (molecular function)	rRNA (adenine-N6,N6-)-dimethyltransferase activity [GO:0000179]	720	22	3	0	0	0.91099	0.96944	0.0134791	#NAME?	FALSE
Gene Ontology (molecular function)	RNA-DNA hybrid ribonuclease activity [GO:0004523]	720	22	1	0	0	0.96944	0.96944	0.0134791	#NAME?	FALSE
Gene Ontology (molecular function)	RNA stem-loop binding [GO:0035613]	720	22	1	0	0	0.96944	0.96944	0.0134791	#NAME?	FALSE
Gene Ontology (molecular function)	RNA polymerase III type 3 promoter sequence-specific DNA binding [GO:0001006]	720	22	1	0	0	0.96944	0.96944	0.0134791	#NAME?	FALSE
Gene Ontology (molecular function)	RNA polymerase III type 2 promoter sequence-specific DNA binding [GO:0001003]	720	22	1	0	0	0.96944	0.96944	0.0134791	#NAME?	FALSE
Gene Ontology (molecular function)	RNA polymerase III type 1 promoter sequence-specific DNA binding [GO:0001002]	720	22	1	0	0	0.96944	0.96944	0.0134791	#NAME?	FALSE
Gene Ontology (molecular function)	RNA polymerase III general transcription initiation factor activity [GO:0000995]	720	22	1	0	0	0.96944	0.96944	0.0134791	#NAME?	FALSE
Gene Ontology (molecular function)	RNA polymerase II general transcription initiation factor binding [GO:0001091]	720	22	1	0	0	0.96944	0.96944	0.0134791	#NAME?	FALSE
Gene Ontology (molecular function)	RNA polymerase II general transcription initiation factor activity [GO:0016251]	720	22	2	0	0	0.93978	0.96944	0.0134791	#NAME?	FALSE
Gene Ontology (molecular function)	pyruvate dehydrogenase (acetyl-transferring) activity [GO:0004739]	720	22	2	0	0	0.93978	0.96944	0.0134791	#NAME?	FALSE
Gene Ontology (molecular function)	pyrimidine deoxyribonucleotide binding [GO:0032556]	720	22	1	0	0	0.96944	0.96944	0.0134791	#NAME?	FALSE
Gene Ontology (molecular function)	pyridoxal phosphate binding [GO:0030170]	720	22	5	0	0	0.8559	0.96944	0.0134791	#NAME?	FALSE
Gene Ontology (molecular function)	protein phosphatase binding [GO:0019903]	720	22	6	0	0	0.82957	0.96944	0.0134791	#NAME?	FALSE
Gene Ontology (molecular function)	protein phosphatase activator activity [GO:0072542]	720	22	1	0	0	0.96944	0.96944	0.0134791	#NAME?	FALSE
Gene Ontology (molecular function)	protein phosphatase 2A binding [GO:0051721]	720	22	1	0	0	0.96944	0.96944	0.0134791	#NAME?	FALSE
Gene Ontology (molecular function)	protein phosphatase 1 binding [GO:0008157]	720	22	1	0	0	0.96944	0.96944	0.0134791	#NAME?	FALSE
Gene Ontology (molecular function)	protein lysine deacetylase activity [GO:0033558]	720	22	2	0	0	0.93978	0.96944	0.0134791	#NAME?	FALSE
Gene Ontology (molecular function)	protein kinase regulator activity [GO:0019887]	720	22	1	0	0	0.96944	0.96944	0.0134791	#NAME?	FALSE
Gene Ontology (molecular function)	protein kinase inhibitor activity [GO:0004860]	720	22	1	0	0	0.96944	0.96944	0.0134791	#NAME?	FALSE
Gene Ontology (molecular function)	protein kinase C inhibitor activity [GO:0008426]	720	22	1	0	0	0.96944	0.96944	0.0134791	#NAME?	FALSE
Gene Ontology (molecular function)	protein kinase B binding [GO:0043422]	720	22	1	0	0	0.96944	0.96944	0.0134791	#NAME?	FALSE
Gene Ontology (molecular function)	protein kinase activity [GO:0004672]	720	22	9	0	0	0.75512	0.96944	0.0134791	#NAME?	FALSE
Gene Ontology (molecular function)	protein kinase activator activity [GO:0030295]	720	22	3	0	0	0.91099	0.96944	0.0134791	#NAME?	FALSE
Gene Ontology (molecular function)	protein kinase A regulatory subunit binding [GO:0034237]	720	22	2	0	0	0.93978	0.96944	0.0134791	#NAME?	FALSE
Gene Ontology (molecular function)	protein heterodimerization activity [GO:0046982]	720	22	12	0	0	0.68708	0.96944	0.0134791	#NAME?	FALSE
Gene Ontology (molecular function)	protein disulfide isomerase activity [GO:0003756]	720	22	3	0	0	0.91099	0.96944	0.0134791	#NAME?	FALSE
Gene Ontology (molecular function)	protein dimerization activity [GO:0046983]	720	22	3	0	0	0.91099	0.96944	0.0134791	#NAME?	FALSE
Gene Ontology (molecular function)	protein decrotonylase activity [GO:0160008]	720	22	1	0	0	0.96944	0.96944	0.0134791	#NAME?	FALSE
Gene Ontology (molecular function)	protein de-2-hydroxyisobutyrylase activity [GO:0160010]	720	22	1	0	0	0.96944	0.96944	0.0134791	#NAME?	FALSE
Gene Ontology (molecular function)	protein carrier chaperone [GO:0140597]	720	22	3	0	0	0.91099	0.96944	0.0134791	#NAME?	FALSE
Gene Ontology (molecular function)	protein ADP-ribosyltransferase-substrate adaptor activity [GO:0140768]	720	22	1	0	0	0.96944	0.96944	0.0134791	#NAME?	FALSE
Gene Ontology (molecular function)	proteasome-activating activity [GO:0036402]	720	22	2	0	0	0.93978	0.96944	0.0134791	#NAME?	FALSE
Gene Ontology (molecular function)	proteasome regulatory particle binding [GO:1904855]	720	22	2	0	0	0.93978	0.96944	0.0134791	#NAME?	FALSE
Gene Ontology (molecular function)	protease binding [GO:0002020]	720	22	4	0	0	0.88303	0.96944	0.0134791	#NAME?	FALSE
Gene Ontology (molecular function)	propionyl-CoA C2-trimethyltridecanoyltransferase activity [GO:0050632]	720	22	1	0	0	0.96944	0.96944	0.0134791	#NAME?	FALSE
Gene Ontology (molecular function)	propanoyl-CoA C-acyltransferase activity [GO:0033814]	720	22	1	0	0	0.96944	0.96944	0.0134791	#NAME?	FALSE
Gene Ontology (molecular function)	promoter-specific chromatin binding [GO:1990841]	720	22	1	0	0	0.96944	0.96944	0.0134791	#NAME?	FALSE
Gene Ontology (molecular function)	proline-tRNA ligase activity [GO:0004827]	720	22	1	0	0	0.96944	0.96944	0.0134791	#NAME?	FALSE
Gene Ontology (molecular function)	protein phosphatase inhibitor activity [GO:0004864]	720	22	1	0	0	0.96944	0.96944	0.0134791	#NAME?	FALSE
Gene Ontology (molecular function)	protein phosphatase regulator activity [GO:0019888]	720	22	3	0	0	0.91099	0.96944	0.0134791	#NAME?	FALSE
Gene Ontology (molecular function)	protein self-association [GO:0043621]	720	22	2	0	0	0.93978	0.96944	0.0134791	#NAME?	FALSE
Gene Ontology (molecular function)	protein-folding chaperone binding [GO:0051087]	720	22	13	0	0	0.66573	0.96944	0.0134791	#NAME?	FALSE
Gene Ontology (molecular function)	purine-specific mismatch base pair DNA N-glycosylase activity [GO:0000701]	720	22	1	0	0	0.96944	0.96944	0.0134791	#NAME?	FALSE
Gene Ontology (molecular function)	purine nucleotide binding [GO:0017076]	720	22	1	0	0	0.96944	0.96944	0.0134791	#NAME?	FALSE
Gene Ontology (molecular function)	P-TEFb complex binding [GO:0106140]	720	22	1	0	0	0.96944	0.96944	0.0134791	#NAME?	FALSE
Gene Ontology (molecular function)	PTB domain binding [GO:0051425]	720	22	1	0	0	0.96944	0.96944	0.0134791	#NAME?	FALSE
Gene Ontology (molecular function)	pseudouridine synthase activity [GO:0009982]	720	22	2	0	0	0.93978	0.96944	0.0134791	#NAME?	FALSE
Gene Ontology (molecular function)	proton-transporting ATPase activity, rotational mechanism [GO:0046961]	720	22	1	0	0	0.96944	0.96944	0.0134791	#NAME?	FALSE
Gene Ontology (molecular function)	proton-transporting ATP synthase activity, rotational mechanism [GO:0046933]	720	22	4	0	0	0.88303	0.96944	0.0134791	#NAME?	FALSE
Gene Ontology (molecular function)	proton transmembrane transporter activity [GO:0015078]	720	22	5	0	0	0.8559	0.96944	0.0134791	#NAME?	FALSE
Gene Ontology (molecular function)	protein-ribulosamine 3-kinase activity [GO:0102193]	720	22	1	0	0	0.96944	0.96944	0.0134791	#NAME?	FALSE
Gene Ontology (molecular function)	protein-membrane adaptor activity [GO:0043495]	720	22	2	0	0	0.93978	0.96944	0.0134791	#NAME?	FALSE
Gene Ontology (molecular function)	protein-lysine N-methyltransferase activity [GO:0016279]	720	22	1	0	0	0.96944	0.96944	0.0134791	#NAME?	FALSE
Gene Ontology (molecular function)	protein-L-isoaspartate (D-aspartate) O-methyltransferase activity [GO:0004719]	720	22	2	0	0	0.93978	0.96944	0.0134791	#NAME?	FALSE
Gene Ontology (molecular function)	protein sequestering activity [GO:0140311]	720	22	1	0	0	0.96944	0.96944	0.0134791	#NAME?	FALSE
Gene Ontology (molecular function)	protein-disulfide reductase activity [GO:0015035]	720	22	4	0	0	0.88303	0.96944	0.0134791	#NAME?	FALSE
Gene Ontology (molecular function)	protein tyrosine/threonine phosphatase activity [GO:0008330]	720	22	1	0	0	0.96944	0.96944	0.0134791	#NAME?	FALSE
Gene Ontology (molecular function)	protein tyrosine/serine/threonine phosphatase activity [GO:0008138]	720	22	4	0	0	0.88303	0.96944	0.0134791	#NAME?	FALSE
Gene Ontology (molecular function)	protein tyrosine phosphatase activity [GO:0004725]	720	22	3	0	0	0.91099	0.96944	0.0134791	#NAME?	FALSE
Gene Ontology (molecular function)	protein tyrosine kinase binding [GO:1990782]	720	22	4	0	0	0.88303	0.96944	0.0134791	#NAME?	FALSE
Gene Ontology (molecular function)	protein tyrosine kinase activity [GO:0004713]	720	22	3	0	0	0.91099	0.96944	0.0134791	#NAME?	FALSE
Gene Ontology (molecular function)	protein transporter activity [GO:0140318]	720	22	1	0	0	0.96944	0.96944	0.0134791	#NAME?	FALSE
Gene Ontology (molecular function)	protein transmembrane transporter activity [GO:0008320]	720	22	4	0	0	0.88303	0.96944	0.0134791	#NAME?	FALSE
Gene Ontology (molecular function)	protein serine/threonine/tyrosine kinase activity [GO:0004712]	720	22	2	0	0	0.93978	0.96944	0.0134791	#NAME?	FALSE
Gene Ontology (molecular function)	protein serine/threonine phosphatase activity [GO:0004722]	720	22	3	0	0	0.91099	0.96944	0.0134791	#NAME?	FALSE
Gene Ontology (molecular function)	protein serine/threonine kinase inhibitor activity [GO:0030291]	720	22	1	0	0	0.96944	0.96944	0.0134791	#NAME?	FALSE
Gene Ontology (molecular function)	protein serine kinase activity [GO:0106310]	720	22	14	0	0	0.64501	0.96944	0.0134791	#NAME?	FALSE
Gene Ontology (molecular function)	SMAD binding [GO:0046332]	720	22	1	0	0	0.96944	0.96944	0.0134791	#NAME?	FALSE
Gene Ontology (molecular function)	small GTPase binding [GO:0031267]	720	22	10	0	0	0.73176	0.96944	0.0134791	#NAME?	FALSE
Gene Ontology (molecular function)	pristanate-CoA ligase activity [GO:0070251]	720	22	1	0	0	0.96944	0.96944	0.0134791	#NAME?	FALSE
Gene Ontology (molecular function)	transcription corepressor activity [GO:0003714]	720	22	15	0	0	0.62491	0.96944	0.0134791	#NAME?	FALSE
Gene Ontology (molecular function)	tyrosyl-RNA phosphodiesterase activity [GO:0036317]	720	22	1	0	0	0.96944	0.96944	0.0134791	#NAME?	FALSE
Gene Ontology (molecular function)	type II interferon receptor binding [GO:0005133]	720	22	1	0	0	0.96944	0.96944	0.0134791	#NAME?	FALSE
Gene Ontology (molecular function)	type 3 metabotropic glutamate receptor binding [GO:0031800]	720	22	1	0	0	0.96944	0.96944	0.0134791	#NAME?	FALSE
Gene Ontology (molecular function)	type 2 metabotropic glutamate receptor binding [GO:0031799]	720	22	1	0	0	0.96944	0.96944	0.0134791	#NAME?	FALSE
Gene Ontology (molecular function)	tubulin binding [GO:0015631]	720	22	5	0	0	0.8559	0.96944	0.0134791	#NAME?	FALSE
Gene Ontology (molecular function)	tRNA binding [GO:0000049]	720	22	4	0	0	0.88303	0.96944	0.0134791	#NAME?	FALSE
Gene Ontology (molecular function)	tRNA 2'-phosphotransferase activity [GO:0000215]	720	22	1	0	0	0.96944	0.96944	0.0134791	#NAME?	FALSE
Gene Ontology (molecular function)	tRNA (N(6)-L-threonylcarbamoyladenosine(37)-C(2))-methylthiotransferase [GO:0061712]	720	22	1	0	0	0.96944	0.96944	0.0134791	#NAME?	FALSE
Gene Ontology (molecular function)	tRNA (guanine-N2-)-methyltransferase activity [GO:0004809]	720	22	1	0	0	0.96944	0.96944	0.0134791	#NAME?	FALSE
Gene Ontology (molecular function)	tRNA (guanine) methyltransferase activity [GO:0016423]	720	22	1	0	0	0.96944	0.96944	0.0134791	#NAME?	FALSE
Gene Ontology (molecular function)	tRNA (cytosine-5-)-methyltransferase activity [GO:0016428]	720	22	1	0	0	0.96944	0.96944	0.0134791	#NAME?	FALSE
Gene Ontology (molecular function)	triphosphoric monoester hydrolase activity [GO:0016793]	720	22	1	0	0	0.96944	0.96944	0.0134791	#NAME?	FALSE
Gene Ontology (molecular function)	tricarboxylic acid transmembrane transporter activity [GO:0015142]	720	22	1	0	0	0.96944	0.96944	0.0134791	#NAME?	FALSE
Gene Ontology (molecular function)	transmembrane transporter binding [GO:0044325]	720	22	6	0	0	0.82957	0.96944	0.0134791	#NAME?	FALSE
Gene Ontology (molecular function)	transmembrane signaling receptor activity [GO:0004888]	720	22	1	0	0	0.96944	0.96944	0.0134791	#NAME?	FALSE
Gene Ontology (molecular function)	transmembrane receptor protein tyrosine kinase activity [GO:0004714]	720	22	1	0	0	0.96944	0.96944	0.0134791	#NAME?	FALSE
Gene Ontology (molecular function)	translation repressor activity [GO:0030371]	720	22	2	0	0	0.93978	0.96944	0.0134791	#NAME?	FALSE
Gene Ontology (molecular function)	translation regulator activity [GO:0045182]	720	22	2	0	0	0.93978	0.96944	0.0134791	#NAME?	FALSE
Gene Ontology (molecular function)	translation initiation factor binding [GO:0031369]	720	22	1	0	0	0.96944	0.96944	0.0134791	#NAME?	FALSE
Gene Ontology (molecular function)	translation initiation factor activity [GO:0003743]	720	22	5	0	0	0.8559	0.96944	0.0134791	#NAME?	FALSE
Gene Ontology (molecular function)	translation factor activity, RNA binding [GO:0008135]	720	22	1	0	0	0.96944	0.96944	0.0134791	#NAME?	FALSE
Gene Ontology (molecular function)	translation elongation factor activity [GO:0003746]	720	22	1	0	0	0.96944	0.96944	0.0134791	#NAME?	FALSE
Gene Ontology (molecular function)	transforming growth factor beta receptor binding [GO:0005160]	720	22	1	0	0	0.96944	0.96944	0.0134791	#NAME?	FALSE
Gene Ontology (molecular function)	transferrin receptor activity [GO:0004998]	720	22	1	0	0	0.96944	0.96944	0.0134791	#NAME?	FALSE
Gene Ontology (molecular function)	transcription regulator inhibitor activity [GO:0140416]	720	22	2	0	0	0.93978	0.96944	0.0134791	#NAME?	FALSE
Gene Ontology (molecular function)	transcription factor binding [GO:0008134]	720	22	2	0	0	0.93978	0.96944	0.0134791	#NAME?	FALSE
Gene Ontology (molecular function)	U1 snRNA binding [GO:0030619]	720	22	1	0	0	0.96944	0.96944	0.0134791	#NAME?	FALSE
Gene Ontology (molecular function)	U6 snRNA (adenine-(43)-N(6))-methyltransferase activity [GO:0120048]	720	22	1	0	0	0.96944	0.96944	0.0134791	#NAME?	FALSE
Gene Ontology (molecular function)	U6 snRNA 3'-end binding [GO:0030629]	720	22	1	0	0	0.96944	0.96944	0.0134791	#NAME?	FALSE
Gene Ontology (molecular function)	UFM1 transferase activity [GO:0071568]	720	22	1	0	0	0.96944	0.96944	0.0134791	#NAME?	FALSE
Gene Ontology (molecular function)	XMP 5'-nucleosidase activity [GO:0106411]	720	22	1	0	0	0.96944	0.96944	0.0134791	#NAME?	FALSE
Gene Ontology (molecular function)	WW domain binding [GO:0050699]	720	22	1	0	0	0.96944	0.96944	0.0134791	#NAME?	FALSE
Gene Ontology (molecular function)	virus receptor activity [GO:0001618]	720	22	4	0	0	0.88303	0.96944	0.0134791	#NAME?	FALSE
Gene Ontology (molecular function)	very-long-chain-acyl-CoA dehydrogenase activity [GO:0017099]	720	22	1	0	0	0.96944	0.96944	0.0134791	#NAME?	FALSE
Gene Ontology (molecular function)	very-long-chain enoyl-CoA reductase activity [GO:0102758]	720	22	1	0	0	0.96944	0.96944	0.0134791	#NAME?	FALSE
Gene Ontology (molecular function)	very-long-chain (3R)-3-hydroxyacyl-CoA dehydratase activity [GO:0102158]	720	22	1	0	0	0.96944	0.96944	0.0134791	#NAME?	FALSE
Gene Ontology (molecular function)	very long-chain fatty acid-CoA ligase activity [GO:0031957]	720	22	2	0	0	0.93978	0.96944	0.0134791	#NAME?	FALSE
Gene Ontology (molecular function)	uridylate kinase activity [GO:0009041]	720	22	1	0	0	0.96944	0.96944	0.0134791	#NAME?	FALSE
Gene Ontology (molecular function)	uridine kinase activity [GO:0004849]	720	22	2	0	0	0.93978	0.96944	0.0134791	#NAME?	FALSE
Gene Ontology (molecular function)	unfolded protein binding [GO:0051082]	720	22	16	0	0	0.60541	0.96944	0.0134791	#NAME?	FALSE
Gene Ontology (molecular function)	UFM1 ligase activity [GO:0061666]	720	22	1	0	0	0.96944	0.96944	0.0134791	#NAME?	FALSE
Gene Ontology (molecular function)	ubiquinol-cytochrome-c reductase activity [GO:0008121]	720	22	2	0	0	0.93978	0.96944	0.0134791	#NAME?	FALSE
Gene Ontology (molecular function)	UFM1 activating enzyme activity [GO:0071566]	720	22	1	0	0	0.96944	0.96944	0.0134791	#NAME?	FALSE
Gene Ontology (molecular function)	UDP-glucose 6-dehydrogenase activity [GO:0003979]	720	22	1	0	0	0.96944	0.96944	0.0134791	#NAME?	FALSE
Gene Ontology (molecular function)	ubiquitin-specific protease binding [GO:1990381]	720	22	3	0	0	0.91099	0.96944	0.0134791	#NAME?	FALSE
Gene Ontology (molecular function)	ubiquitin-like protein ligase binding [GO:0044389]	720	22	3	0	0	0.91099	0.96944	0.0134791	#NAME?	FALSE
Gene Ontology (molecular function)	ubiquitin-like protein binding [GO:0032182]	720	22	1	0	0	0.96944	0.96944	0.0134791	#NAME?	FALSE
Gene Ontology (molecular function)	ubiquitin-like modifier activating enzyme activity [GO:0008641]	720	22	2	0	0	0.93978	0.96944	0.0134791	#NAME?	FALSE
Gene Ontology (molecular function)	ubiquitin modification-dependent histone binding [GO:0061649]	720	22	1	0	0	0.96944	0.96944	0.0134791	#NAME?	FALSE
Gene Ontology (molecular function)	ubiquitin ligase-substrate adaptor activity [GO:1990756]	720	22	2	0	0	0.93978	0.96944	0.0134791	#NAME?	FALSE
Gene Ontology (molecular function)	ubiquitin conjugating enzyme binding [GO:0031624]	720	22	2	0	0	0.93978	0.96944	0.0134791	#NAME?	FALSE
Gene Ontology (molecular function)	ubiquitin conjugating enzyme activity [GO:0061631]	720	22	2	0	0	0.93978	0.96944	0.0134791	#NAME?	FALSE
Gene Ontology (molecular function)	ubiquitin activating enzyme activity [GO:0004839]	720	22	1	0	0	0.96944	0.96944	0.0134791	#NAME?	FALSE
Gene Ontology (molecular function)	ubiquinone binding [GO:0048039]	720	22	1	0	0	0.96944	0.96944	0.0134791	#NAME?	FALSE
Gene Ontology (molecular function)	transcription corepressor binding [GO:0001222]	720	22	3	0	0	0.91099	0.96944	0.0134791	#NAME?	FALSE
Gene Ontology (molecular function)	transcription coregulator binding [GO:0001221]	720	22	2	0	0	0.93978	0.96944	0.0134791	#NAME?	FALSE
Gene Ontology (molecular function)	small protein activating enzyme binding [GO:0044388]	720	22	1	0	0	0.96944	0.96944	0.0134791	#NAME?	FALSE
Gene Ontology (molecular function)	transcription coregulator activity [GO:0003712]	720	22	3	0	0	0.91099	0.96944	0.0134791	#NAME?	FALSE
Gene Ontology (molecular function)	succinate-CoA ligase (ADP-forming) activity [GO:0004775]	720	22	1	0	0	0.96944	0.96944	0.0134791	#NAME?	FALSE
Gene Ontology (molecular function)	succinate transmembrane transporter activity [GO:0015141]	720	22	1	0	0	0.96944	0.96944	0.0134791	#NAME?	FALSE
Gene Ontology (molecular function)	succinate dehydrogenase (ubiquinone) activity [GO:0008177]	720	22	2	0	0	0.93978	0.96944	0.0134791	#NAME?	FALSE
Gene Ontology (molecular function)	structural molecule activity [GO:0005198]	720	22	9	0	0	0.75512	0.96944	0.0134791	#NAME?	FALSE
Gene Ontology (molecular function)	structural constituent of presynaptic active zone [GO:0098882]	720	22	1	0	0	0.96944	0.96944	0.0134791	#NAME?	FALSE
Gene Ontology (molecular function)	structural constituent of postsynaptic density [GO:0098919]	720	22	1	0	0	0.96944	0.96944	0.0134791	#NAME?	FALSE
Gene Ontology (molecular function)	structural constituent of nuclear pore [GO:0017056]	720	22	3	0	0	0.91099	0.96944	0.0134791	#NAME?	FALSE
Gene Ontology (molecular function)	structural constituent of cytoskeleton [GO:0005200]	720	22	9	0	0	0.75512	0.96944	0.0134791	#NAME?	FALSE
Gene Ontology (molecular function)	structural constituent of chromatin [GO:0030527]	720	22	3	0	0	0.91099	0.96944	0.0134791	#NAME?	FALSE
Gene Ontology (molecular function)	strictosidine synthase activity [GO:0016844]	720	22	1	0	0	0.96944	0.96944	0.0134791	#NAME?	FALSE
Gene Ontology (molecular function)	sterol-4-alpha-carboxylate 3-dehydrogenase (decarboxylating) activity [GO:0047012]	720	22	1	0	0	0.96944	0.96944	0.0134791	#NAME?	FALSE
Gene Ontology (molecular function)	sterol binding [GO:0032934]	720	22	1	0	0	0.96944	0.96944	0.0134791	#NAME?	FALSE
Gene Ontology (molecular function)	steroid dehydrogenase activity [GO:0016229]	720	22	1	0	0	0.96944	0.96944	0.0134791	#NAME?	FALSE
Gene Ontology (molecular function)	stearoyl-CoA 9-desaturase activity [GO:0004768]	720	22	1	0	0	0.96944	0.96944	0.0134791	#NAME?	FALSE
Gene Ontology (molecular function)	sphingomyelin phosphodiesterase activator activity [GO:0016230]	720	22	1	0	0	0.96944	0.96944	0.0134791	#NAME?	FALSE
Gene Ontology (molecular function)	sphingolipid binding [GO:0046625]	720	22	1	0	0	0.96944	0.96944	0.0134791	#NAME?	FALSE
Gene Ontology (molecular function)	spermidine synthase activity [GO:0004766]	720	22	1	0	0	0.96944	0.96944	0.0134791	#NAME?	FALSE
Gene Ontology (molecular function)	spectrin binding [GO:0030507]	720	22	1	0	0	0.96944	0.96944	0.0134791	#NAME?	FALSE
Gene Ontology (molecular function)	soluble NSF attachment protein activity [GO:0005483]	720	22	1	0	0	0.96944	0.96944	0.0134791	#NAME?	FALSE
Gene Ontology (molecular function)	sodium channel regulator activity [GO:0017080]	720	22	1	0	0	0.96944	0.96944	0.0134791	#NAME?	FALSE
Gene Ontology (molecular function)	snRNP binding [GO:0070990]	720	22	1	0	0	0.96944	0.96944	0.0134791	#NAME?	FALSE
Gene Ontology (molecular function)	snoRNA binding [GO:0030515]	720	22	2	0	0	0.93978	0.96944	0.0134791	#NAME?	FALSE
Gene Ontology (molecular function)	sn-glycerol-3-phosphate:ubiquinone-8 oxidoreductase activity [GO:0052591]	720	22	1	0	0	0.96944	0.96944	0.0134791	#NAME?	FALSE
Gene Ontology (molecular function)	SNARE binding [GO:0000149]	720	22	7	0	0	0.80401	0.96944	0.0134791	#NAME?	FALSE
[truncated: 2,612 more rows]
